# Supplementary material for: Angiopoietin-like protein 2 mediates vasculopathy-driven fibrogenesis in a mouse model of systemic sclerosis
Source: J Clin Invest. 2025 Jun 20;135(15):e177123. doi: 10.1172/JCI177123 (PMC12321390; doi:10.1172/JCI177123)
Supplement: Supplemental table 1 [file jci-135-177123-s251.xlsx]

## Sheet: All
	geneID	logFC	AveExpr	t	P.Value	adj.P.Val	B
39	Angptl7	-5.1668	8.52604	-116.207	6.71542e-15	1.2355e-10	23.7098
104	Flrt1	-4.19968	6.60978	-76.3254	2.37923e-13	2.18865e-09	20.6925
352	Dock8	-2.98019	7.44523	-67.7945	6.50164e-13	3.13459e-09	20.2567
406	Col6a2	-2.84322	8.82797	-67.4192	6.81507e-13	3.13459e-09	20.3666
463	Col3a1	-2.74771	8.87357	-63.1669	1.18406e-12	3.63072e-09	19.8653
597	Col6a1	-2.52391	9.73223	-63.3244	1.15932e-12	3.63072e-09	19.9244
545	Mgat3	-2.60674	6.9718	-59.9952	1.83243e-12	3.86536e-09	19.308
562	Atp1b1	-2.58433	7.25221	-58.6964	2.20594e-12	3.86536e-09	19.1781
572	Smpd3	-2.5612	8.67759	-59.5548	1.95051e-12	3.86536e-09	19.3915
639	Cdh11	-2.45235	8.13458	-60.3004	1.7553e-12	3.86536e-09	19.4612
1081	Aebp1	-1.96886	10.0734	-58.3748	2.31107e-12	3.86536e-09	19.2691
156	Trabd2b	-3.73479	5.16397	-56.968	2.84184e-12	4.02186e-09	18.282
553	Podxl	-2.59975	8.69968	-57.3234	2.69592e-12	4.02186e-09	19.0859
591	D8Ertd82e	-2.53694	6.23971	-51.1621	7.06458e-12	9.28387e-09	18.0118
695	Ctgf	2.36646	7.78587	50.3019	8.15556e-12	1.00031e-08	17.9931
34	Tgm2	-5.37574	4.33592	-49.5422	9.2772e-12	1.06676e-08	16.4072
955	Slc6a6	-2.06897	8.59216	-48.3839	1.13349e-11	1.2267e-08	17.6878
685	Cyr61	2.37626	7.67214	47.325	1.36701e-11	1.39724e-08	17.4898
311	Ltbp4	-3.0934	7.39299	-45.8923	1.77328e-11	1.64876e-08	17.2278
469	Chst11	-2.73398	5.4022	-45.8344	1.79233e-11	1.64876e-08	17.0288
205	Ptx3	3.48214	5.29841	44.8157	2.16784e-11	1.76521e-08	16.7209
725	Tgfb3	-2.32242	7.59257	-44.8798	2.14175e-11	1.76521e-08	17.05
1017	Cdh3	-2.01403	7.71444	-44.7215	2.20676e-11	1.76521e-08	17.0218
1229	Nrp2	-1.83541	7.25838	-43.06	3.03995e-11	2.33037e-08	16.7012
431	Adamts5	2.80067	5.32215	42.4395	3.43709e-11	2.40411e-08	16.4009
743	Gas6	-2.30308	6.74236	-42.1017	3.67745e-11	2.40411e-08	16.5046
1052	Hmox1	1.98282	7.50637	41.9525	3.7895e-11	2.40411e-08	16.4825
1751	Fads2	-1.56051	8.94062	-41.9938	3.7581e-11	2.40411e-08	16.472
1771	Dcn	-1.54907	8.61326	-42.2473	3.57161e-11	2.40411e-08	16.5302
1185	Tuba1a	1.87195	8.88134	41.6438	4.03378e-11	2.47378e-08	16.4027
207	Tnc	-3.47954	4.18288	-41.3721	4.26332e-11	2.53021e-08	15.811
95	Ogn	-4.2897	4.19198	-41.0158	4.58688e-11	2.56817e-08	15.5873
229	Abca9	-3.3886	5.10074	-40.8506	4.74605e-11	2.56817e-08	16.0554
2013	Lox	-1.44252	8.91412	-40.9724	4.62813e-11	2.56817e-08	16.258
344	Kif26b	-3.00812	6.01044	-39.6598	6.09475e-11	3.20375e-08	15.9759
618	Fam180a	-2.49607	5.33955	-37.8586	9.02701e-11	4.36789e-08	15.5616
686	Col1a2	-2.37444	7.72817	-37.7451	9.25903e-11	4.36789e-08	15.5754
972	Flt4	-2.0538	5.91222	-37.7656	9.21651e-11	4.36789e-08	15.5854
1941	Gata4	-1.4721	7.97207	-37.7464	9.25616e-11	4.36789e-08	15.5666
442	Mylk	-2.7906	5.87106	-37.618	9.52653e-11	4.38173e-08	15.5429
511	Akr1c14	-2.66697	4.87127	-37.092	1.07299e-10	4.7002e-08	15.3331
2306	Cpd	1.33421	9.24608	37.1125	1.06801e-10	4.7002e-08	15.3799
7	Ptprv	-6.87902	4.59737	-36.8293	1.13939e-10	4.79248e-08	14.4677
333	Igfbp3	-3.03767	5.06392	-36.8035	1.14615e-10	4.79248e-08	15.2831
20	Tmem255a	-5.99666	2.99212	-36.6831	1.17832e-10	4.81749e-08	13.4082
797	Il1r1	-2.23818	5.20898	-36.434	1.24812e-10	4.99192e-08	15.2507
608	Apcdd1	-2.50702	4.92373	-35.9823	1.38679e-10	5.42855e-08	15.1124
71	Cpz	-4.58181	2.97252	-35.6653	1.49436e-10	5.60637e-08	13.848
903	Nrp1	-2.12174	4.96066	-35.5154	1.54847e-10	5.60637e-08	15.0266
1908	Cdc42ep1	-1.48773	7.46039	-35.5001	1.55411e-10	5.60637e-08	15.0467
2241	Aldh1a1	1.35088	8.4125	35.68	1.4892e-10	5.60637e-08	15.0609
2231	Myrf	-1.35295	9.43713	-35.2308	1.65729e-10	5.8636e-08	14.9088
862	Cyp1b1	2.16151	8.09615	35.0142	1.74587e-10	6.06047e-08	14.911
1432	Gja1	-1.71491	9.13878	-34.361	2.04665e-10	6.86733e-08	14.6988
1869	Sh3pxd2b	-1.50469	6.62552	-34.3484	2.05296e-10	6.86733e-08	14.7838
594	Gm22	-2.53301	4.24208	-34.2409	2.10802e-10	6.87415e-08	14.6121
801	Cacna1g	-2.23625	6.68168	-34.1993	2.12972e-10	6.87415e-08	14.7482
175	Lgals2	-3.6142	3.83749	-33.9816	2.24769e-10	7.12982e-08	14.3171
100	Plekha6	-4.23729	5.20591	-33.9091	2.28854e-10	7.13637e-08	14.5975
1838	Foxo1	-1.51435	6.71365	-33.7651	2.3722e-10	7.27395e-08	14.6336
1457	Upk3b	-1.7013	10.5035	-33.6642	2.43285e-10	7.33763e-08	14.4603
29	Lamc3	-5.60856	3.03246	-33.3037	2.66419e-10	7.34722e-08	13.1559
281	Scube3	-3.23054	4.42967	-33.4905	2.54137e-10	7.34722e-08	14.4341
289	Dlx2	-3.20416	4.28129	-33.2284	2.71557e-10	7.34722e-08	14.3422
317	Mmp17	-3.07585	4.86333	-33.2773	2.68208e-10	7.34722e-08	14.466
980	Tprn	-2.04263	5.75048	-33.3278	2.64797e-10	7.34722e-08	14.5409
1352	Pdgfra	-1.76544	5.89805	-33.3416	2.63873e-10	7.34722e-08	14.5434
1563	Epb4.1l1	-1.63716	6.38604	-33.4371	2.57584e-10	7.34722e-08	14.5587
379	Socs2	-2.91249	4.58951	-32.8267	3.00894e-10	7.64261e-08	14.3292
759	Tsc22d3	-2.28062	4.61009	-32.8195	3.0145e-10	7.64261e-08	14.3572
1158	Gadd45a	1.90145	6.01523	32.9986	2.87928e-10	7.64261e-08	14.456
1778	Sulf1	-1.54687	7.73452	-32.7964	3.03245e-10	7.64261e-08	14.3421
2331	Ptpn13	-1.32609	7.9225	-32.8615	2.98217e-10	7.64261e-08	14.3508
1887	Antxr1	-1.49989	6.71686	-32.6647	3.13711e-10	7.79953e-08	14.346
2171	Fzd4	-1.37559	7.01402	-32.5801	3.20648e-10	7.86571e-08	14.312
338	Pdgfc	-3.02951	4.09524	-32.1997	3.54031e-10	8.57035e-08	14.0805
949	Csdc2	-2.07711	6.22515	-32.1431	3.59323e-10	8.58549e-08	14.2259
2774	Dag1	-1.18991	9.75098	-31.844	3.88792e-10	9.1705e-08	13.9887
122	Prss12	-3.95456	3.66967	-31.7691	3.9659e-10	9.23604e-08	13.7343
152	Gpr133	-3.75785	3.21868	-31.3832	4.39617e-10	9.96996e-08	13.4864
1295	Ptgfrn	-1.79983	5.79575	-31.4148	4.35909e-10	9.96996e-08	14.0385
1537	Slit3	-1.65134	8.51234	-31.3433	4.44362e-10	9.96996e-08	13.905
1166	Ptgs1	-1.89614	7.17632	-30.9595	4.92979e-10	1.06704e-07	13.8602
2009	Agap1	-1.44461	8.0908	-30.9775	4.90567e-10	1.06704e-07	13.8192
2211	Palld	-1.36085	7.5031	-30.9947	4.88275e-10	1.06704e-07	13.8518
139	Igf1	-3.83835	5.465	-30.8866	5.02874e-10	1.07447e-07	13.8904
1718	Osmr	1.57401	6.66151	30.8488	5.08091e-10	1.07447e-07	13.8532
2179	Hmgcs1	-1.37343	7.22922	-30.7683	5.19402e-10	1.08032e-07	13.7999
3132	Bgn	-1.07742	10.3519	-30.7458	5.22602e-10	1.08032e-07	13.6449
1609	Zmiz1	-1.61291	7.77635	-30.5566	5.50507e-10	1.12536e-07	13.7136
1422	Etl4	-1.71988	5.44241	-30.304	5.9039e-10	1.19363e-07	13.7382
1106	Gpr56	-1.94435	7.33794	-30.1413	6.17774e-10	1.22602e-07	13.6162
1703	Lgals3bp	-1.57856	6.95736	-30.1299	6.19742e-10	1.22602e-07	13.629
1656	Scd2	-1.59795	9.62437	-29.9768	6.46918e-10	1.25284e-07	13.4504
1658	Asap2	-1.59767	6.21252	-30.0016	6.42423e-10	1.25284e-07	13.6262
1545	Rab6b	-1.64771	6.55715	-29.8791	6.6494e-10	1.27433e-07	13.5752
2339	Ccnt1	1.3213	7.66809	29.7458	6.90453e-10	1.30958e-07	13.4808
1616	1190002N15Rik	1.6093	5.81848	29.3288	7.7761e-10	1.45984e-07	13.4502
747	Sytl1	-2.2935	4.46883	-28.9349	8.71364e-10	1.61933e-07	13.3333
823	Ly6e	-2.20902	5.89132	-28.5941	9.62723e-10	1.71963e-07	13.2294
1362	B3gnt9	-1.75799	5.22007	-28.6164	9.56437e-10	1.71963e-07	13.2555
2516	Flnc	-1.26942	9.36307	-28.6126	9.57518e-10	1.71963e-07	13.0403
2749	Cux1	-1.19745	9.14283	-28.619	9.55709e-10	1.71963e-07	13.0533
1357	Alad	-1.76261	7.20267	-28.4552	1.00301e-09	1.77436e-07	13.1111
308	Serpinf1	-3.10565	4.57482	-28.322	1.04338e-09	1.81095e-07	13.1488
975	Tlcd1	-2.05233	4.66087	-28.3417	1.03729e-09	1.81095e-07	13.1749
2522	Serinc5	-1.26875	8.10879	-28.2788	1.05689e-09	1.81725e-07	13.0017
1515	Spats2l	-1.6642	5.21421	-28.2081	1.07936e-09	1.82184e-07	13.1326
1855	Fbln2	-1.51003	10.0194	-28.2305	1.0722e-09	1.82184e-07	12.8868
2525	Slc9a3r1	-1.26824	8.90303	-28.1231	1.10714e-09	1.85174e-07	12.9082
1504	Scd1	-1.67125	5.05916	-28.0359	1.13642e-09	1.88359e-07	13.0842
3374	Wt1	-1.02264	8.38122	-27.9772	1.15663e-09	1.89998e-07	12.8889
1262	Isoc1	-1.82062	4.7754	-27.9048	1.18212e-09	1.90777e-07	13.0477
1337	Pfkfb3	-1.7718	4.59353	-27.9333	1.17201e-09	1.90777e-07	13.0546
241	Npr1	-3.34779	3.93756	-27.7638	1.23358e-09	1.95651e-07	12.9014
1269	Stk26	-1.81721	5.7342	-27.7908	1.22353e-09	1.95651e-07	12.9853
1761	Tacc1	-1.55479	7.63541	-27.6725	1.26825e-09	1.9943e-07	12.8359
2787	Sema3c	-1.18259	8.2954	-27.6374	1.28186e-09	1.99862e-07	12.7844
567	Trf	-2.57134	4.47953	-27.3805	1.38657e-09	2.13866e-07	12.8787
1395	Nid2	-1.73903	8.14955	-27.3609	1.39493e-09	2.13866e-07	12.7056
1912	Slc25a12	-1.48284	7.1145	-27.147	1.49007e-09	2.26565e-07	12.6951
977	Igfbp6	-2.04912	5.48763	-27.0871	1.518e-09	2.28174e-07	12.7778
1353	Tle3	-1.76467	6.78792	-27.0563	1.53259e-09	2.28174e-07	12.6878
1578	Ier3	1.62914	5.67778	26.9685	1.57507e-09	2.28174e-07	12.7307
1877	Lphn1	-1.5035	6.80138	-26.9776	1.57058e-09	2.28174e-07	12.6586
2652	Cobl	-1.22781	6.59296	-26.989	1.56505e-09	2.28174e-07	12.6729
2803	Amotl2	1.17891	9.18699	27.0344	1.54309e-09	2.28174e-07	12.5375
650	Ces2g	-2.44039	3.79084	-26.8774	1.62049e-09	2.30088e-07	12.6739
669	Cd55	-2.41944	5.1542	-26.8211	1.6493e-09	2.30088e-07	12.71
1274	Rhou	-1.81198	5.26522	-26.8345	1.64239e-09	2.30088e-07	12.7043
1418	Slc39a10	-1.72094	6.63181	-26.8097	1.65522e-09	2.30088e-07	12.6159
1487	Flrt3	1.68243	4.91072	26.7941	1.66332e-09	2.30088e-07	12.7051
1829	Srm	-1.5174	5.39155	-26.8546	1.63212e-09	2.30088e-07	12.702
1919	Zbtb7c	-1.47848	5.59483	-26.763	1.67965e-09	2.30614e-07	12.6613
564	Olfml3	-2.58092	4.72886	-26.712	1.70681e-09	2.32606e-07	12.6809
1636	Rnase4	1.6042	7.04333	26.6853	1.72121e-09	2.32844e-07	12.552
2835	Dlgap5	1.16666	6.76187	26.6487	1.74117e-09	2.33825e-07	12.5531
105	Cntfr	-4.19602	2.53476	-26.5889	1.77433e-09	2.36551e-07	11.9692
1046	Tgfb2	-1.98755	6.00059	-26.562	1.78952e-09	2.36861e-07	12.5778
2797	Oxct1	-1.18022	7.40811	-26.4322	1.86471e-09	2.4505e-07	12.4365
2625	Emp2	-1.23431	6.61517	-26.4065	1.88002e-09	2.45309e-07	12.4779
37	Mgp	-5.28433	1.54798	-26.3401	1.92016e-09	2.48783e-07	10.7693
713	Rgs3	-2.34322	4.48411	-26.1992	2.0087e-09	2.5664e-07	12.5174
3456	Bnc1	-1.00605	8.24186	-26.216	1.99789e-09	2.5664e-07	12.3105
2823	Col5a1	-1.17219	6.77378	-26.0517	2.10624e-09	2.67245e-07	12.3469
677	Elovl6	-2.39391	3.79985	-25.8626	2.23916e-09	2.76484e-07	12.3721
1263	Zfp36l1	-1.82004	7.30317	-25.903	2.20999e-09	2.76484e-07	12.2666
1328	Boc	-1.77965	4.86892	-25.8935	2.2168e-09	2.76484e-07	12.4134
2150	Tmem151a	-1.38404	7.97339	-25.8833	2.22415e-09	2.76484e-07	12.2137
310	Cyp2s1	-3.09374	2.95378	-25.784	2.29707e-09	2.80917e-07	12.1319
2233	Gxylt2	-1.35232	6.94728	-25.7727	2.3056e-09	2.80917e-07	12.2408
2168	Fras1	-1.37813	8.25412	-25.7279	2.33951e-09	2.81345e-07	12.1419
2714	St3gal5	-1.20576	6.63642	-25.7276	2.3397e-09	2.81345e-07	12.2446
3805	Bicc1	-0.933459	9.56928	-25.6841	2.3732e-09	2.8352e-07	12.0479
629	Esr1	-2.46785	5.40684	-25.5598	2.47191e-09	2.93407e-07	12.2864
690	Irf5	-2.37148	3.80496	-25.529	2.49701e-09	2.94487e-07	12.2691
1850	Cd82	-1.51123	6.01864	-25.5056	2.51632e-09	2.94874e-07	12.2129
1816	Pcolce	-1.52298	7.3139	-25.3495	2.64943e-09	3.08508e-07	12.0696
910	Mn1	-2.10972	4.97476	-25.2925	2.69998e-09	3.12416e-07	12.2118
2988	Usp53	-1.11615	7.08991	-25.2495	2.73876e-09	3.14923e-07	12.0463
460	Phyhip	-2.7494	4.37791	-25.1901	2.79343e-09	3.19214e-07	12.1871
3151	Gm8113	-1.07454	7.20575	-25.17	2.81227e-09	3.19383e-07	12.01
114	Fmod	-4.05198	2.41186	-25.1233	2.85645e-09	3.20445e-07	11.5773
1619	Mafk	1.60804	4.91656	25.1348	2.84542e-09	3.20445e-07	12.1602
2698	Dusp6	1.21172	6.78526	24.9871	2.98969e-09	3.33359e-07	11.9782
3184	Mmp14	-1.06702	7.52892	-24.9061	3.07232e-09	3.40509e-07	11.8938
683	Nxph1	-2.38004	3.05055	-24.8719	3.10791e-09	3.42392e-07	11.9512
2187	Cited2	1.36889	7.71248	24.8419	3.1395e-09	3.43812e-07	11.8636
2606	Irs2	1.24165	7.43289	24.814	3.16927e-09	3.45019e-07	11.8712
98	Podn	-4.24558	2.08224	-24.6707	3.32707e-09	3.5659e-07	11.2286
754	Col12a1	-2.28477	5.04278	-24.6606	3.3385e-09	3.5659e-07	11.9937
2010	Sv2a	-1.44345	5.14999	-24.634	3.36884e-09	3.5659e-07	11.9664
2807	Iqgap3	1.1779	6.71175	24.6854	3.31045e-09	3.5659e-07	11.8746
3009	Micall1	-1.11151	7.13353	-24.6309	3.37247e-09	3.5659e-07	11.8207
1666	Cnst	1.5944	5.31815	24.6108	3.39558e-09	3.56982e-07	11.9565
398	Espn	-2.85681	2.69681	-24.5368	3.48244e-09	3.57932e-07	11.7186
746	Smad9	-2.29466	3.38699	-24.5591	3.45608e-09	3.57932e-07	11.9171
1693	Naaa	-1.58088	5.30521	-24.5483	3.46876e-09	3.57932e-07	11.9277
2026	Gadd45b	1.43894	5.94034	24.5802	3.43119e-09	3.57932e-07	11.8981
924	C3	-2.09173	7.07665	-24.4518	3.58536e-09	3.66463e-07	11.7685
2478	Sqle	-1.28015	6.57645	-24.3787	3.67642e-09	3.73695e-07	11.769
1748	Ldlr	-1.56121	6.06822	-24.3604	3.69972e-09	3.73997e-07	11.8035
1733	Fam84b	-1.57079	6.54079	-24.231	3.86867e-09	3.88939e-07	11.7204
222	Slc16a9	-3.43267	3.04519	-24.1877	3.92715e-09	3.9105e-07	11.6601
1844	Svil	-1.51224	5.64297	-24.184	3.93218e-09	3.9105e-07	11.7712
2794	Cyp51	-1.18119	6.75635	-24.162	3.96235e-09	3.91932e-07	11.6753
210	Plxdc1	-3.47295	2.40599	-24.1436	3.98771e-09	3.92331e-07	11.4211
687	Draxin	-2.37381	4.05604	-24.0835	4.07188e-09	3.96014e-07	11.8109
1511	Ppp1r15a	1.66589	5.87629	24.0992	4.04972e-09	3.96014e-07	11.7329
2716	Sepp1	-1.2052	7.34478	-24.0709	4.08972e-09	3.96014e-07	11.5999
2502	Mcm10	1.27156	6.07747	24.0407	4.13302e-09	3.98111e-07	11.6882
2386	Cdca7	-1.30518	5.56572	-24.0034	4.18727e-09	4.01236e-07	11.7082
1917	Ak5	-1.48005	5.17292	-23.976	4.22752e-09	4.02994e-07	11.7298
496	Megf6	-2.68528	6.29054	-23.8752	4.37946e-09	4.15326e-07	11.6288
2830	Crip2	-1.16894	6.70885	-23.7387	4.59495e-09	4.33527e-07	11.5204
1947	Smad6	-1.47009	5.15189	-23.7148	4.63399e-09	4.3498e-07	11.6356
2446	Zfp395	-1.28824	6.44622	-23.6875	4.67886e-09	4.36962e-07	11.5218
158	Car12	-3.72538	2.14114	-23.6484	4.7441e-09	4.40818e-07	11.1124
350	Ltbp2	-2.98785	3.52684	-23.5852	4.8517e-09	4.46307e-07	11.5898
3057	Ptprq	1.09936	8.25139	23.5954	4.8341e-09	4.46307e-07	11.36
3518	Btaf1	0.993726	7.43928	23.5523	4.90887e-09	4.4932e-07	11.3987
251	Kank4	-3.31577	3.07842	-23.5167	4.97138e-09	4.52423e-07	11.4674
1089	Nqo1	1.96464	3.97962	23.5051	4.99195e-09	4.52423e-07	11.608
1221	S100a4	-1.84208	5.48633	-23.3995	5.18396e-09	4.67522e-07	11.4992
711	Gareml	-2.34702	3.00432	-23.353	5.27099e-09	4.70755e-07	11.4645
2711	Fancd2	1.20668	5.75256	23.3543	5.26854e-09	4.70755e-07	11.4568
1713	Fgfr2	-1.57469	4.98358	-23.2576	5.45482e-09	4.77894e-07	11.4796
2312	Mgll	-1.3316	5.56882	-23.2646	5.4411e-09	4.77894e-07	11.4328
2876	Neo1	-1.15137	6.55081	-23.2615	5.44714e-09	4.77894e-07	11.3502
3160	Sparc	-1.0728	10.8937	-23.2707	5.42924e-09	4.77894e-07	11.0772
707	Fam110c	-2.34922	3.70088	-23.2197	5.52996e-09	4.82181e-07	11.4974
2343	P4ha3	-1.3205	5.69198	-23.1518	5.66724e-09	4.9182e-07	11.3794
1791	Lnx2	-1.54056	5.12051	-23.1375	5.69647e-09	4.92036e-07	11.4239
786	Nrep	-2.24926	3.96926	-23.0978	5.77898e-09	4.9683e-07	11.4644
1041	Cecr5	1.98968	4.76504	23.053	5.87385e-09	5.02637e-07	11.4316
1742	Rgs10	-1.5642	5.62108	-23.0017	5.98446e-09	5.07831e-07	11.3317
1849	Mrc2	-1.51125	6.18432	-22.9992	5.98975e-09	5.07831e-07	11.2823
1860	Ccng2	1.50728	6.06871	22.9376	6.12593e-09	5.16995e-07	11.2759
1598	Exo1	1.61928	5.54613	22.8849	6.24486e-09	5.24206e-07	11.3034
3762	Pdzd2	-0.941851	7.48169	-22.8747	6.26836e-09	5.24206e-07	11.129
3133	Slc16a1	-1.07707	7.65726	-22.8536	6.31693e-09	5.25877e-07	11.1088
1589	Lgalsl	-1.62458	4.47671	-22.7502	6.5614e-09	5.37523e-07	11.3219
1960	Etv5	1.46342	5.28909	22.6854	6.71977e-09	5.37523e-07	11.2447
1976	Dusp4	1.45643	6.03064	22.6911	6.70585e-09	5.37523e-07	11.1822
2014	Gas1	-1.44221	8.10486	-22.7234	6.62627e-09	5.37523e-07	11.0277
2160	Fam46c	-1.38045	5.39225	-22.7092	6.66109e-09	5.37523e-07	11.2353
2214	Cd248	-1.35965	5.39066	-22.7812	6.48685e-09	5.37523e-07	11.263
2508	Samd1	-1.27123	5.53038	-22.6928	6.70153e-09	5.37523e-07	11.2154
2879	Plxna4	-1.1503	9.2031	-22.7543	6.5514e-09	5.37523e-07	10.9663
3685	Anxa1	0.957774	8.40589	22.7171	6.64182e-09	5.37523e-07	11.0044
580	Id3	-2.55087	5.03823	-22.5923	6.95511e-09	5.50225e-07	11.2429
730	Prrx1	-2.3155	4.36992	-22.5951	6.94792e-09	5.50225e-07	11.2758
3454	Ino80d	1.00699	7.48846	22.5872	6.96828e-09	5.50225e-07	11.0175
1212	Tmem45a	-1.84732	4.23429	-22.5746	7.00083e-09	5.50433e-07	11.2685
2184	Galnt4	-1.37114	5.2342	-22.5627	7.03175e-09	5.50511e-07	11.1917
3164	Plk2	1.07159	6.44528	22.453	7.32466e-09	5.71013e-07	11.0459
999	Cldn15	-2.0264	3.76202	-22.3629	7.57526e-09	5.88057e-07	11.1944
2983	Lss	-1.11697	6.83866	-22.3126	7.71936e-09	5.96726e-07	10.9538
2385	Ccnd2	1.30556	7.81089	22.2512	7.89927e-09	6.08079e-07	10.8609
41	Nxph3	-5.11834	1.45066	-22.2197	7.99328e-09	6.12751e-07	9.91901
1766	Procr	-1.55237	4.7676	-22.1567	8.18536e-09	6.24872e-07	11.074
130	Adamts16	-3.9044	1.70052	-22.1089	8.33475e-09	6.33648e-07	10.4116
2083	Lacc1	-1.41277	5.18411	-22.076	8.43904e-09	6.38936e-07	11.005
2632	Ncam1	-1.23321	8.27416	-22.0606	8.48862e-09	6.40056e-07	10.7459
2799	C1s1	-1.17967	6.79416	-22.0423	8.54772e-09	6.41881e-07	10.8482
501	Fbn2	-2.67898	2.76264	-22.0235	8.6089e-09	6.4252e-07	10.9538
1211	Fah	-1.84812	4.44269	-22.011	8.64981e-09	6.4252e-07	11.0433
2841	Ube2l6	-1.16416	5.7909	-22.0076	8.661e-09	6.4252e-07	10.919
3295	Arsb	-1.0409	6.66283	-21.8914	9.05279e-09	6.68888e-07	10.7958
1669	Clu	-1.59312	4.1922	-21.8419	9.22607e-09	6.70914e-07	10.9874
1680	Man2a1	-1.58805	6.77315	-21.8435	9.22018e-09	6.70914e-07	10.7725
1760	Zfp503	-1.55608	5.23844	-21.8676	9.13577e-09	6.70914e-07	10.9192
2208	Pcsk6	-1.36172	6.10736	-21.8537	9.18431e-09	6.70914e-07	10.8307
3012	Igsf3	-1.11112	7.16197	-21.8115	9.33406e-09	6.73443e-07	10.724
3208	Egln1	-1.06052	6.05751	-21.8183	9.30979e-09	6.73443e-07	10.817
788	Basp1	2.24528	6.75899	21.7697	9.48494e-09	6.81656e-07	10.7634
1536	Mtss1l	-1.65134	5.56201	-21.7567	9.53222e-09	6.82389e-07	10.8463
1892	Orai2	-1.49811	4.74179	-21.7098	9.70565e-09	6.9211e-07	10.8979
1886	Junb	1.50134	4.92968	21.6654	9.8734e-09	7.01355e-07	10.8733
1745	Srgap1	-1.56162	4.2749	-21.6528	9.92125e-09	7.02043e-07	10.9087
1363	Ldlrad4	-1.75776	4.00901	-21.6411	9.96626e-09	7.02526e-07	10.9175
1438	Grk5	1.71227	4.78263	21.6191	1.00516e-08	7.03152e-07	10.8713
2419	Creb3l1	-1.29754	6.46106	-21.6269	1.00212e-08	7.03152e-07	10.7057
2867	Plat	-1.15537	6.60758	-21.5984	1.01324e-08	7.0612e-07	10.6801
960	Lmbr1l	2.06567	4.65277	21.5619	1.02765e-08	7.08114e-07	10.8647
1075	Phyhd1	-1.97177	3.45066	-21.5748	1.02251e-08	7.08114e-07	10.8912
5162	Rnf213	-0.731026	10.484	-21.5682	1.02512e-08	7.08114e-07	10.4026
1845	Nbl1	-1.51217	4.50697	-21.4574	1.07022e-08	7.34699e-07	10.8149
2182	Sgk1	1.3725	5.68829	21.4421	1.0766e-08	7.36328e-07	10.7088
967	Il4ra	-2.06151	3.95231	-21.3998	1.09452e-08	7.45813e-07	10.8265
1893	Tmem132a	-1.49789	8.05879	-21.3227	1.12802e-08	7.65806e-07	10.4541
2828	Sgsm2	-1.16979	5.77619	-21.2959	1.13995e-08	7.71057e-07	10.6277
3031	Sema6d	-1.10704	6.45493	-21.2309	1.1694e-08	7.88083e-07	10.5384
1079	Myc	1.96936	6.62081	21.2111	1.17857e-08	7.9136e-07	10.5366
4053	Sh3pxd2a	-0.886946	8.03738	-21.1796	1.19328e-08	7.98328e-07	10.391
2151	Eme1	1.38386	4.54851	21.1304	1.21671e-08	8.08122e-07	10.6844
2411	Hr	-1.29857	6.35238	-21.1375	1.21327e-08	8.08122e-07	10.5098
3799	Rhoc	-0.934433	6.66079	-21.0992	1.23179e-08	8.15195e-07	10.4637
3559	Dlc1	0.984827	6.89027	21.0816	1.24039e-08	8.17944e-07	10.4415
1427	Ccdc88c	-1.7182	4.87607	-21.0267	1.26773e-08	8.32989e-07	10.6116
2945	1700017B05Rik	-1.12703	6.52084	-21.0034	1.27949e-08	8.37724e-07	10.4361
769	Ifi44	-2.26824	4.04813	-20.9464	1.30886e-08	8.52521e-07	10.6448
2486	Ltbp3	-1.276	8.46525	-20.9416	1.31136e-08	8.52521e-07	10.2595
2941	Ildr2	-1.12766	7.94146	-20.9245	1.32034e-08	8.55337e-07	10.2892
2003	Itgb3	-1.44696	4.51437	-20.9	1.3333e-08	8.60705e-07	10.5854
3957	Hif1a	-0.902972	8.07235	-20.8795	1.34431e-08	8.62792e-07	10.2588
4438	Gpm6a	-0.823474	7.7767	-20.8765	1.34591e-08	8.62792e-07	10.2793
4206	Gata6	-0.858212	7.26467	-20.7668	1.40643e-08	8.98458e-07	10.2711
3738	Gtf2i	-0.947999	7.88717	-20.7378	1.42291e-08	9.05839e-07	10.211
1100	Fam212b	-1.95031	4.7718	-20.7163	1.43529e-08	9.07441e-07	10.4963
1681	Pdgfrl	-1.58793	4.07253	-20.7167	1.43502e-08	9.07441e-07	10.5424
56	Ndrg2	-4.82242	0.878313	-20.6943	1.44809e-08	9.12018e-07	9.17876
2737	Plcl1	-1.20054	6.0061	-20.6784	1.4574e-08	9.12018e-07	10.3435
3863	Map2k1	-0.921559	6.76207	-20.6856	1.45313e-08	9.12018e-07	10.2768
151	Asic1	-3.75923	2.32008	-20.6574	1.46977e-08	9.16641e-07	10.2705
1677	Tfeb	-1.58901	4.62644	-20.5402	1.54121e-08	9.54721e-07	10.4273
3046	Fdps	-1.10306	6.1087	-20.545	1.53824e-08	9.54721e-07	10.2747
5565	Atp1a1	-0.678858	9.50595	-20.5063	1.5626e-08	9.64724e-07	9.99693
2842	Mpzl2	-1.1635	5.39361	-20.4167	1.62076e-08	9.9728e-07	10.2904
3624	Fn1	-0.974066	12.0622	-20.3973	1.63368e-08	1.00188e-06	9.8084
2132	Atoh8	-1.39198	4.7197	-20.3822	1.64377e-08	1.00472e-06	10.3475
1134	Rtn4rl2	-1.91383	3.87646	-20.3006	1.69972e-08	1.03509e-06	10.3829
3622	Tmem109	-0.974352	7.45482	-20.2934	1.70471e-08	1.03509e-06	10.048
214	Islr	-3.44866	1.63227	-20.2672	1.72319e-08	1.04287e-06	9.91209
987	Cttnbp2	-2.03677	4.2328	-20.2576	1.73004e-08	1.04358e-06	10.3474
245	Fam189a2	-3.33376	1.74461	-20.248	1.73691e-08	1.0443e-06	9.9731
5431	Nedd4	-0.696478	10.8096	-20.2086	1.76533e-08	1.05793e-06	9.78849
2675	Rcn3	-1.22053	5.9646	-20.1897	1.77913e-08	1.06274e-06	10.1339
2776	Eps8	-1.18916	8.2656	-20.1063	1.84164e-08	1.09652e-06	9.90319
1169	Gria4	-1.89027	3.96937	-20.0886	1.85521e-08	1.09749e-06	10.2893
3400	Rbm28	-1.01676	8.21282	-20.0962	1.84931e-08	1.09749e-06	9.90157
1991	Vgll3	1.4499	6.8406	20.0329	1.89859e-08	1.11956e-06	9.99202
3231	Cerk	-1.05402	5.88536	-19.9988	1.9258e-08	1.13197e-06	10.0543
1975	Unc5b	-1.45724	7.83191	-19.988	1.93446e-08	1.13345e-06	9.88416
3609	Msmo1	-0.977042	6.32743	-19.9748	1.94512e-08	1.13607e-06	10.0005
4033	Myo18a	-0.889852	8.25216	-19.9666	1.95181e-08	1.13638e-06	9.83924
590	Tcf7	-2.53748	3.42165	-19.8575	2.043e-08	1.18198e-06	10.2059
4204	Peak1	0.858805	8.08819	19.8606	2.04036e-08	1.18198e-06	9.80545
2408	Nsdhl	-1.29908	5.35999	-19.848	2.05112e-08	1.18296e-06	10.0455
2889	Ip6k2	1.14628	5.98319	19.8381	2.05973e-08	1.18421e-06	9.98132
2364	Galc	-1.31278	4.58718	-19.8124	2.08202e-08	1.1933e-06	10.1113
2723	Spsb1	-1.20337	4.65545	-19.7839	2.1072e-08	1.20398e-06	10.0901
2064	Csgalnact1	-1.42026	4.93128	-19.7529	2.13491e-08	1.21604e-06	10.0512
3491	2310035C23Rik	0.998557	6.03163	19.7235	2.16152e-08	1.22739e-06	9.9217
1460	Chrnb1	1.70069	5.16157	19.7127	2.17142e-08	1.22922e-06	10.0274
470	Crlf1	-2.72964	2.56471	-19.6846	2.1974e-08	1.23391e-06	10.0574
1970	Tmem150a	-1.45937	4.4026	-19.6787	2.20282e-08	1.23391e-06	10.0726
2616	Pik3r1	-1.23932	6.99071	-19.6748	2.20653e-08	1.23391e-06	9.80783
3546	Ipo4	-0.987207	6.90213	-19.6752	2.2061e-08	1.23391e-06	9.81363
2724	2009-09-01	-1.20318	6.46679	-19.6585	2.22178e-08	1.23863e-06	9.84646
3073	Ccnt2	1.09658	7.06345	19.6515	2.22843e-08	1.23863e-06	9.79404
1858	Col16a1	-1.50829	6.4104	-19.6069	2.27101e-08	1.25576e-06	9.83207
2363	Qsox1	-1.31296	7.47039	-19.6049	2.27289e-08	1.25576e-06	9.73628
454	Neto1	-2.76134	2.2197	-19.5806	2.29646e-08	1.26498e-06	9.94936
2166	Fam198b	1.37882	7.34311	19.543	2.33355e-08	1.27823e-06	9.72337
4294	Pacs2	-0.845327	7.08545	-19.5421	2.33441e-08	1.27823e-06	9.73596
1594	Lyrm4	-1.62216	4.37681	-19.5234	2.3531e-08	1.28084e-06	10.0092
3121	Slc25a30	1.08	5.82297	19.5294	2.34706e-08	1.28084e-06	9.85642
59	Sncaip	-4.80534	0.901482	-19.4894	2.38754e-08	1.29208e-06	8.89337
2769	Pdzrn3	-1.19122	5.13347	-19.4891	2.3878e-08	1.29208e-06	9.90624
2550	Sall2	-1.26247	4.99247	-19.467	2.4105e-08	1.30054e-06	9.91293
2931	Piezo1	-1.1307	9.4562	-19.4559	2.42195e-08	1.3029e-06	9.52149
3407	Tns3	-1.01594	8.51598	-19.4479	2.43025e-08	1.30355e-06	9.5811
532	Ass1	-2.63327	2.05866	-19.416	2.46374e-08	1.31767e-06	9.85657
2186	Gpr64	-1.36996	5.81454	-19.399	2.48171e-08	1.32344e-06	9.7942
3158	Med23	1.07336	7.62796	19.3826	2.49928e-08	1.32895e-06	9.62196
3183	Gse1	-1.06712	5.61055	-19.3754	2.507e-08	1.32922e-06	9.79999
849	Fa2h	-2.17798	2.86464	-19.368	2.51501e-08	1.32963e-06	9.98299
1124	Ppargc1b	-1.9226	3.46215	-19.314	2.57417e-08	1.3536e-06	9.9761
3720	Mastl	0.950947	6.46937	19.3132	2.57506e-08	1.3536e-06	9.68916
1807	Traip	1.52946	4.88328	19.2963	2.59388e-08	1.3596e-06	9.86452
2022	Zbtb8b	-1.43975	4.28843	-19.2242	2.67591e-08	1.39862e-06	9.87994
68	Prg4	4.64961	3.4228	19.187	2.71941e-08	1.41333e-06	9.85092
3413	Gclc	1.01492	6.62213	19.1889	2.71721e-08	1.41333e-06	9.61759
2915	Wdr62	1.13692	6.11019	19.1684	2.74144e-08	1.42028e-06	9.66017
3125	BC055324	1.07851	5.87714	19.1627	2.74822e-08	1.42028e-06	9.68098
4181	Smtn	-0.862533	8.22854	-19.1324	2.78461e-08	1.43505e-06	9.45294
2670	Gulp1	1.22156	5.27855	19.1171	2.80326e-08	1.44062e-06	9.72966
3249	Nav2	-1.05184	6.43711	-19.0732	2.85742e-08	1.46437e-06	9.57554
4488	Zfp207	0.815247	8.74159	19.0445	2.89348e-08	1.47873e-06	9.37552
1617	Fbln5	-1.60892	6.23018	-19.021	2.92323e-08	1.48159e-06	9.57885
3193	Trib1	-1.0644	5.34462	-19.0289	2.91316e-08	1.48159e-06	9.66849
3581	Stil	0.981078	5.52032	19.0227	2.92108e-08	1.48159e-06	9.65269
3303	Mov10	-1.03958	5.71348	-18.9819	2.97376e-08	1.50306e-06	9.60523
3253	Tm9sf3	-1.05065	6.56098	-18.9486	3.01746e-08	1.52097e-06	9.50496
2148	Bves	-1.3853	5.27288	-18.9353	3.03516e-08	1.52571e-06	9.63866
2294	Gli2	-1.33824	5.51939	-18.8791	3.11117e-08	1.55801e-06	9.58314
2366	Steap1	-1.3124	4.55767	-18.863	3.13329e-08	1.55801e-06	9.68473
3513	H1f0	-0.994624	7.53397	-18.8718	3.12109e-08	1.55801e-06	9.38372
4925	Col1a1	-0.761645	10.4251	-18.8662	3.12883e-08	1.55801e-06	9.18116
336	Gbp6	-3.02973	2.23686	-18.8567	3.14205e-08	1.55815e-06	9.65252
2342	Cd276	-1.3206	4.40911	-18.8335	3.17433e-08	1.56993e-06	9.68704
4089	Rbpms	-0.880124	6.43114	-18.808	3.21026e-08	1.57921e-06	9.44851
6161	Timp2	-0.612397	9.96918	-18.8132	3.20285e-08	1.57921e-06	9.18182
164	Crip1	-3.70875	0.850662	-18.7756	3.25666e-08	1.59662e-06	8.96396
3795	Nfic	-0.935353	8.95013	-18.7712	3.26301e-08	1.59662e-06	9.22741
4052	Slc25a23	-0.887269	6.921	-18.7576	3.28276e-08	1.59884e-06	9.37993
4174	Dock1	-0.863787	6.2562	-18.7561	3.28492e-08	1.59884e-06	9.44026
1549	Txnrd1	1.6457	6.4728	18.7204	3.33728e-08	1.61155e-06	9.42128
1950	Il13ra1	-1.46768	4.01685	-18.7204	3.33731e-08	1.61155e-06	9.67511
3345	Card10	-1.02946	5.54836	-18.7301	3.32293e-08	1.61155e-06	9.50394
3566	Ptk7	-0.983479	8.14771	-18.6606	3.4273e-08	1.65067e-06	9.23271
1445	Smim1	-1.70859	6.48282	-18.6418	3.45601e-08	1.66015e-06	9.37427
2515	Mpp2	-1.26944	5.73418	-18.5955	3.52831e-08	1.69046e-06	9.42262
389	Pknox2	-2.89124	3.74023	-18.5782	3.55573e-08	1.69917e-06	9.65104
3640	Kirrel	-0.967778	8.67514	-18.544	3.61057e-08	1.72091e-06	9.13613
3427	Magi1	-1.01225	6.20746	-18.529	3.63481e-08	1.72799e-06	9.33699
4147	Leprel4	-0.869248	6.53328	-18.5085	3.66846e-08	1.73949e-06	9.29422
477	Adam12	-2.71004	1.74353	-18.4984	3.68509e-08	1.74289e-06	9.41371
3000	Laptm4b	-1.11314	6.69454	-18.4892	3.70043e-08	1.74565e-06	9.27185
3891	E2f1	0.917275	6.31183	18.483	3.71072e-08	1.74603e-06	9.30882
1477	Osbpl10	-1.68502	3.5408	-18.4694	3.73353e-08	1.75201e-06	9.59563
2475	Nfkbiz	1.28174	5.08902	18.464	3.74247e-08	1.75201e-06	9.44514
4020	Cdon	-0.891161	7.72623	-18.4485	3.76877e-08	1.75984e-06	9.1619
3080	C1ra	-1.09377	7.35842	-18.4288	3.80232e-08	1.77072e-06	9.18369
5463	Laptm4a	-0.692579	8.74844	-18.4236	3.81132e-08	1.77072e-06	9.07047
1720	Dusp1	1.5738	4.45979	18.3897	3.8701e-08	1.78766e-06	9.49036
2705	Dhcr24	-1.20957	6.36388	-18.3858	3.87693e-08	1.78766e-06	9.2539
3368	Sox12	-1.02412	6.18221	-18.3916	3.86667e-08	1.78766e-06	9.27275
3307	Vezt	1.03833	6.3271	18.3795	3.88785e-08	1.78822e-06	9.25861
466	Rtn4rl1	-2.74002	1.66798	-18.3641	3.91501e-08	1.79622e-06	9.3368
4054	Tbc1d31	0.885799	6.51243	18.3543	3.93243e-08	1.79972e-06	9.22569
231	Adamts12	-3.38798	1.79732	-18.2695	4.08665e-08	1.8525e-06	9.2762
1315	Rassf2	-1.78743	3.9975	-18.2687	4.08803e-08	1.8525e-06	9.47211
3932	Stom	-0.910109	6.57398	-18.2808	4.06572e-08	1.8525e-06	9.17914
3962	Rad18	0.901197	6.58804	18.2713	4.08336e-08	1.8525e-06	9.17768
1672	Plscr4	-1.59184	3.55383	-18.1802	4.25635e-08	1.92404e-06	9.46031
2877	Gca	1.15112	5.56089	18.1543	4.307e-08	1.94216e-06	9.23527
1366	Dhrs3	-1.7566	3.5412	-18.0845	4.44696e-08	2.00037e-06	9.4182
4497	Hs2st1	-0.813575	7.11607	-18.0613	4.49452e-08	2.01683e-06	9.0206
4244	Marf1	0.8524	7.62579	18.04	4.53888e-08	2.03178e-06	8.9696
3266	Alcam	-1.04674	7.62371	-18.028	4.56389e-08	2.03802e-06	8.96204
4298	Efna5	0.844506	6.94237	17.9811	4.66353e-08	2.07747e-06	8.99949
3475	Prkce	-1.00197	5.64477	-17.9555	4.71917e-08	2.09718e-06	9.11509
2497	Cep170	1.27318	7.57584	17.9454	4.74118e-08	2.10188e-06	8.93017
3970	Taf2	0.899742	7.38551	17.9257	4.78461e-08	2.11604e-06	8.93282
4109	Acat1	-0.876618	7.03897	-17.9167	4.80458e-08	2.11978e-06	8.95498
3043	Map1b	1.1036	7.8882	17.8883	4.86818e-08	2.13515e-06	8.87354
3596	Tpcn1	-0.978646	6.08556	-17.8869	4.87128e-08	2.13515e-06	9.03213
4442	Pank3	-0.822905	8.38429	-17.8856	4.87423e-08	2.13515e-06	8.82838
3952	Foxm1	0.904691	8.01747	17.8498	4.95603e-08	2.16582e-06	8.8419
2795	Ccdc80	-1.18075	7.10012	-17.7767	5.12749e-08	2.23544e-06	8.88088
4059	Pdpk1	0.885032	7.54983	17.7652	5.15517e-08	2.24219e-06	8.8372
2760	Enthd2	1.19419	4.37287	17.73	5.24053e-08	2.27395e-06	9.17088
4387	Dennd2a	-0.830219	6.4064	-17.7219	5.26054e-08	2.27726e-06	8.91482
4064	Atf4	0.884446	8.09994	17.6647	5.40349e-08	2.33365e-06	8.74057
1261	Grb10	-1.82105	3.71623	-17.6155	5.52984e-08	2.38262e-06	9.18385
3652	Flot1	0.964779	5.97261	17.6028	5.56303e-08	2.39132e-06	8.9074
3505	Asns	0.99578	5.87599	17.5821	5.61759e-08	2.40915e-06	8.9084
1268	Vmp1	1.81836	7.53508	17.5677	5.65592e-08	2.41994e-06	8.74838
2800	Efna2	-1.17944	5.2718	-17.5377	5.73641e-08	2.44302e-06	8.95257
2943	Ccdc43	1.12749	5.27698	17.5389	5.73336e-08	2.44302e-06	8.96156
4983	Baz1b	0.754706	9.37404	17.5112	5.80879e-08	2.46813e-06	8.56706
3812	Sh3rf1	-0.932802	6.29342	-17.4744	5.91098e-08	2.50577e-06	8.80039
2501	Echs1	-1.27191	4.58976	-17.4553	5.96476e-08	2.52275e-06	8.99906
474	Map7	-2.71712	1.52955	-17.4481	5.98524e-08	2.52543e-06	8.93252
4131	Pkmyt1	0.872647	6.14625	17.4434	5.99854e-08	2.52543e-06	8.80498
1675	Ung	-1.59003	4.89919	-17.4313	6.03328e-08	2.52637e-06	8.95519
1682	Dnm1	-1.5877	4.11464	-17.4282	6.04197e-08	2.52637e-06	9.04887
2523	A430105I19Rik	1.26864	4.80578	17.4328	6.02884e-08	2.52637e-06	8.97181
3967	Nab2	-0.900318	6.27157	-17.36	6.24147e-08	2.59797e-06	8.74328
4264	Marveld1	-0.848495	6.74608	-17.3642	6.22892e-08	2.59797e-06	8.69862
2334	Kifc3	-1.32509	6.02285	-17.2649	6.53222e-08	2.69461e-06	8.726
3610	Tspyl2	0.976844	6.71735	17.2725	6.50823e-08	2.69461e-06	8.65925
4388	Rhbdl3	-0.830157	6.12361	-17.2774	6.49296e-08	2.69461e-06	8.71511
4393	Spcs3	-0.829734	7.09176	-17.2674	6.52438e-08	2.69461e-06	8.61639
1507	E2f3	1.66786	5.38321	17.2292	6.64514e-08	2.73506e-06	8.80687
6178	Hjurp	0.610763	8.71854	17.2041	6.72557e-08	2.76199e-06	8.45135
502	St8sia1	-2.6777	2.37347	-17.1863	6.78347e-08	2.77956e-06	8.97968
1995	Daam2	-1.44947	3.95211	-17.1782	6.81013e-08	2.78429e-06	8.93816
22	Pgc	-5.84882	0.613871	-17.171	6.83367e-08	2.78771e-06	7.67642
1580	Galk1	-1.62825	4.94037	-17.1503	6.90248e-08	2.79718e-06	8.80711
2754	Plekhg5	-1.19603	5.78104	-17.1541	6.88974e-08	2.79718e-06	8.69363
5113	Mical2	-0.737849	7.94348	-17.1587	6.87438e-08	2.79718e-06	8.4863
5038	Bace1	-0.7463	7.24877	-17.0984	7.0779e-08	2.86196e-06	8.51318
569	Atf3	2.56924	2.8973	17.0763	7.15376e-08	2.87369e-06	8.95669
2175	Nol4l	-1.37392	6.00678	-17.0764	7.15372e-08	2.87369e-06	8.63014
3129	Prkd1	-1.07789	5.5937	-17.0826	7.13196e-08	2.87369e-06	8.67661
183	Srpx	-3.58241	0.906928	-17.0683	7.18169e-08	2.87862e-06	8.43874
3026	Snta1	-1.10963	5.02075	-17.0514	7.24088e-08	2.89604e-06	8.73299
19	Krt15	-5.99997	0.175161	-17.0334	7.3044e-08	2.91511e-06	7.21541
2176	Pear1	-1.37378	5.67035	-17.0278	7.3242e-08	2.91668e-06	8.64413
414	Medag	-2.83062	1.33656	-17.013	7.37711e-08	2.92325e-06	8.68443
715	Ankrd34a	-2.34205	2.24133	-17.0146	7.3716e-08	2.92325e-06	8.89721
1145	Pdgfrb	-1.9087	3.31178	-17.0099	7.38837e-08	2.92325e-06	8.91512
2221	Wnt5a	-1.35695	6.84395	-16.9646	7.55314e-08	2.98203e-06	8.48388
218	6030419C18Rik	-3.44017	1.94053	-16.9438	7.63013e-08	3.00598e-06	8.75978
2671	Mycn	-1.22139	4.18281	-16.897	7.80671e-08	3.06897e-06	8.7636
1285	Gamt	-1.80583	2.95428	-16.8831	7.86005e-08	3.07094e-06	8.8654
3537	Mapk8ip3	0.990221	7.62252	16.8836	7.85822e-08	3.07094e-06	8.37096
4118	Kansl2	0.875215	6.19433	16.8827	7.8618e-08	3.07094e-06	8.50618
718	Cebpd	2.33735	4.62515	16.8768	7.88445e-08	3.07327e-06	8.74834
551	Id2	-2.60345	2.6327	-16.8702	7.91015e-08	3.07676e-06	8.85304
2678	Afap1l2	-1.21999	6.4406	-16.8378	8.0369e-08	3.11947e-06	8.45458
990	Col8a2	-2.03389	4.5667	-16.8308	8.06433e-08	3.12353e-06	8.7032
2034	Ppfibp2	-1.43645	4.27426	-16.8032	8.17479e-08	3.15721e-06	8.7085
3126	Nacc2	-1.07837	6.33555	-16.7971	8.19931e-08	3.15721e-06	8.44194
3353	Lgals1	-1.02815	9.90661	-16.7935	8.21384e-08	3.15721e-06	8.15085
4275	Il17rd	-0.846821	5.80924	-16.792	8.21993e-08	3.15721e-06	8.4942
3653	Nfkb2	0.964201	6.1214	16.7576	8.36044e-08	3.20449e-06	8.449
26	Saa3	-5.67574	0.144186	-16.7498	8.39289e-08	3.21024e-06	7.23919
5048	Xpo4	0.745138	7.01027	16.728	8.48347e-08	3.23815e-06	8.33985
82	Apln	-4.44444	0.496417	-16.714	8.54267e-08	3.254e-06	7.87036
2480	Gata2	-1.27889	4.02238	-16.7079	8.56814e-08	3.25695e-06	8.68598
3190	Ftl1	1.06529	10.0709	16.6846	8.66769e-08	3.288e-06	8.08347
3243	Tagln	-1.05239	5.05383	-16.6625	8.76324e-08	3.31619e-06	8.52264
3602	Tcn2	-0.978258	5.93894	-16.6591	8.77804e-08	3.31619e-06	8.40967
2868	Zdhhc13	1.15489	4.75433	16.6051	9.01692e-08	3.3925e-06	8.54572
3350	Ttk	1.02857	5.93203	16.6058	9.01355e-08	3.3925e-06	8.39052
1990	Bnc2	-1.45027	6.17288	-16.586	9.10286e-08	3.41785e-06	8.35134
3153	Prune2	1.07426	5.07576	16.5712	9.17036e-08	3.43618e-06	8.48171
484	Adamts2	-2.69978	4.70143	-16.5553	9.24333e-08	3.44947e-06	8.56698
2033	Angptl2	-1.43681	3.93564	-16.5588	9.22728e-08	3.44947e-06	8.62131
3755	Esyt2	-0.94363	6.82953	-16.5403	9.31293e-08	3.46841e-06	8.25283
2117	Mtmr10	1.3983	4.14619	16.5254	9.38257e-08	3.48728e-06	8.58945
2932	Camkk2	-1.13034	5.01459	-16.5143	9.43451e-08	3.49387e-06	8.45011
3195	Ap4e1	1.06409	5.67202	16.5135	9.43826e-08	3.49387e-06	8.37306
5634	Gm10094	0.670226	7.8155	16.5053	9.47735e-08	3.49427e-06	8.14694
5900	Pgam1	-0.637861	8.42679	-16.506	9.47401e-08	3.49427e-06	8.09552
4477	Tenm3	-0.816909	6.19597	-16.4792	9.60213e-08	3.5332e-06	8.28217
550	Adamts14	-2.60422	2.25612	-16.452	9.73384e-08	3.57452e-06	8.62741
3702	Pik3c2a	0.954985	5.72225	16.4307	9.83849e-08	3.60019e-06	8.31931
4962	Mapkapk2	-0.757462	7.31729	-16.4298	9.8429e-08	3.60019e-06	8.14663
2452	Elmo1	-1.28758	4.0633	-16.4164	9.90982e-08	3.60522e-06	8.52802
2653	Mex3b	-1.22769	5.18259	-16.4179	9.90241e-08	3.60522e-06	8.3776
2952	Cenph	1.12461	4.94439	16.4152	9.91544e-08	3.60522e-06	8.41731
4401	Lrp1	-0.828536	11.012	-16.3965	1.00096e-07	3.63227e-06	7.86684
4268	Pik3cb	0.847818	6.09935	16.3885	1.00498e-07	3.63969e-06	8.24951
1431	Plcxd2	1.71496	2.74924	16.3787	1.00997e-07	3.65057e-06	8.61834
5311	Msh6	-0.713122	7.70677	-16.3575	1.02082e-07	3.68257e-06	8.07277
4459	Lrba	-0.819524	6.36194	-16.3425	1.02857e-07	3.70326e-06	8.18984
4041	Wdfy2	0.889132	5.57284	16.3295	1.03536e-07	3.72041e-06	8.2812
1013	Gab3	-2.01726	2.11998	-16.3141	1.04344e-07	3.74216e-06	8.56307
4779	Anxa5	-0.779845	7.48115	-16.308	1.04669e-07	3.74651e-06	8.06502
485	Fjx1	-2.69935	1.68661	-16.2811	1.06106e-07	3.76048e-06	8.46268
733	Hspa1b	2.31478	4.4301	16.2768	1.06338e-07	3.76048e-06	8.45606
1915	Map3k5	-1.48064	5.9898	-16.2915	1.05547e-07	3.76048e-06	8.212
2422	Hand2	-1.29675	4.9353	-16.2756	1.06401e-07	3.76048e-06	8.33527
2442	Fdxr	-1.28898	4.47458	-16.274	1.0649e-07	3.76048e-06	8.39795
3136	Tbc1d5	-1.07688	5.37027	-16.2814	1.06088e-07	3.76048e-06	8.2754
3280	Gprc5a	1.04468	5.46032	16.2904	1.05608e-07	3.76048e-06	8.27791
1529	Hlx	-1.65653	3.0725	-16.2443	1.08108e-07	3.80322e-06	8.53736
4353	Maged1	-0.83538	9.03002	-16.2442	1.08114e-07	3.80322e-06	7.90602
5469	Hnrnpl	0.691544	8.68109	16.2336	1.08697e-07	3.81644e-06	7.92736
3393	Ier5l	-1.0187	4.94323	-16.2261	1.0911e-07	3.82269e-06	8.30142
3778	Eno2	-0.938739	5.52206	-16.2229	1.09291e-07	3.82269e-06	8.22154
128	Nyap2	-3.90505	0.335653	-16.2191	1.09503e-07	3.82283e-06	7.72776
278	Spon2	-3.24433	2.1478	-16.2048	1.10301e-07	3.82287e-06	8.47426
4228	Slc3a2	0.854921	7.43888	16.2042	1.10335e-07	3.82287e-06	8.01438
4443		-0.822662	7.48152	-16.2061	1.10228e-07	3.82287e-06	8.0085
4519	Rreb1	-0.811223	6.96304	-16.2094	1.10045e-07	3.82287e-06	8.05711
1606	Fgd3	-1.61389	3.68295	-16.1751	1.11981e-07	3.8726e-06	8.45039
137	Calml4	-3.84349	0.785852	-16.1419	1.13897e-07	3.91314e-06	7.97537
2450	Adamts10	-1.2879	5.37322	-16.1455	1.13688e-07	3.91314e-06	8.20466
3224	Dyrk1b	1.05587	5.44303	16.1436	1.13799e-07	3.91314e-06	8.1998
3725	Knstrn	0.950523	7.14041	16.1401	1.14004e-07	3.91314e-06	8.00679
5112	Rarg	-0.737964	7.00309	-16.1298	1.14603e-07	3.92637e-06	8.0086
5110	Sh3bp1	-0.737969	6.65099	-16.1162	1.15405e-07	3.94652e-06	8.03462
2127	Pygo1	-1.39518	3.58732	-16.0788	1.17639e-07	4.01543e-06	8.40479
2144	Arhgap42	-1.38862	5.22992	-16.07	1.18173e-07	4.02619e-06	8.18448
3748	Aldh2	-0.945268	5.0286	-16.0617	1.18673e-07	4.03577e-06	8.19797
2650	Map3k1	-1.22791	6.59459	-16.0309	1.20567e-07	4.0891e-06	7.99682
3651	Odc1	0.965734	7.07085	16.029	1.20686e-07	4.0891e-06	7.95122
1497	Fbxl16	-1.67818	2.88827	-16.0116	1.21776e-07	4.11088e-06	8.42544
3535	Plk4	0.990483	5.69741	16.0137	1.2164e-07	4.11088e-06	8.09302
3707	Mpnd	0.954309	5.68622	15.9634	1.24841e-07	4.20663e-06	8.06549
3059	BC030867	1.09922	4.77763	15.948	1.25835e-07	4.23239e-06	8.18387
3654	Rrm2	0.963943	6.2984	15.938	1.26491e-07	4.24667e-06	7.97882
240	Iigp1	-3.34783	0.829558	-15.9339	1.26759e-07	4.24793e-06	7.98796
5022	Mapk3	-0.748109	7.0742	-15.9007	1.28959e-07	4.3138e-06	7.87297
275	Ptchd4	3.25408	0.933666	15.8465	1.32641e-07	4.40581e-06	7.9481
432	Ssc5d	-2.80001	2.49355	-15.8478	1.32548e-07	4.40581e-06	8.34231
2457	Usp18	-1.28697	4.51067	-15.8543	1.32102e-07	4.40581e-06	8.16245
4185	Plscr2	0.862417	5.61284	15.8461	1.32668e-07	4.40581e-06	8.00684
4023	Paqr4	-0.890841	5.19424	-15.8389	1.33166e-07	4.4144e-06	8.05019
708	Cables1	-2.34807	3.04944	-15.829	1.33854e-07	4.42128e-06	8.32952
4774	Map1a	-0.780593	7.7338	-15.8312	1.33698e-07	4.42128e-06	7.77492
517	Lgr5	-2.65667	1.70836	-15.8251	1.34127e-07	4.42235e-06	8.25587
4067	Mettl7a1	-0.884151	5.51444	-15.8155	1.34796e-07	4.43645e-06	7.99449
1259	Lhfpl2	-1.82213	3.79775	-15.803	1.3568e-07	4.44963e-06	8.24195
5795	Hn1l	-0.650946	7.42578	-15.8045	1.35572e-07	4.44963e-06	7.78605
3509	Pacsin2	-0.995541	7.13026	-15.7616	1.38642e-07	4.53867e-06	7.79
3238	Lpcat4	-1.05321	5.76687	-15.7533	1.39243e-07	4.55027e-06	7.93021
4324	Vcam1	-0.840574	5.74672	-15.7418	1.4009e-07	4.56981e-06	7.92301
4	Igfbp5	-7.09432	0.385324	-15.738	1.40362e-07	4.57057e-06	6.62884
4370	Mesdc1	-0.832429	5.56151	-15.7096	1.42468e-07	4.63097e-06	7.92773
1252	Vat1l	1.82482	4.58368	15.6896	1.43974e-07	4.6636e-06	8.09256
5178	Lrch3	0.72903	6.75623	15.6895	1.43979e-07	4.6636e-06	7.78623
581	Sulf2	-2.54914	4.18362	-15.6756	1.45033e-07	4.68578e-06	8.14907
1410	Aprt	-1.72493	5.1633	-15.6738	1.45173e-07	4.68578e-06	7.98075
4969	Itm2b	-0.756914	7.82532	-15.6491	1.47068e-07	4.73863e-06	7.66241
583	Acpp	-2.54814	1.30207	-15.6227	1.4913e-07	4.79665e-06	8.08569
6829	Sptan1	0.548219	10.2701	15.5954	1.51295e-07	4.8578e-06	7.45522
368	Kcnh3	-2.93245	1.6532	-15.5877	1.51909e-07	4.86903e-06	8.11687
5409	Ago3	-0.700017	7.07631	-15.5705	1.53299e-07	4.90503e-06	7.68333
4699	Crls1	-0.789585	5.66808	-15.5554	1.54526e-07	4.9357e-06	7.82558
4171	Tns1	-0.863967	8.82804	-15.5336	1.56325e-07	4.98452e-06	7.51522
2381	Trit1	1.30597	3.94795	15.5245	1.57075e-07	4.99978e-06	8.06809
423	Axin2	-2.81675	2.77008	-15.4833	1.60553e-07	5.10166e-06	8.15793
3106	Zadh2	-1.08674	4.59764	-15.4781	1.60993e-07	5.10682e-06	7.93389
2350	Vamp2	1.31771	5.50437	15.4648	1.62136e-07	5.13421e-06	7.81597
4861	Igf2bp1	0.76948	6.56998	15.4303	1.65146e-07	5.22053e-06	7.6558
704	Notch3	-2.35498	2.48535	-15.3951	1.68282e-07	5.31057e-06	8.11108
3283	Sema3e	1.04396	5.85568	15.3811	1.69548e-07	5.34135e-06	7.71383
3022	Wnt4	-1.11011	4.62212	-15.3676	1.70775e-07	5.37079e-06	7.86738
4829	Aldh3a2	-0.773855	6.10654	-15.3285	1.74386e-07	5.475e-06	7.64171
2217	Gbe1	1.35736	3.93121	15.3122	1.75927e-07	5.51398e-06	7.9522
4061	Sh3bp5	-0.884704	5.43725	-15.2975	1.77316e-07	5.5401e-06	7.70729
4795	Prr13	0.778453	6.97253	15.297	1.77363e-07	5.5401e-06	7.53737
428	Ngf	2.80895	1.09804	15.2711	1.79855e-07	5.59584e-06	7.80791
2903	Zfp428	-1.14113	4.17382	-15.2705	1.79911e-07	5.59584e-06	7.87777
3750	Krt7	-0.94507	5.36061	-15.269	1.8006e-07	5.59584e-06	7.70189
1697	Ecm1	-1.58024	6.25791	-15.2519	1.81731e-07	5.63825e-06	7.59134
2243	Zwilch	1.35003	5.88869	15.2468	1.8223e-07	5.64423e-06	7.63909
1059	BC022960	1.97884	2.30107	15.2409	1.82807e-07	5.65257e-06	8.0254
160	Prrt4	-3.71954	0.0213048	-15.2226	1.84626e-07	5.69727e-06	7.21386
339	Rhobtb1	-3.02044	4.41327	-15.2201	1.84872e-07	5.69727e-06	7.88322
2413	Efna1	-1.29825	4.85614	-15.2087	1.86018e-07	5.71345e-06	7.74554
4645	Spry2	0.796306	5.85011	15.2099	1.8589e-07	5.71345e-06	7.60917
464	Arrdc3	2.74436	4.67125	15.1843	1.88483e-07	5.76032e-06	7.83587
3494	Foxo6	-0.998339	4.94033	-15.1855	1.88367e-07	5.76032e-06	7.71313
4748	Cav1	-0.784175	8.60862	-15.1861	1.88307e-07	5.76032e-06	7.32681
4034	Erap1	-0.889819	5.16827	-15.1585	1.91138e-07	5.83177e-06	7.66287
3336	Ufd1l	1.03175	5.63382	15.1431	1.92741e-07	5.87093e-06	7.60278
3798	Sorbs3	-0.934618	6.92064	-15.1278	1.94348e-07	5.91009e-06	7.43972
1558	Zfp467	-1.64103	3.87871	-15.1194	1.9524e-07	5.92745e-06	7.8445
4946	Raf1	0.75945	7.26062	15.1078	1.96478e-07	5.95519e-06	7.39767
4209	Scarb2	-0.858043	8.05056	-15.0949	1.97858e-07	5.98715e-06	7.31794
482	Kdr	-2.70232	0.938128	-15.0862	1.98795e-07	5.9958e-06	7.72863
5141	Birc5	0.734159	6.37664	15.0883	1.98575e-07	5.9958e-06	7.47459
2739	Limd2	-1.19988	5.40306	-15.0549	2.02223e-07	6.08919e-06	7.57512
4202	Pmp22	-0.858953	6.59193	-15.0502	2.02742e-07	6.09485e-06	7.42565
858	Adam11	-2.1672	2.14901	-14.9973	2.08686e-07	6.26331e-06	7.89319
4080	Fbl	-0.882287	6.13851	-14.9887	2.09676e-07	6.28275e-06	7.43809
4747	Tmem64	-0.784178	5.91881	-14.9748	2.11283e-07	6.32061e-06	7.4544
2679	Maged2	-1.21957	4.94856	-14.9549	2.13602e-07	6.37963e-06	7.58077
1930	Map3k6	-1.47426	3.01355	-14.9477	2.14447e-07	6.39449e-06	7.83782
3992	Fam102a	-0.89591	5.42415	-14.9401	2.1535e-07	6.41102e-06	7.49821
4600	Itgav	-0.801687	8.30673	-14.9184	2.17926e-07	6.47722e-06	7.19024
4169	Smtnl2	-0.864161	6.01084	-14.912	2.18703e-07	6.47939e-06	7.40671
4234	Mlxip	0.854588	6.81574	14.9131	2.18571e-07	6.47939e-06	7.32506
2319	Hhipl1	-1.32928	3.87457	-14.8928	2.2102e-07	6.53751e-06	7.70527
3232	Rspo1	-1.0539	6.77879	-14.8844	2.22052e-07	6.55747e-06	7.30879
4622	Arhgap31	-0.799145	5.92662	-14.865	2.24439e-07	6.61736e-06	7.38782
4585	Zfp185	-0.803444	5.42889	-14.8472	2.26656e-07	6.67204e-06	7.44073
1618	Fcho1	-1.60849	3.31118	-14.8369	2.27962e-07	6.69975e-06	7.74915
3527	Ldha	-0.992131	7.60023	-14.8298	2.2885e-07	6.71513e-06	7.19778
3568	Plekho2	0.983159	4.61362	14.7775	2.35591e-07	6.90193e-06	7.53129
623	Spag1	2.48585	3.51586	14.7552	2.38518e-07	6.97655e-06	7.71719
2880	Gbp3	-1.14994	4.40732	-14.7431	2.40136e-07	7.01273e-06	7.53475
2473	Tmem8	-1.2823	4.58024	-14.7288	2.42061e-07	7.04835e-06	7.50327
3343	Plekhg1	-1.03017	4.24378	-14.7283	2.42122e-07	7.04835e-06	7.54828
2110	Gmpr	-1.40319	5.03134	-14.7182	2.43488e-07	7.06965e-06	7.43197
6722	Serinc1	0.557406	8.91129	14.7172	2.43622e-07	7.06965e-06	7.02126
2479	Smarcd3	-1.27897	4.0375	-14.7072	2.44983e-07	7.09794e-06	7.57188
6902	Cdk4	-0.541913	9.19967	-14.6778	2.49043e-07	7.20422e-06	6.97443
1306	Actn3	-1.7954	2.25264	-14.6633	2.51074e-07	7.25158e-06	7.71452
6185	Cxcl12	-0.610031	7.67043	-14.6422	2.54054e-07	7.32616e-06	7.07521
3309	Thsd4	-1.03775	5.10961	-14.6364	2.54878e-07	7.33841e-06	7.36238
5034	Insig1	-0.747144	6.26364	-14.6003	2.60097e-07	7.47699e-06	7.18747
2956	Inhba	1.12409	5.22765	14.5923	2.61269e-07	7.49894e-06	7.33209
2765	Srxn1	1.19209	5.1455	14.5754	2.63756e-07	7.55853e-06	7.33581
663	Rasl10b	-2.42424	2.3056	-14.5583	2.66307e-07	7.58438e-06	7.65578
2474	Gria3	-1.28178	4.30266	-14.5614	2.65851e-07	7.58438e-06	7.44485
4308	Atg12	0.84305	5.46167	14.5598	2.66091e-07	7.58438e-06	7.27113
6707	Ctdsp2	-0.558624	8.726	-14.5633	2.65555e-07	7.58438e-06	6.93863
5655	Syngr2	-0.667052	6.64306	-14.5145	2.72968e-07	7.76209e-06	7.09372
5970	Exoc4	-0.631374	6.86009	-14.4947	2.76044e-07	7.83745e-06	7.05948
604	Susd2	-2.51731	1.75898	-14.4882	2.77048e-07	7.85001e-06	7.58984
1302	Sptb	-1.79786	4.65939	-14.4852	2.77527e-07	7.85001e-06	7.36049
6183	Mmd	0.610135	7.31171	14.4837	2.77767e-07	7.85001e-06	7.01194
3419	Cpne8	-1.01332	5.94121	-14.4799	2.78352e-07	7.85449e-06	7.15386
2940	Mapk8	1.12803	6.48587	14.4629	2.81055e-07	7.91861e-06	7.08904
2673	Slc16a10	1.22065	5.05173	14.4591	2.81664e-07	7.92363e-06	7.27984
2238	Dctd	-1.35121	4.28425	-14.4465	2.83674e-07	7.96798e-06	7.38018
2089	Gstm5	-1.4098	4.29599	-14.4393	2.84844e-07	7.98054e-06	7.37553
3856	Klf13	-0.924101	5.2673	-14.4357	2.85422e-07	7.98054e-06	7.21467
3893	C330027C09Rik	0.916818	6.53995	14.4366	2.8527e-07	7.98054e-06	7.06335
3547	Ctsl	-0.987162	8.52679	-14.4243	2.87272e-07	8.02009e-06	6.86935
5692	Cpe	0.662279	7.38643	14.4215	2.8774e-07	8.02096e-06	6.96662
4130	Arhgap10	-0.87274	5.44357	-14.4168	2.88496e-07	8.02987e-06	7.17754
3247	Zdhhc2	1.05202	5.34623	14.4085	2.89868e-07	8.05589e-06	7.19985
2926	Ppa2	-1.13362	4.16017	-14.3945	2.92184e-07	8.10799e-06	7.36212
3294	Chka	1.04132	6.29692	14.387	2.93427e-07	8.13022e-06	7.06184
3416	Gls	1.01451	7.54214	14.3832	2.94066e-07	8.13567e-06	6.93141
5919	Lats2	0.636947	8.11726	14.3779	2.94954e-07	8.14799e-06	6.87455
3319	Rnd1	1.0358	5.14337	14.3746	2.95513e-07	8.1512e-06	7.20827
3820	Mxd1	0.931766	4.49184	14.3668	2.96833e-07	8.16314e-06	7.3001
4024	Edem1	0.890826	6.31916	14.3672	2.96765e-07	8.16314e-06	7.04444
4224	Tmem194	0.855528	6.47906	14.3504	2.99623e-07	8.22755e-06	7.01541
7121	Myh10	-0.524024	9.54612	-14.336	3.02089e-07	8.28292e-06	6.73767
25	Aqp1	-5.7109	0.68062	-14.3156	3.05635e-07	8.3624e-06	6.78111
2742	Nkain4	-1.19931	5.06218	-14.3115	3.06352e-07	8.3624e-06	7.17332
3587	Bcar3	-0.979971	4.70406	-14.3124	3.06202e-07	8.3624e-06	7.22377
814	Cftr	-2.21919	1.60006	-14.2789	3.12133e-07	8.50758e-06	7.4689
4262	Sesn1	-0.8496	5.89473	-14.2731	3.1317e-07	8.52324e-06	7.0288
2910	S100a16	-1.13914	4.78276	-14.2667	3.14321e-07	8.54193e-06	7.18694
450	Ptgds	-2.76623	1.32136	-14.2482	3.17671e-07	8.62022e-06	7.39657
794	Frzb	-2.23951	3.78344	-14.2338	3.20308e-07	8.67898e-06	7.3533
3288	Mfsd6	1.04268	4.92124	14.2293	3.21141e-07	8.68874e-06	7.15183
1036	Edn1	1.99801	2.38892	14.2203	3.22809e-07	8.71319e-06	7.46474
3355	Pdp2	-1.02794	4.03956	-14.2168	3.23465e-07	8.71319e-06	7.26966
4409	Cadm4	-0.827524	5.94921	-14.2179	3.23256e-07	8.71319e-06	6.98727
1983	Rsph3a	-1.45367	5.4652	-14.2139	3.24004e-07	8.71495e-06	7.06024
4521	Stard4	-0.810654	5.86391	-14.2064	3.254e-07	8.73973e-06	6.99036
3201	Polq	1.06249	5.4633	14.1988	3.26842e-07	8.75076e-06	7.05304
3216	Fkbp9	-1.05843	6.90245	-14.1967	3.27238e-07	8.75076e-06	6.87157
3927	Endod1	-0.911008	4.69003	-14.1978	3.27025e-07	8.75076e-06	7.15384
2682	Nynrin	-1.21839	3.9528	-14.1755	3.31261e-07	8.84549e-06	7.26157
2058	2700099C18Rik	1.42419	4.03962	14.1721	3.31905e-07	8.84984e-06	7.26605
209	Greb1	-3.47489	1.0668	-14.1453	3.37097e-07	8.97526e-06	7.23805
3523	Rgl1	-0.99285	5.3247	-14.1273	3.40616e-07	9.05586e-06	7.01548
73	Cbr2	-4.55386	-0.366219	-14.1061	3.44823e-07	9.14703e-06	6.35869
6013	PCDHGB6	-0.626629	7.31778	-14.105	3.4504e-07	9.14703e-06	6.77096
2933	Clcn6	1.12966	5.92973	14.0992	3.46216e-07	9.15185e-06	6.92857
5460	Kat2a	-0.692978	6.24945	-14.1012	3.45808e-07	9.15185e-06	6.87723
744	Hunk	-2.30043	1.56557	-14.0795	3.50184e-07	9.22178e-06	7.35437
1514	Fgf5	1.66547	4.07853	14.0779	3.50519e-07	9.22178e-06	7.21127
3001	Cxxc5	-1.11307	4.76282	-14.0762	3.50867e-07	9.22178e-06	7.07045
6439	Zwint	0.582714	7.41278	14.0806	3.49975e-07	9.22178e-06	6.74864
1610	Tspan9	-1.61269	6.30991	-14.0626	3.53658e-07	9.26866e-06	6.85885
4980	Ado	-0.755324	5.5044	-14.0628	3.53612e-07	9.26866e-06	6.94607
5621	Dusp11	0.671674	7.04314	14.0396	3.5841e-07	9.37984e-06	6.75848
2757	Insig2	1.19499	5.33441	14.0248	3.61516e-07	9.41828e-06	6.96586
3931	Sema3d	0.910152	6.38275	14.0233	3.61835e-07	9.41828e-06	6.82054
4905	Ptp4a1	0.763841	6.39363	14.0229	3.61926e-07	9.41828e-06	6.81682
5102	Rtel1	0.738554	6.43106	14.0284	3.60752e-07	9.41828e-06	6.81587
1082	Matn2	-1.9686	3.12797	-14.0168	3.63216e-07	9.42518e-06	7.29104
2587	Sema5a	-1.2512	3.45119	-14.0179	3.62981e-07	9.42518e-06	7.23727
445	Celsr1	-2.78035	1.11318	-14.0141	3.63783e-07	9.4266e-06	7.23302
4697	Arl4c	0.790153	6.81769	14.0075	3.65175e-07	9.44934e-06	6.76179
388	Col20a1	2.8936	1.94047	13.998	3.67221e-07	9.47564e-06	7.31571
6493	Vcl	0.579298	9.49703	13.9995	3.66889e-07	9.47564e-06	6.52815
2878	Tnks1bp1	-1.15106	8.90758	-13.9934	3.68208e-07	9.48781e-06	6.5673
294	Pianp	-3.18133	2.78301	-13.9484	3.78018e-07	9.68434e-06	7.30159
1828	Dbp	-1.51828	2.39931	-13.9526	3.77101e-07	9.68434e-06	7.30196
2105	Wnt11	-1.40396	3.45902	-13.9464	3.78467e-07	9.68434e-06	7.19557
3790	Pald1	-0.935977	5.4392	-13.9523	3.77168e-07	9.68434e-06	6.88738
5809	Mdm4	0.648833	7.48446	13.9501	3.77644e-07	9.68434e-06	6.65886
533	Wipf3	-2.63128	1.09602	-13.9377	3.80414e-07	9.70716e-06	7.1995
3332	Slit2	1.03244	6.96466	13.9383	3.80274e-07	9.70716e-06	6.70532
902	Pemt	-2.12445	3.06987	-13.9285	3.82473e-07	9.72034e-06	7.24801
2884	Epha7	-1.14926	4.03481	-13.9271	3.82766e-07	9.72034e-06	7.09314
3032	Dock11	-1.10698	6.70261	-13.9254	3.83168e-07	9.72034e-06	6.71942
4471	Ska3	0.817763	4.80706	13.9236	3.83573e-07	9.72034e-06	6.97103
6101	C2cd3	0.617852	7.32829	13.9239	3.83502e-07	9.72034e-06	6.6563
2087	Gm996	-1.41021	4.04399	-13.9105	3.86529e-07	9.77882e-06	7.08763
2091	Cnih2	-1.40941	2.77269	-13.9087	3.86943e-07	9.77882e-06	7.24924
5087	Ticrr	0.740231	6.24488	13.8977	3.89443e-07	9.82849e-06	6.75336
5654	Fam114a1	-0.667177	7.02294	-13.8905	3.91104e-07	9.85688e-06	6.66159
4445	Clcn5	-0.822542	6.04473	-13.8878	3.91713e-07	9.85874e-06	6.76588
1574	2510009E07Rik	-1.63248	2.32143	-13.8719	3.9539e-07	9.8709e-06	7.25829
1986	Jag1	1.45233	3.93	13.8704	3.95757e-07	9.8709e-06	7.09653
2199	Aunip	1.36485	3.13566	13.8765	3.94338e-07	9.8709e-06	7.20139
2722	Fat4	1.20383	4.23316	13.8813	3.93221e-07	9.8709e-06	7.04748
4310	Rara	-0.842863	5.55105	-13.8737	3.9498e-07	9.8709e-06	6.82021
4646	Ucp2	-0.79608	5.04625	-13.8746	3.94779e-07	9.8709e-06	6.89317
5869	Enpp4	-0.641751	6.60496	-13.8695	3.95952e-07	9.8709e-06	6.69012
3017	Mgat5	-1.11053	4.5371	-13.8602	3.98137e-07	9.91194e-06	6.96987
2353	Mertk	-1.31684	3.85843	-13.8178	4.08233e-07	1.01222e-05	7.05576
3779	Srebf2	-0.938475	8.33606	-13.8181	4.08154e-07	1.01222e-05	6.49791
5650	Tmem98	-0.667713	8.07545	-13.8204	4.07591e-07	1.01222e-05	6.52029
5234	Ssbp3	-0.721171	7.34849	-13.8125	4.09493e-07	1.01398e-05	6.58035
3579	Lfng	-0.981557	4.3081	-13.8004	4.12452e-07	1.01993e-05	6.96593
1648	Mysm1	1.59956	5.99354	13.7824	4.16855e-07	1.02806e-05	6.73067
1943	Pkdcc	-1.47109	4.87517	-13.7832	4.16668e-07	1.02806e-05	6.87628
771	Gstt1	-2.26459	2.75912	-13.7778	4.17995e-07	1.02949e-05	7.18575
2809	Klf6	1.17682	6.7291	13.7614	4.22089e-07	1.03818e-05	6.61782
1489	C1qtnf6	-1.68131	2.9585	-13.7556	4.23554e-07	1.03898e-05	7.14324
3279	Foxf1	-1.04489	4.17898	-13.7539	4.23959e-07	1.03898e-05	6.95842
6086	Rere	-0.619224	8.80649	-13.7534	4.24109e-07	1.03898e-05	6.41681
6175	Mta1	-0.610939	7.12	-13.749	4.25205e-07	1.04028e-05	6.56019
2605	Fndc4	-1.24185	3.48428	-13.7449	4.26246e-07	1.04074e-05	7.06307
4122	Tspan7	-0.874516	4.89455	-13.7438	4.26522e-07	1.04074e-05	6.83382
5198	Fzd7	-0.725748	6.57944	-13.7331	4.29233e-07	1.04596e-05	6.6048
6882	Twsg1	-0.543047	8.06651	-13.714	4.34151e-07	1.05655e-05	6.45125
2929	Large	-1.13283	5.85805	-13.7049	4.36498e-07	1.06086e-05	6.67521
4470	Fam115a	0.817789	5.48559	13.6962	4.38776e-07	1.06499e-05	6.72284
2451	Pcdh18	-1.2877	4.23041	-13.6924	4.39764e-07	1.06598e-05	6.91637
5070	Arl6ip1	0.742378	7.39525	13.6879	4.40939e-07	1.06742e-05	6.49762
2651	Dkc1	-1.22784	5.44827	-13.6638	4.47328e-07	1.0799e-05	6.7061
3572	Acvr1	-0.982542	5.36815	-13.6575	4.49027e-07	1.0799e-05	6.70848
4632	Tspan5	-0.798358	5.56781	-13.6657	4.46823e-07	1.0799e-05	6.68293
5104	Cotl1	-0.73827	5.44589	-13.6594	4.485e-07	1.0799e-05	6.69493
5325	Bag3	-0.710909	6.11076	-13.6588	4.48677e-07	1.0799e-05	6.60847
4988	Pgk1	-0.7538	7.15912	-13.6462	4.52077e-07	1.08581e-05	6.48976
1759	Ntn1	-1.55611	2.85231	-13.6427	4.5302e-07	1.08666e-05	7.08143
5459	Agpat3	0.693162	7.89465	13.6327	4.55734e-07	1.09174e-05	6.4155
1705	Gm15280	-1.57768	3.27306	-13.6304	4.5635e-07	1.0918e-05	7.02709
3586	Fzd1	-0.980249	5.94814	-13.6144	4.60747e-07	1.10089e-05	6.60213
4107	Iffo1	0.8767	5.54747	13.6084	4.62413e-07	1.102e-05	6.65829
5190	Gm7694	-0.727207	5.60969	-13.6084	4.62408e-07	1.102e-05	6.63897
115	Gjb5	-4.04334	-0.0465354	-13.6042	4.63585e-07	1.10337e-05	6.44994
516	Rnf112	-2.65684	1.41536	-13.5919	4.6702e-07	1.11011e-05	7.05792
4831	Lrrfip1	0.773782	7.37462	13.5857	4.68741e-07	1.11276e-05	6.43267
1311	Lrr1	1.789	2.20015	13.5787	4.70723e-07	1.11471e-05	7.09053
5338	Mtap	-0.708795	6.06989	-13.5785	4.70773e-07	1.11471e-05	6.56071
3763	D10Jhu81e	-0.941839	4.59119	-13.547	4.7977e-07	1.13455e-05	6.75602
3901	Mgea5	0.915589	6.69926	13.5431	4.80899e-07	1.13576e-05	6.47405
3263	Chac1	1.0475	4.85355	13.5403	4.81722e-07	1.13625e-05	6.72347
3819	Cenpo	0.931804	4.66305	13.5318	4.84196e-07	1.14062e-05	6.74523
1228	Tlx2	-1.83568	3.09257	-13.5199	4.87666e-07	1.14732e-05	6.98552
6544	Plce1	-0.57461	8.43926	-13.4968	4.94532e-07	1.16199e-05	6.27657
1349	Ntf5	-1.76584	2.02795	-13.4945	4.95209e-07	1.1621e-05	7.04088
5991	Pgrmc1	0.628948	7.23351	13.4788	4.99924e-07	1.17167e-05	6.37421
234	Slc1a2	-3.37503	2.06984	-13.476	5.00771e-07	1.17216e-05	7.02409
5786	Cnn2	0.651972	7.76531	13.4686	5.03044e-07	1.17598e-05	6.31806
3079	Slc25a27	1.09381	4.45203	13.4605	5.05515e-07	1.18026e-05	6.73839
6855	Foxp1	-0.544992	7.64048	-13.4583	5.06183e-07	1.18032e-05	6.31998
2469	Slc1a6	-1.28309	5.45041	-13.4451	5.10236e-07	1.18677e-05	6.56384
6087	Sdc2	-0.619013	8.00169	-13.4453	5.10182e-07	1.18677e-05	6.27942
5889	Snx18	0.638463	6.41538	13.4389	5.12146e-07	1.18971e-05	6.43258
3473	Mthfd1	-1.00293	6.28458	-13.4277	5.15639e-07	1.19631e-05	6.43885
3678	Mtfr2	0.959083	4.11185	13.4008	5.24149e-07	1.21452e-05	6.75106
4679	Xdh	0.792376	7.46816	13.3915	5.27107e-07	1.21984e-05	6.29497
1534	Pqlc1	-1.65335	3.06371	-13.3817	5.30271e-07	1.22562e-05	6.89695
11	Postn	-6.35485	-1.06105	-13.3749	5.32469e-07	1.22915e-05	5.09429
6797	Adipor1	0.551133	7.07464	13.3666	5.35169e-07	1.23384e-05	6.31426
5610	E2f7	0.672911	7.03395	13.3644	5.35905e-07	1.23399e-05	6.31781
3091	Rad54b	1.09124	5.40731	13.36	5.37317e-07	1.2357e-05	6.52079
3361	Ypel2	-1.02589	5.6021	-13.3557	5.3874e-07	1.23588e-05	6.47772
3425	Jag2	-1.01251	4.53769	-13.3577	5.38088e-07	1.23588e-05	6.64223
3958	St3gal4	-0.902058	4.36171	-13.3504	5.40475e-07	1.23831e-05	6.66452
929	Ror1	-2.08853	1.50475	-13.3478	5.41354e-07	1.23879e-05	6.93875
4818	Acta2	0.776274	7.41024	13.3352	5.45535e-07	1.2468e-05	6.26253
3808	Acaa2	-0.933188	5.07328	-13.3294	5.47455e-07	1.24964e-05	6.53601
5709	Rbbp7	-0.660553	7.84952	-13.3222	5.49859e-07	1.25357e-05	6.21052
4948	Nfix	-0.758958	8.63915	-13.3141	5.52618e-07	1.2583e-05	6.13865
3501	Isyna1	-0.996576	6.42611	-13.2926	5.59917e-07	1.27272e-05	6.33245
4095	Plin2	0.878211	5.63096	13.2914	5.60334e-07	1.27272e-05	6.43716
4749	Golim4	-0.783737	7.41545	-13.2839	5.62919e-07	1.27701e-05	6.22463
3179	Pstpip1	-1.06783	3.88208	-13.281	5.63903e-07	1.27767e-05	6.70126
5714	Ubtf	-0.659697	6.787	-13.2685	5.6824e-07	1.28591e-05	6.27513
3260	Plxdc2	-1.04794	5.05446	-13.2535	5.73494e-07	1.29621e-05	6.49047
2434	Gclm	1.29152	6.31376	13.2263	5.83175e-07	1.31647e-05	6.31393
609	Spp1	2.50688	1.26337	13.2224	5.84569e-07	1.318e-05	6.81748
4302	Lxn	-0.843695	5.93584	-13.2198	5.85501e-07	1.31849e-05	6.33996
3257	Nenf	-1.04947	5.39684	-13.2153	5.87129e-07	1.32054e-05	6.41353
3845	BC022687	-0.926878	4.49155	-13.2089	5.89452e-07	1.32414e-05	6.54977
2562	Mme	-1.26027	3.25881	-13.2054	5.90737e-07	1.32541e-05	6.75025
4211	Acaca	-0.857491	7.49491	-13.2016	5.92123e-07	1.3269e-05	6.16199
1801	Igtp	-1.53296	3.38456	-13.1946	5.94662e-07	1.33097e-05	6.73197
5215	Crtc2	0.72294	6.16696	13.1826	5.99095e-07	1.33926e-05	6.29091
4332	Osgep	-0.839275	4.97399	-13.1675	6.04693e-07	1.35014e-05	6.44175
2935	Abcc5	1.12947	6.90278	13.1614	6.06983e-07	1.35289e-05	6.2
3433	Ccser1	-1.0116	4.79774	-13.1584	6.08131e-07	1.35289e-05	6.46722
5307	Gli3	-0.713657	7.14769	-13.1596	6.07666e-07	1.35289e-05	6.16576
2602	Cdca5	1.24388	5.1978	13.1416	6.14478e-07	1.3629e-05	6.41177
5168	Tnfrsf1b	-0.73042	5.1201	-13.1434	6.13795e-07	1.3629e-05	6.40128
5641	Dync1li2	0.66915	6.91107	13.1406	6.14854e-07	1.3629e-05	6.17929
5118	Cpped1	-0.737391	5.09218	-13.1341	6.17338e-07	1.36676e-05	6.3994
2583	D430042O09Rik	1.25249	5.13887	13.1308	6.1859e-07	1.36789e-05	6.41433
204	Myh14	-3.48387	0.883246	-13.127	6.20044e-07	1.36946e-05	6.66155
2612	Ero1lb	1.24024	3.60346	13.1169	6.23932e-07	1.37563e-05	6.65378
2865	Mif4gd	-1.15618	5.37381	-13.1159	6.24336e-07	1.37563e-05	6.3521
5907	Slc48a1	-0.637578	8.13653	-13.1049	6.28622e-07	1.38342e-05	6.03794
2944	Wbscr27	1.1271	4.20952	13.0886	6.34984e-07	1.39456e-05	6.53402
6345	Ice1	0.592935	7.34017	13.0881	6.35198e-07	1.39456e-05	6.10049
1187	Mst1r	-1.8672	4.75783	-13.0687	6.42911e-07	1.40888e-05	6.44118
3340	Ell2	1.03058	4.39125	13.0661	6.43943e-07	1.40888e-05	6.48551
4870	Ubr3	0.767294	8.04345	13.0659	6.44018e-07	1.40888e-05	6.02232
6907	Hdac7	0.541627	7.20478	13.0432	6.53191e-07	1.42725e-05	6.08249
3269	Cad	-1.04656	6.76068	-13.0363	6.56007e-07	1.4317e-05	6.12296
4530	Usp11	0.809877	5.71679	13.0315	6.57976e-07	1.43429e-05	6.24829
2979	Slc24a3	-1.11784	3.84608	-13.0178	6.63613e-07	1.44316e-05	6.534
3331	Rad51	1.03252	5.76769	13.0196	6.62891e-07	1.44316e-05	6.23856
5056	A530054K11Rik	-0.743988	6.17447	-13.0052	6.68853e-07	1.45284e-05	6.16413
3119	Cers1	-1.08024	3.8031	-12.9987	6.71596e-07	1.45708e-05	6.52744
4811	Taok3	0.776771	6.27827	12.9796	6.79654e-07	1.47282e-05	6.14029
4441	Ptprj	-0.823122	6.67249	-12.969	6.84198e-07	1.48078e-05	6.08425
6402	Creb3l2	-0.586887	8.02231	-12.9673	6.84936e-07	1.48078e-05	5.95323
3732	Cdc45	0.94874	6.2192	12.9636	6.86493e-07	1.48241e-05	6.13947
3110	Plk3	1.08381	4.05376	12.9457	6.94276e-07	1.49746e-05	6.46285
5207	Ptprd	-0.724186	6.10183	-12.8953	7.16613e-07	1.54382e-05	6.09713
4991	Dnajb1	0.753532	6.40498	12.8875	7.20128e-07	1.54958e-05	6.06163
1708	Rspo3	-1.57702	2.55079	-12.8835	7.2195e-07	1.55046e-05	6.62877
5412	Tagap1	0.699275	5.53766	12.8829	7.22223e-07	1.55046e-05	6.16921
5075	Bmi1	-0.740999	6.87447	-12.8708	7.27773e-07	1.56056e-05	5.99492
6521	Hip1	-0.576988	7.3743	-12.8685	7.28802e-07	1.56094e-05	5.94374
6244	Avl9	0.60298	6.76045	12.8657	7.30094e-07	1.56189e-05	6.00566
4880	2310022B05Rik	-0.766224	7.24449	-12.8389	7.4255e-07	1.58669e-05	5.9363
362	Mycl	-2.9481	1.30405	-12.835	7.44386e-07	1.58877e-05	6.59671
4215	Plekha8	-0.856692	5.86756	-12.8307	7.46448e-07	1.59133e-05	6.08315
3544	Stx11	0.987286	4.10784	12.8214	7.50861e-07	1.59888e-05	6.36657
2709	Hal	-1.20719	4.25053	-12.8117	7.55464e-07	1.60682e-05	6.329
3063	Mvd	-1.09801	4.33543	-12.8015	7.60362e-07	1.61537e-05	6.30482
5152	Prps1	-0.732081	5.62298	-12.7995	7.61314e-07	1.61553e-05	6.09275
3724	Kif20b	0.950614	6.60308	12.7868	7.67493e-07	1.62677e-05	5.9723
4311	Zswim4	0.842732	5.69118	12.7844	7.68668e-07	1.62738e-05	6.08266
5387	Dap	-0.70277	6.08659	-12.7722	7.74632e-07	1.63812e-05	6.01344
3833	Adamts7	-0.928371	5.16229	-12.7505	7.85401e-07	1.65519e-05	6.1294
3968	Setbp1	-0.900229	4.27839	-12.7509	7.85217e-07	1.65519e-05	6.27554
5326	Bst2	-0.710846	5.98776	-12.7536	7.83852e-07	1.65519e-05	6.01274
4584	Sesn2	0.80393	4.85627	12.74	7.90647e-07	1.66434e-05	6.17857
5289	D19Bwg1357e	-0.715954	5.64131	-12.7312	7.95085e-07	1.67177e-05	6.04258
6057	Sord	-0.622286	6.09564	-12.7252	7.98136e-07	1.67627e-05	5.97901
5073	Oser1	0.741116	5.87545	12.719	8.01292e-07	1.68098e-05	6.00997
1113	Adamts3	-1.93321	2.25021	-12.7117	8.05025e-07	1.68497e-05	6.54518
1528	Cryl1	-1.65745	3.2609	-12.7128	8.04498e-07	1.68497e-05	6.43369
1689	Pctp	1.58325	2.24101	12.7021	8.10002e-07	1.68838e-05	6.54087
2925	Fbxl17	-1.13368	4.62617	-12.7056	8.0819e-07	1.68838e-05	6.19006
5308	Sash1	-0.713633	5.54878	-12.7032	8.09417e-07	1.68838e-05	6.03594
5742	Pml	-0.656657	7.47749	-12.7015	8.10327e-07	1.68838e-05	5.81768
6131	Thbs1	0.615493	7.8709	12.6985	8.11883e-07	1.68971e-05	5.78153
4908	Dym	-0.763802	5.01269	-12.6958	8.13241e-07	1.69062e-05	6.11223
1865	Suclg2	-1.50554	4.66498	-12.6879	8.17357e-07	1.69535e-05	6.18243
6207	Trim37	-0.607427	7.05041	-12.6889	8.16854e-07	1.69535e-05	5.84974
1903	Slc16a3	-1.49038	2.94925	-12.677	8.23078e-07	1.70529e-05	6.44768
712	Rep15	-2.34465	1.56494	-12.6704	8.26573e-07	1.71061e-05	6.52973
4682	Stat1	-0.792157	6.7511	-12.6673	8.28197e-07	1.71204e-05	5.86605
1687	Gcat	-1.58429	3.90007	-12.6542	8.35172e-07	1.72383e-05	6.29193
5361	Lrrc8b	-0.706449	5.5594	-12.6529	8.35877e-07	1.72383e-05	5.99926
5533	Ulbp1	0.683445	6.32933	12.6514	8.36711e-07	1.72383e-05	5.90494
3912	Rnf24	0.913775	5.12245	12.6447	8.40307e-07	1.7293e-05	6.07253
24	Notum	-5.78737	0.455013	-12.6354	8.45299e-07	1.73457e-05	5.89475
4719	Nlk	0.787549	5.80642	12.6347	8.45693e-07	1.73457e-05	5.96113
6398	Golm1	-0.587368	7.35576	-12.6359	8.45048e-07	1.73457e-05	5.78275
3333	Rxra	-1.03237	5.64489	-12.6284	8.49147e-07	1.73971e-05	5.97466
325	Wnt5b	-3.05881	0.484733	-12.6113	8.58525e-07	1.75697e-05	6.30978
5302	Scarb1	-0.714257	5.7458	-12.6051	8.61944e-07	1.762e-05	5.94014
2533	Klf5	1.267	5.99492	12.6029	8.63126e-07	1.76246e-05	5.92517
3801	Gcnt1	-0.934134	7.32115	-12.5776	8.77329e-07	1.78948e-05	5.74643
6193	Slc44a1	-0.609246	6.84369	-12.5649	8.84546e-07	1.8022e-05	5.78314
5187	Rfx7	0.727611	7.54161	12.551	8.92522e-07	1.81644e-05	5.70829
1638	Ccdc28a	1.60397	4.74627	12.5489	8.93697e-07	1.81682e-05	6.09408
5386	Gdf11	0.702801	5.91151	12.5416	8.97912e-07	1.82338e-05	5.87983
4499	H2afy2	-0.813504	5.57501	-12.5395	8.99168e-07	1.82391e-05	5.91857
4568	Mcc	-0.805526	6.02429	-12.5376	9.0026e-07	1.82412e-05	5.85745
3258	Uchl1	1.0485	4.4699	12.5102	9.16329e-07	1.85209e-05	6.09194
3976	Apex1	-0.898954	6.40505	-12.5083	9.17477e-07	1.85209e-05	5.79231
4545	Crtap	-0.808617	5.56798	-12.5119	9.15354e-07	1.85209e-05	5.90001
4857	Tbc1d2b	-0.770137	6.08017	-12.5059	9.18915e-07	1.85209e-05	5.82773
8208	Pabpc1	0.443622	11.1057	12.5056	9.19101e-07	1.85209e-05	5.41225
7049	Atf6	0.530265	6.94395	12.4885	9.29348e-07	1.87069e-05	5.72092
5635	Atg13	0.669884	6.06878	12.4674	9.4214e-07	1.89437e-05	5.80642
1662	Dlx1	-1.59613	4.01289	-12.4591	9.47219e-07	1.90115e-05	6.13805
6263	Wisp1	-0.600662	8.19758	-12.4585	9.4758e-07	1.90115e-05	5.58047
7397	Atp5c1	-0.501969	7.44024	-12.4568	9.48669e-07	1.90127e-05	5.6473
6619	Cxadr	-0.566869	9.29336	-12.4512	9.52102e-07	1.90607e-05	5.4887
5049	Fis1	-0.744957	6.40112	-12.4411	9.58407e-07	1.91661e-05	5.74356
3453	St6galnac6	-1.00706	4.89801	-12.431	9.64703e-07	1.9271e-05	5.94932
7005	Msrb3	-0.533574	7.16749	-12.4209	9.71048e-07	1.93767e-05	5.64787
1956	Tcf23	-1.46567	2.26924	-12.4169	9.73617e-07	1.94069e-05	6.34371
3109	Six5	-1.08431	4.24307	-12.4013	9.8356e-07	1.95839e-05	6.04218
4700	Vwa5a	0.789506	5.82899	12.3955	9.87301e-07	1.96372e-05	5.78875
1944	Vcpkmt	-1.47105	2.84534	-12.3888	9.91643e-07	1.96597e-05	6.26486
3858	Zc3h6	0.923058	5.16447	12.3891	9.91441e-07	1.96597e-05	5.8856
4112	Foxred2	-0.875889	4.69624	-12.3904	9.90608e-07	1.96597e-05	5.95173
2485	Fgfr1	-1.27639	4.11295	-12.3862	9.93327e-07	1.96719e-05	6.05928
4006	Cyb5r1	0.893534	5.62586	12.3838	9.94836e-07	1.96806e-05	5.81111
2895	Btbd9	-1.14357	4.0052	-12.3794	9.97718e-07	1.97165e-05	6.07033
3409	Gm4737	-1.01588	7.8735	-12.3674	1.00556e-06	1.98502e-05	5.54537
6082	Usp31	0.619807	5.8595	12.3435	1.02144e-06	2.01419e-05	5.74415
3817	Arhgap29	-0.932376	6.36145	-12.33	1.0305e-06	2.02772e-05	5.67013
4770	Adi1	-0.781394	4.7302	-12.3315	1.02949e-06	2.02772e-05	5.90266
3089	Lgals3	1.09151	6.66817	12.3209	1.03669e-06	2.03771e-05	5.63722
4883	Sacm1l	0.765999	5.2402	12.3159	1.04012e-06	2.04011e-05	5.81733
6971	Pxn	-0.536227	7.36216	-12.316	1.04e-06	2.04011e-05	5.55364
4400	Crb2	-0.828832	7.79455	-12.3085	1.04517e-06	2.04782e-05	5.50901
1231	Kcnh2	-1.83221	1.90169	-12.3015	1.05e-06	2.05509e-05	6.29261
4162	Plxnd1	-0.865623	7.38086	-12.2972	1.05296e-06	2.05651e-05	5.53957
5772	Neil3	0.652861	5.88897	12.2984	1.05213e-06	2.05651e-05	5.70839
2038	Syt10	-1.4343	2.49453	-12.2922	1.05642e-06	2.05889e-05	6.23861
6654	Emp1	0.563195	7.09603	12.2932	1.05573e-06	2.05889e-05	5.56558
314	Serpinb9b	3.08267	0.403635	12.2892	1.05852e-06	2.0608e-05	6.05831
5362	Atg9a	0.706158	6.13728	12.2805	1.06457e-06	2.07041e-05	5.66442
4581	Gypc	-0.804551	5.02658	-12.2647	1.07576e-06	2.08995e-05	5.80598
4188	Mcm6	-0.861158	8.37964	-12.2579	1.08053e-06	2.09699e-05	5.42123
224	Gipc3	-3.4314	0.37638	-12.2381	1.09474e-06	2.12234e-05	6.03312
499	Gpha2	-2.68025	0.346186	-12.2228	1.10588e-06	2.14168e-05	6.08512
2580	Klf4	1.25331	3.49441	12.2174	1.10988e-06	2.14717e-05	6.05913
64	Cygb	-4.71052	0.504904	-12.2063	1.11806e-06	2.16073e-05	5.90285
5306	Ddit3	0.713985	5.66508	12.2023	1.12103e-06	2.16419e-05	5.67084
4342	Prkca	-0.837137	6.37692	-12.1849	1.134e-06	2.18555e-05	5.56242
6568	Pard6b	-0.572254	6.17308	-12.1843	1.13447e-06	2.18555e-05	5.58394
5871	Aurkb	0.641231	6.46046	12.18	1.13771e-06	2.1895e-05	5.55207
7415	Mcm4	-0.500077	8.22663	-12.1757	1.14092e-06	2.19337e-05	5.37309
75	Madcam1	-4.53664	-0.913533	-12.17	1.14526e-06	2.19942e-05	5.24934
2165	Gch1	1.37923	3.02795	12.1583	1.1542e-06	2.21428e-05	6.09123
6406	Ablim1	-0.586329	7.17861	-12.1438	1.16537e-06	2.23338e-05	5.44632
4368	Evc	-0.832727	6.64387	-12.1367	1.1709e-06	2.24165e-05	5.49744
1978	Nme3	-1.45515	2.91703	-12.1295	1.17647e-06	2.24997e-05	6.07604
4877	Trim8	-0.766435	6.11555	-12.1238	1.18096e-06	2.2562e-05	5.54833
5269	Fanca	0.717903	5.94088	12.1149	1.18798e-06	2.26727e-05	5.56957
424	Rasd1	-2.81507	1.14755	-12.1103	1.19167e-06	2.27196e-05	6.14296
4145	Nt5dc3	0.870098	5.00518	12.0932	1.20532e-06	2.29559e-05	5.69719
2571	Tdrkh	1.25648	3.02783	12.0853	1.21172e-06	2.30539e-05	6.0364
4129	Tomm6	-0.872751	6.86738	-12.0795	1.21641e-06	2.31194e-05	5.43209
5848	1810013L24Rik	0.644017	5.8446	12.0746	1.22039e-06	2.31711e-05	5.55176
519	Dclk1	-2.65535	2.39688	-12.0708	1.22345e-06	2.31984e-05	6.12133
1257	Inpp5j	-1.82273	2.47519	-12.0694	1.2246e-06	2.31984e-05	6.09569
3497	Hoxd8	-0.997834	4.01247	-12.0682	1.22561e-06	2.31984e-05	5.84397
3904	Frmd4b	-0.915345	7.07011	-12.0622	1.23053e-06	2.32676e-05	5.39894
5912	Drap1	-0.637209	6.33341	-12.0534	1.23781e-06	2.33812e-05	5.46983
2158	Gpam	-1.38159	5.10417	-12.0477	1.24257e-06	2.3447e-05	5.64977
1602	Fos	1.61676	1.99445	12.0412	1.24798e-06	2.35009e-05	6.1166
3197	Strip2	1.063	3.36272	12.0426	1.24682e-06	2.35009e-05	5.95007
6037	Notch2	-0.624502	8.37873	-12.0393	1.24954e-06	2.35062e-05	5.26016
5782	Mapk8ip1	-0.652188	5.94944	-12.0215	1.26456e-06	2.37643e-05	5.49314
3196	Brca1	1.0638	7.33552	12.0096	1.27473e-06	2.39213e-05	5.33921
7257	Rars	-0.512992	6.86392	-12.0087	1.27551e-06	2.39213e-05	5.37845
784	Pygm	2.25328	2.0336	12.0071	1.27681e-06	2.39214e-05	6.09945
879	Mdga1	-2.1444	2.89493	-11.9934	1.28863e-06	2.41182e-05	6.0018
4594	Usp20	0.802664	5.22056	11.9736	1.30599e-06	2.44182e-05	5.57284
3569	Maff	0.983093	3.86351	11.9699	1.30917e-06	2.44529e-05	5.81064
752	Npy1r	-2.29094	0.699059	-11.9593	1.31862e-06	2.45388e-05	6.01393
917	Phactr1	-2.09922	2.81063	-11.9587	1.3191e-06	2.45388e-05	5.98795
1455	E2f2	1.70172	4.45023	11.961	1.3171e-06	2.45388e-05	5.73092
4281	Dmpk	-0.846368	4.79951	-11.9608	1.31724e-06	2.45388e-05	5.62384
3822	Esd	0.931381	6.78498	11.9554	1.32208e-06	2.45694e-05	5.3547
3874	Lipe	-0.920447	3.79956	-11.9532	1.32402e-06	2.45805e-05	5.79705
6059	Nt5c3b	-0.62202	5.57905	-11.9449	1.33147e-06	2.4694e-05	5.48646
1557	Mmp15	-1.64107	1.94237	-11.9411	1.33489e-06	2.47324e-05	6.04642
2542	Fbxo36	1.26462	2.95025	11.9364	1.33917e-06	2.47869e-05	5.94187
3284	Dusp18	-1.04338	3.27758	-11.9325	1.34268e-06	2.48267e-05	5.87353
3890	Colec12	-0.91736	5.09038	-11.9179	1.35595e-06	2.50469e-05	5.54531
5030	Parp14	-0.747288	5.13265	-11.9151	1.35851e-06	2.5069e-05	5.53363
4199	Irf7	-0.859877	4.73575	-11.8885	1.38327e-06	2.55004e-05	5.58166
2885	Id1	-1.14786	6.34877	-11.8792	1.39199e-06	2.56354e-05	5.34434
5005	Ugp2	-0.751093	6.17543	-11.8606	1.40967e-06	2.59351e-05	5.34671
157	Arhgef16	-3.73328	0.0618293	-11.8575	1.41268e-06	2.59645e-05	5.68043
4840	1600002H07Rik	0.772993	5.41062	11.8427	1.42693e-06	2.62003e-05	5.44588
5993	Gtf3a	-0.628779	5.40415	-11.8391	1.43045e-06	2.62387e-05	5.43367
7218	Ext1	-0.516143	7.24414	-11.8371	1.43242e-06	2.62486e-05	5.2127
4168	Bmf	-0.86428	4.7986	-11.8294	1.43989e-06	2.63594e-05	5.52743
6	Plekha4	6.88791	-2.28419	11.8226	1.44659e-06	2.64293e-05	3.43328
6768	Anxa2	-0.553268	8.14375	-11.8237	1.44552e-06	2.64293e-05	5.11961
4236	Tmem140	0.854216	5.19477	11.819	1.45015e-06	2.64681e-05	5.46413
6126	Ppp1r11	0.615914	6.44636	11.8102	1.4589e-06	2.66014e-05	5.28042
5498	Ephb3	-0.687882	6.31494	-11.8056	1.46343e-06	2.66577e-05	5.2885
5658	Pdk1	-0.666834	5.90262	-11.7866	1.4826e-06	2.69801e-05	5.32496
3643	Rnd2	-0.966854	3.63271	-11.775	1.49431e-06	2.71662e-05	5.69735
2367	Zfp651	-1.31237	3.94539	-11.7709	1.4986e-06	2.72174e-05	5.64696
5832	Tmem176b	-0.646415	5.49859	-11.7654	1.50423e-06	2.72658e-05	5.36482
7077	Smo	-0.527313	7.94743	-11.7667	1.50284e-06	2.72658e-05	5.09413
4200	Hspa4	-0.859665	8.50503	-11.7482	1.52204e-06	2.75615e-05	5.03297
235	Siglecg	3.37215	2.01138	11.7441	1.52626e-06	2.75968e-05	5.92864
4935	Cldn25	0.760453	5.70971	11.7434	1.52699e-06	2.75968e-05	5.32738
3462	Tmem86a	-1.00479	3.57686	-11.7385	1.53221e-06	2.76639e-05	5.68124
996	Cys1	-2.03001	2.71063	-11.7264	1.54492e-06	2.78389e-05	5.83192
3909	Dhcr7	-0.914827	5.06495	-11.727	1.54425e-06	2.78389e-05	5.40731
3271	Zfp462	-1.04643	5.10189	-11.7222	1.54939e-06	2.78921e-05	5.40043
6091	B4galt1	-0.618854	6.92044	-11.7175	1.55436e-06	2.79541e-05	5.15561
3859	Pdgfa	-0.922631	4.02889	-11.7104	1.56201e-06	2.80642e-05	5.57767
248	A930017K11Rik	-3.32281	0.368637	-11.6954	1.57824e-06	2.8273e-05	5.73081
622	Tle6	2.48805	2.17468	11.6965	1.57701e-06	2.8273e-05	5.88301
5008	Dzip3	0.750894	6.96838	11.6954	1.57821e-06	2.8273e-05	5.13828
4689	Gen1	0.791175	4.66336	11.6939	1.57985e-06	2.82744e-05	5.45885
844	Tgtp1	2.18299	1.3732	11.6554	1.62226e-06	2.88165e-05	5.86511
1070	Clec2l	-1.97488	1.71948	-11.6579	1.61953e-06	2.88165e-05	5.8652
4464	Tmem198b	-0.818655	4.77227	-11.656	1.62157e-06	2.88165e-05	5.40173
5161	Ptprf	-0.731275	8.60101	-11.6589	1.61834e-06	2.88165e-05	4.95687
5285	Baiap2l1	-0.716638	6.0747	-11.6551	1.6226e-06	2.88165e-05	5.2045
5829	Cdca7l	-0.646791	5.36947	-11.6523	1.6258e-06	2.88165e-05	5.2991
6024	Cd2ap	-0.625487	8.38306	-11.661	1.61606e-06	2.88165e-05	4.97621
6542	Rnf181	0.57484	6.67747	11.6639	1.61285e-06	2.88165e-05	5.14372
7750	Tnrc18	-0.47613	8.74875	-11.655	1.62274e-06	2.88165e-05	4.94124
7856	Rps2-ps10	0.468067	10.435	11.6524	1.62569e-06	2.88165e-05	4.82278
31	Tnfaip8l3	-5.49875	-1.13789	-11.6444	1.63463e-06	2.89451e-05	4.66116
4092	Nuak2	0.879055	4.23081	11.637	1.64307e-06	2.90615e-05	5.49682
6930	Mapk9	0.539427	6.62244	11.6344	1.64594e-06	2.90615e-05	5.12713
7796	Loxl2	0.472506	7.97353	11.6353	1.64501e-06	2.90615e-05	4.99367
6041	Vegfb	-0.623898	6.04617	-11.6275	1.65384e-06	2.91729e-05	5.18639
5515	Ubtd2	-0.685336	4.86521	-11.6034	1.68162e-06	2.96346e-05	5.34426
80	Enpp2	-4.48078	-1.10734	-11.5964	1.68984e-06	2.97509e-05	4.89279
3347	Gabre	-1.02941	4.13813	-11.5947	1.69178e-06	2.97566e-05	5.47385
6570	Kif21a	-0.571866	6.14883	-11.5903	1.69695e-06	2.9819e-05	5.14511
2483	Tcea3	-1.2766	3.05078	-11.5818	1.70699e-06	2.99668e-05	5.65947
2226	Fbxo2	-1.35528	2.91421	-11.5789	1.71052e-06	3.00001e-05	5.67958
4766	Saraf	0.781812	6.50123	11.5661	1.72571e-06	3.02378e-05	5.09181
6699	Mtf2	0.559196	6.16858	11.5613	1.73154e-06	3.0311e-05	5.12489
1402	Mob3b	-1.73433	3.9745	-11.5493	1.74605e-06	3.05359e-05	5.4929
4973	Htra1	-0.75609	4.95493	-11.5376	1.76027e-06	3.07554e-05	5.28017
5520	Polr3d	-0.684795	5.24524	-11.5189	1.78338e-06	3.11296e-05	5.2177
936	Tril	-2.08348	1.61378	-11.5171	1.78559e-06	3.11386e-05	5.77135
6741	Spred2	-0.555936	6.19994	-11.5032	1.80306e-06	3.14135e-05	5.07228
6210	Ptplad2	-0.607263	6.59324	-11.5017	1.80487e-06	3.14153e-05	5.02618
5454	Uap1l1	-0.693662	7.02045	-11.4989	1.80847e-06	3.14482e-05	4.97919
5815	Flnb	0.64791	9.30308	11.4918	1.81742e-06	3.1574e-05	4.77637
5220	Manf	0.722247	6.64613	11.4897	1.82006e-06	3.15901e-05	5.01602
1	Sprr2a2	-7.52009	-0.0038367	-11.4799	1.83265e-06	3.16734e-05	4.70232
2	Fxyd3	-7.30079	-2.06174	-11.4795	1.83315e-06	3.16734e-05	3.46173
4616	Meis1	-0.799734	5.16934	-11.4809	1.83129e-06	3.16734e-05	5.20244
6543	Crnkl1	0.574632	5.85201	11.4792	1.83347e-06	3.16734e-05	5.1035
9325	Col5a2	0.373883	10.2619	11.4808	1.83146e-06	3.16734e-05	4.70182
8036	Tsc22d1	-0.456435	8.46553	-11.4721	1.8426e-06	3.18013e-05	4.82419
4843	Abr	-0.771736	6.43241	-11.4693	1.84625e-06	3.18343e-05	5.02041
2713	Sh3rf3	-1.20611	5.09924	-11.4669	1.84931e-06	3.18573e-05	5.21185
3885	Cd24a	0.918348	3.8233	11.4638	1.85341e-06	3.18981e-05	5.44198
2901	Fsbp	1.14173	3.26345	11.4619	1.85582e-06	3.19003e-05	5.54562
6180	Idh3b	-0.610647	6.79972	-11.4601	1.85814e-06	3.19003e-05	4.97192
7022	Ints7	0.532293	7.04997	11.4597	1.85874e-06	3.19003e-05	4.94789
1135	Hoxc8	-1.91238	2.17531	-11.4569	1.86234e-06	3.19323e-05	5.69309
5064	Slc7a2	-0.743006	4.63888	-11.4546	1.86535e-06	3.19542e-05	5.27153
4805	Tinagl1	0.777364	6.22765	11.4456	1.8772e-06	3.21273e-05	5.0322
4116	Npm3	-0.875592	4.82582	-11.4435	1.87992e-06	3.21439e-05	5.23243
5897	Ngfrap1	0.637935	7.1158	11.4345	1.8918e-06	3.23169e-05	4.9226
7152	Atrnl1	-0.52177	7.47714	-11.4297	1.89827e-06	3.23974e-05	4.88033
3754	B4galnt1	-0.944077	4.90414	-11.4282	1.90023e-06	3.24008e-05	5.20855
4630	Plcd3	0.798645	6.16579	11.4229	1.90735e-06	3.2492e-05	5.02279
5097	Prdx5	-0.739327	6.36132	-11.414	1.91928e-06	3.25976e-05	4.98576
5180	Pgm2	-0.728796	5.67821	-11.413	1.92061e-06	3.25976e-05	5.0724
6243	Kmt2e	-0.602984	8.07116	-11.413	1.92063e-06	3.25976e-05	4.81294
8124	Ulk1	0.449538	7.51052	11.4139	1.9194e-06	3.25976e-05	4.86648
2468	Fkbp11	-1.28391	2.7335	-11.4071	1.9286e-06	3.26424e-05	5.57795
3695	Fam20c	-0.956561	4.46038	-11.408	1.92745e-06	3.26424e-05	5.27202
8085	Hcfc1	-0.453207	8.99263	-11.409	1.926e-06	3.26424e-05	4.73319
4503	Gusb	-0.81299	5.11342	-11.3996	1.93886e-06	3.27859e-05	5.14941
7315	Yap1	-0.507471	6.95994	-11.3965	1.94306e-06	3.28269e-05	4.90567
6537	Synj2	-0.575238	5.94005	-11.3881	1.95453e-06	3.29903e-05	5.01634
6192	Cdc6	0.609402	6.25689	11.3841	1.96005e-06	3.30531e-05	4.97866
2071	Dhrs7	1.41719	3.27229	11.382	1.96305e-06	3.30734e-05	5.49292
3928	Coq10b	0.910599	4.34172	11.3769	1.97002e-06	3.31302e-05	5.28091
5122	Pkp4	-0.736801	6.48955	-11.3778	1.96884e-06	3.31302e-05	4.943
6657	Chd3	-0.562959	8.3711	-11.3712	1.97803e-06	3.32345e-05	4.75421
61	Unc45b	-4.79341	1.04239	-11.3649	1.98683e-06	3.33519e-05	5.55205
5778	Atic	-0.652469	6.16993	-11.3589	1.99519e-06	3.34617e-05	4.9654
4468	Cry2	0.817865	5.17508	11.3563	1.99894e-06	3.34941e-05	5.11597
5857	Thra	-0.642858	6.75081	-11.3548	2.00097e-06	3.34977e-05	4.89582
2358	Prss16	1.31436	2.3217	11.3501	2.0077e-06	3.35796e-05	5.5982
112	Rtl1	-4.07753	-0.844034	-11.347	2.0121e-06	3.3604e-05	4.98102
5551	Net1	-0.680779	7.32182	-11.3465	2.01281e-06	3.3604e-05	4.83129
3978	Fbxw17	-0.898324	4.91636	-11.3417	2.01963e-06	3.36873e-05	5.13925
2672	Catsper2	1.22099	3.07468	11.3368	2.02661e-06	3.37731e-05	5.48488
2239	Irgm2	-1.35098	4.88512	-11.3349	2.02933e-06	3.3788e-05	5.15061
4320	Cnnm4	0.841817	4.79332	11.3314	2.0344e-06	3.38128e-05	5.16246
5189	Txndc15	-0.727397	4.93944	-11.3313	2.0345e-06	3.38128e-05	5.12449
7222	Mlec	-0.515829	8.82594	-11.3282	2.03908e-06	3.38582e-05	4.68324
5950	Cpeb4	0.632837	6.02959	11.3264	2.04163e-06	3.387e-05	4.96287
1551	Dennd2d	-1.64413	1.53192	-11.3204	2.05025e-06	3.39824e-05	5.63285
4217	Vamp1	0.85659	4.92971	11.3083	2.06791e-06	3.42442e-05	5.12098
4683	Acer3	0.791833	5.6721	11.3048	2.07304e-06	3.42983e-05	4.99858
4928	Sgol2	0.761279	6.1518	11.3026	2.07637e-06	3.43225e-05	4.93082
4825	Pcbp4	-0.774976	5.20046	-11.2937	2.08943e-06	3.44765e-05	5.05301
5071	Trim47	-0.742012	4.49213	-11.294	2.08899e-06	3.44765e-05	5.17474
741	Lipg	-2.30522	0.914572	-11.2893	2.09597e-06	3.45105e-05	5.60051
4552	Pdk2	-0.807287	4.786	-11.2875	2.09862e-06	3.45105e-05	5.11828
5267	Rb1	0.717977	6.37235	11.2904	2.0944e-06	3.45105e-05	4.89339
6947	Vps25	0.538227	6.1033	11.2873	2.09899e-06	3.45105e-05	4.9216
7785	Lpl	-0.473195	8.39648	-11.2764	2.11527e-06	3.47471e-05	4.67788
3191	Zfp385a	-1.06524	5.49969	-11.2733	2.11989e-06	3.47609e-05	4.99574
7135	Stxbp1	0.522964	7.1816	11.274	2.11895e-06	3.47609e-05	4.7903
1397	Scx	-1.73693	2.55383	-11.2564	2.14557e-06	3.50844e-05	5.50106
2837	Gosr1	1.16593	6.63338	11.2581	2.143e-06	3.50844e-05	4.84489
4394	Ndufs2	0.829544	7.49722	11.2553	2.14725e-06	3.50844e-05	4.74699
5697	Zfp282	0.661851	5.64528	11.2556	2.14684e-06	3.50844e-05	4.96123
4195	Popdc3	-0.86041	4.26502	-11.2532	2.15046e-06	3.51013e-05	5.18709
4949	2008-03-01	-0.758956	6.54083	-11.2522	2.1521e-06	3.51013e-05	4.83957
3186	Ier2	1.06629	4.3814	11.2508	2.15414e-06	3.51035e-05	5.18202
2124	Cpeb3	1.39672	3.10467	11.2445	2.1639e-06	3.52313e-05	5.41679
4035	Taf1c	0.889701	4.05728	11.2248	2.19443e-06	3.56968e-05	5.21611
513	Dnajc6	-2.66042	0.356012	-11.2191	2.20335e-06	3.57786e-05	5.47621
4845	Mcm8	0.77161	4.68519	11.2197	2.20249e-06	3.57786e-05	5.09289
7084	Casc3	0.526355	6.96798	11.2166	2.20735e-06	3.57805e-05	4.76721
9133	Lamc1	-0.384193	9.02256	-11.2169	2.20686e-06	3.57805e-05	4.58061
2454	Map3k9	-1.2873	3.58803	-11.2068	2.22286e-06	3.59684e-05	5.28655
7688	Rsrp1	0.480654	7.6852	11.2079	2.22108e-06	3.59684e-05	4.68935
3217	Ercc5	1.05819	5.12999	11.2007	2.23255e-06	3.60936e-05	5.00995
8056	Tgfbr2	-0.454927	7.67087	-11.1979	2.23702e-06	3.61341e-05	4.68108
2706	Prickle1	-1.20855	2.99245	-11.1914	2.24742e-06	3.62703e-05	5.37575
2008	Olfr1372-ps1	-1.44598	3.07955	-11.1882	2.25263e-06	3.63224e-05	5.36454
416	Muc16	-2.82744	1.04262	-11.1842	2.25898e-06	3.6361e-05	5.52748
5216	Mcm2	-0.722686	8.71094	-11.1844	2.2588e-06	3.6361e-05	4.58011
4833	Clspn	0.773693	6.43473	11.1812	2.26395e-06	3.64093e-05	4.80123
2079	2005-09-01	-1.41349	2.65521	-11.1768	2.27098e-06	3.64904e-05	5.41983
4907	Plekhm3	0.763814	5.1748	11.1741	2.27545e-06	3.65303e-05	4.97312
6462	Hat1	-0.581444	7.00154	-11.1704	2.28144e-06	3.65945e-05	4.72505
4855	Zbtb8a	-0.770472	4.38963	-11.1661	2.28849e-06	3.66756e-05	5.09481
6099	Gga2	-0.617989	6.51801	-11.1534	2.30955e-06	3.6981e-05	4.7636
7013	Dzip1	0.533015	6.7163	11.148	2.3185e-06	3.7092e-05	4.74013
5335	Trim26	0.709918	6.77496	11.145	2.32338e-06	3.71377e-05	4.73324
2232	Ccdc18	1.35249	4.95131	11.1406	2.33078e-06	3.7216e-05	5.00528
5264	Fam63a	-0.7183	5.34972	-11.1397	2.33232e-06	3.7216e-05	4.90827
1707	Il22ra1	-1.57762	2.4359	-11.1319	2.34538e-06	3.73919e-05	5.41923
176	Alpl	-3.61381	0.597184	-11.1292	2.34998e-06	3.74329e-05	5.40164
449	Atg9b	2.76741	0.699182	11.1279	2.35215e-06	3.7435e-05	5.4444
750	Prr15l	-2.29218	1.37201	-11.1266	2.35437e-06	3.7438e-05	5.50109
7445	Utp20	-0.498065	6.8192	-11.1161	2.37226e-06	3.76899e-05	4.7008
2959	Amn1	1.12315	3.29758	11.1147	2.37458e-06	3.76942e-05	5.27664
5824	Mpp5	-0.647117	6.04266	-11.1102	2.38228e-06	3.77838e-05	4.78661
393	Serpinb1a	-2.87961	0.83665	-11.1061	2.38939e-06	3.78638e-05	5.45558
6331	Hspg2	-0.594334	9.57842	-11.1006	2.39886e-06	3.79813e-05	4.44855
4887	Rrm2b	0.765447	4.923	11.0849	2.42617e-06	3.83806e-05	4.94537
7998	Sec31a	-0.458738	8.22083	-11.083	2.4294e-06	3.83987e-05	4.54036
4051	Fanci	0.887286	5.27553	11.0773	2.43954e-06	3.85258e-05	4.88415
4538	Zfp287	0.809312	4.0475	11.0739	2.44547e-06	3.85864e-05	5.09817
3721	Ptgis	-0.950763	7.37617	-11.0713	2.44999e-06	3.86246e-05	4.61099
2322	Trim17	1.32888	2.97322	11.0648	2.46153e-06	3.87402e-05	5.29786
3468	Pde8a	-1.0038	4.40146	-11.0655	2.46043e-06	3.87402e-05	5.01867
5385	Bdnf	0.703041	6.06963	11.059	2.4719e-06	3.88701e-05	4.74901
3239	Spns2	-1.05288	3.13974	-11.0541	2.48063e-06	3.89409e-05	5.24266
7169	Fzd2	-0.520207	7.49963	-11.0549	2.47933e-06	3.89409e-05	4.58412
5975	Fto	-0.630936	6.72599	-11.0471	2.4934e-06	3.91079e-05	4.65653
5095	Erbb3	-0.739373	5.04065	-11.044	2.49892e-06	3.91611e-05	4.88318
287	Mmp3	-3.22052	-0.0879885	-11.0384	2.5091e-06	3.92275e-05	5.21604
3124	Ube2e2	-1.07866	4.39456	-11.038	2.50981e-06	3.92275e-05	4.9999
5013	Fth1	0.749608	10.3513	11.039	2.50798e-06	3.92275e-05	4.34994
5940	Aldoa	-0.633565	8.23603	-11.037	2.51168e-06	3.92275e-05	4.50274
5608	Srgap2	0.673089	7.34182	11.0346	2.51603e-06	3.92288e-05	4.58636
7503	Hexa	-0.493951	7.27486	-11.0348	2.51568e-06	3.92288e-05	4.5898
4132	Nek2	0.872343	6.23079	11.0308	2.52297e-06	3.93037e-05	4.70875
4790	Mdm2	0.778805	7.09839	11.0268	2.53029e-06	3.93843e-05	4.60581
9	Cntnap2	-6.40596	-2.18822	-11.0135	2.55482e-06	3.97325e-05	3.49918
6056	Lmtk2	0.622421	6.91109	10.9965	2.58641e-06	4.01899e-05	4.5997
13	Smoc2	-6.19556	-2.86295	-10.994	2.59123e-06	4.02307e-05	3.11999
5574	Atp10d	0.677914	6.33007	10.9925	2.59401e-06	4.02399e-05	4.66291
4073	Sema4c	-0.883475	5.14533	-10.9847	2.60871e-06	4.04339e-05	4.82107
12	4932418E24Rik	-6.23561	-2.84771	-10.9746	2.62805e-06	4.06995e-05	3.11602
7461	Pfn1	-0.49691	8.68971	-10.9721	2.63286e-06	4.07396e-05	4.41214
3825	Fkbp14	-0.930334	5.11272	-10.9684	2.63995e-06	4.07916e-05	4.81427
4913	Nfib	-0.763227	8.55511	-10.968	2.64065e-06	4.07916e-05	4.42076
5799	Aldh9a1	-0.650678	5.57145	-10.9657	2.64517e-06	4.0827e-05	4.73623
3936	Aldh5a1	-0.90862	3.33389	-10.9583	2.6593e-06	4.09754e-05	5.13165
6063	Bsdc1	0.621394	5.31329	10.9572	2.66146e-06	4.09754e-05	4.77585
6365	Pdxk	-0.590998	6.01656	-10.9595	2.65712e-06	4.09754e-05	4.66972
3304	Acad11	1.03901	3.80263	10.9505	2.67463e-06	4.11166e-05	5.05485
3548	Taf9b	-0.987159	3.43435	-10.9502	2.6751e-06	4.11166e-05	5.10885
7809	Pdcd6ip	0.471494	8.10728	10.9426	2.68994e-06	4.13101e-05	4.43969
1063	Ilvbl	-1.97777	3.3321	-10.9283	2.71832e-06	4.16818e-05	5.14134
4074	Ccdc64	-0.88325	4.18565	-10.9281	2.71867e-06	4.16818e-05	4.94813
1840	Frat2	1.51341	2.36505	10.9245	2.72588e-06	4.17575e-05	5.2809
7698	Eif1	0.479689	8.28988	10.9224	2.73004e-06	4.17865e-05	4.40737
6020	Tm7sf3	-0.625759	5.68523	-10.92	2.73482e-06	4.18247e-05	4.68296
2423	Cradd	-1.29665	3.01129	-10.9056	2.76373e-06	4.22318e-05	5.15504
6636	Ctdsp1	-0.565091	7.28653	-10.9026	2.76981e-06	4.22807e-05	4.48291
8063	Tspan31	0.454408	7.19139	10.9018	2.77153e-06	4.22807e-05	4.49334
2784	Ctf1	-1.18419	2.68027	-10.8914	2.79258e-06	4.25667e-05	5.1935
99	Myl7	-4.23809	0.153256	-10.8837	2.80849e-06	4.27383e-05	5.08873
3363	Pqlc2	1.02512	4.38062	10.8838	2.80821e-06	4.27383e-05	4.89286
2287	Shox2	-1.34145	2.78479	-10.8794	2.81736e-06	4.28378e-05	5.17154
7528	Ssfa2	-0.492684	6.53209	-10.8748	2.82689e-06	4.29473e-05	4.53935
1441	Tnfrsf25	-1.70981	1.98005	-10.8611	2.85546e-06	4.33456e-05	5.26855
4435	Ier5	0.823662	5.24748	10.858	2.86181e-06	4.33703e-05	4.71222
6821	Kif11	0.548812	7.82914	10.8581	2.86177e-06	4.33703e-05	4.39713
5960	Egfr	-0.632067	8.23523	-10.8431	2.89341e-06	4.38132e-05	4.34683
3020	Mllt11	1.11024	3.60812	10.8374	2.90552e-06	4.39603e-05	5.00427
5522	Zfp568	0.68471	5.21997	10.8283	2.92517e-06	4.42213e-05	4.68905
5722	Pim3	0.658533	5.96768	10.8209	2.941e-06	4.43877e-05	4.57114
6492	Map1lc3b	0.579563	7.86939	10.8209	2.94101e-06	4.43877e-05	4.3635
5299	Tap1	-0.714589	4.8245	-10.8177	2.94809e-06	4.44581e-05	4.73948
3998	Mis18a	0.893959	4.42462	10.8155	2.95274e-06	4.44919e-05	4.82587
4561	Dsn1	0.806096	5.45071	10.8057	2.97425e-06	4.47792e-05	4.6371
7143	Gpr39	-0.522597	6.15097	-10.7963	2.9949e-06	4.50164e-05	4.52096
8353	Gdi2	-0.432162	8.39092	-10.7967	2.99399e-06	4.50164e-05	4.29518
52	Thbs2	-4.86825	-1.4058	-10.7876	3.01429e-06	4.5271e-05	4.26596
4754	Ndc80	0.783409	5.44233	10.785	3.02017e-06	4.52853e-05	4.62102
5689	Sertad4	-0.662443	5.13587	-10.7856	3.01873e-06	4.52853e-05	4.65981
1706	Serpini1	1.57764	2.16027	10.7824	3.02594e-06	4.53348e-05	5.19666
6578	Me2	-0.570905	5.59776	-10.7766	3.03897e-06	4.54561e-05	4.57954
9291	Ctsb	-0.375188	9.01424	-10.7775	3.03676e-06	4.54561e-05	4.22898
4189	Glipr2	0.861044	4.11405	10.7653	3.06441e-06	4.57993e-05	4.84309
3389	St6gal1	-1.01972	3.73475	-10.7625	3.07085e-06	4.58584e-05	4.90519
4866	Fkbp10	-0.768697	7.01349	-10.7606	3.07516e-06	4.58854e-05	4.39622
4741	Igsf9	-0.784866	5.46283	-10.7577	3.08164e-06	4.59448e-05	4.58683
1989	Ang	1.45141	1.87825	10.7501	3.09904e-06	4.61669e-05	5.19682
2169	Rftn1	-1.37711	3.10153	-10.7464	3.10767e-06	4.6258e-05	5.01704
5298	Zfc3h1	0.714626	7.08372	10.7365	3.13044e-06	4.65593e-05	4.37243
4578	Egr1	0.804824	5.4546	10.7313	3.14259e-06	4.6688e-05	4.57617
7406	Gtpbp2	0.500959	6.04154	10.7306	3.14417e-06	4.6688e-05	4.48549
1767	Nckap5	-1.55215	2.90595	-10.7288	3.14836e-06	4.66885e-05	5.0406
2416	Fam69b	-1.29782	2.79036	-10.7284	3.14928e-06	4.66885e-05	5.05193
5417	Cryab	-0.698739	5.47886	-10.7163	3.1778e-06	4.70734e-05	4.54953
7015	Cdr2l	0.532938	5.8296	10.7104	3.19172e-06	4.72416e-05	4.49809
2972	Arid5a	1.12007	3.90912	10.7063	3.20144e-06	4.73473e-05	4.84302
626	Igfbp2	-2.47141	0.609316	-10.7045	3.20573e-06	4.73727e-05	5.17013
4413	Mfsd10	-0.827015	6.5168	-10.6919	3.23608e-06	4.77828e-05	4.3945
8732	Txndc5	-0.407796	8.43094	-10.6893	3.24225e-06	4.78356e-05	4.20388
3736	Tuft1	0.948184	4.52457	10.6868	3.24836e-06	4.78872e-05	4.705
5731	Eef2	0.657983	12.2843	10.685	3.25275e-06	4.79136e-05	3.94837
3472	Cemip	-1.00312	3.17709	-10.6804	3.26388e-06	4.8039e-05	4.94245
6359	Rev3l	-0.591547	7.38835	-10.675	3.27703e-06	4.81941e-05	4.28787
5261	Fchsd2	-0.718626	5.38129	-10.6716	3.28542e-06	4.82789e-05	4.5284
739	Naalad2	-2.30626	0.387603	-10.6671	3.29649e-06	4.83894e-05	5.12559
1048	Slc43a1	-1.98634	1.25283	-10.6626	3.30747e-06	4.83894e-05	5.16497
5266	Fam193b	0.71803	6.0379	10.662	3.3089e-06	4.83894e-05	4.4334
5309	BC003331	0.713391	5.71126	10.6633	3.30578e-06	4.83894e-05	4.47988
7316	Hgs	0.507441	7.12965	10.6616	3.31001e-06	4.83894e-05	4.30456
7899	Polr2e	-0.464851	6.81732	-10.661	3.31135e-06	4.83894e-05	4.33406
8666	Zc3h7b	-0.412401	8.21568	-10.6654	3.30068e-06	4.83894e-05	4.20285
5577	3110002H16Rik	0.677476	4.65183	10.6535	3.33013e-06	4.86252e-05	4.64601
3972	Reep6	-0.899531	3.8849	-10.6476	3.34488e-06	4.88018e-05	4.78114
7354	Uhmk1	0.505103	6.50581	10.6434	3.35528e-06	4.89148e-05	4.35725
6084	Mmab	-0.61968	5.06087	-10.6378	3.36945e-06	4.90824e-05	4.55153
8077	4932438A13Rik	0.453798	7.67903	10.6292	3.39116e-06	4.93596e-05	4.22361
654	Ppap2b	-2.4379	0.583497	-10.6142	3.42936e-06	4.98762e-05	5.10474
1488	Cenpw	1.68145	3.44967	10.6105	3.43883e-06	4.99745e-05	4.87555
18	Slc39a4	-6.01337	-0.754998	-10.6094	3.4417e-06	4.99766e-05	4.26051
5026	Lrrc75b	-0.747822	4.87242	-10.6058	3.451e-06	5.00722e-05	4.55962
2099	Phf11d	-1.40662	2.30278	-10.6021	3.46064e-06	5.01725e-05	5.02644
3676	Nudt19	-0.959557	4.18069	-10.6004	3.46523e-06	5.01995e-05	4.68723
5524	Nbeal1	0.684537	7.2003	10.5989	3.46899e-06	5.02143e-05	4.24714
4792	Taf5	0.778733	4.49989	10.5924	3.48609e-06	5.03902e-05	4.62759
7827	Hnrnpll	0.470527	7.037	10.5922	3.48661e-06	5.03902e-05	4.25664
5581	Ankrd44	-0.677007	5.72215	-10.591	3.48965e-06	5.03945e-05	4.41105
5537	Habp4	0.682952	5.12545	10.5817	3.51405e-06	5.07071e-05	4.50407
384	Icosl	-2.90397	0.59471	-10.5793	3.52049e-06	5.07204e-05	5.06799
1998	Prkcg	1.44903	2.04587	10.5798	3.5191e-06	5.07204e-05	5.0502
1678	Ncf2	-1.58895	2.23514	-10.5728	3.53765e-06	5.09278e-05	5.01577
5745	Prps1l3	-0.656341	5.0273	-10.5613	3.56843e-06	5.13307e-05	4.495
4414	Bub1	0.826999	5.46319	10.5556	3.58379e-06	5.14817e-05	4.43156
5615	Rasa1	-0.672408	6.64745	-10.5553	3.58452e-06	5.14817e-05	4.26623
3251	Emp3	-1.05146	6.25214	-10.5503	3.59807e-06	5.1636e-05	4.31195
3078	Cpne1	1.09437	6.26771	10.5476	3.60534e-06	5.17e-05	4.31685
4399	9430015G10Rik	0.828855	5.2562	10.5274	3.66076e-06	5.24538e-05	4.44159
3794	Tanc2	-0.935355	4.47956	-10.5183	3.68593e-06	5.27734e-05	4.56259
5072	Slco3a1	-0.741873	4.98902	-10.515	3.69515e-06	5.28642e-05	4.46464
4602	Lsg1	0.801535	5.81179	10.5134	3.69982e-06	5.28898e-05	4.34378
2577	Fdft1	-1.25382	5.82818	-10.51	3.70912e-06	5.29817e-05	4.33835
4352	Reck	0.835448	4.00746	10.5004	3.73626e-06	5.3328e-05	4.64787
6058	Inhbb	-0.622239	4.87773	-10.4959	3.74899e-06	5.34681e-05	4.46652
17	Eln	-6.10328	-2.90071	-10.4928	3.75773e-06	5.35513e-05	2.95062
3437	Prr5	-1.01119	4.11059	-10.4865	3.77576e-06	5.37665e-05	4.60899
3605	Hsd17b10	-0.977739	5.33069	-10.4853	3.77929e-06	5.37753e-05	4.38724
3040	Mthfd1l	-1.10395	4.8159	-10.4756	3.80696e-06	5.40337e-05	4.46982
4668	Kif16b	-0.793709	4.54489	-10.4749	3.8092e-06	5.40337e-05	4.51215
5145	RP24-422C24.2	-0.733653	4.59118	-10.4754	3.80778e-06	5.40337e-05	4.50276
5438	Dna2	-0.695408	5.76171	-10.4778	3.80065e-06	5.40337e-05	4.31212
6475	Lgals9	-0.580606	7.14759	-10.4545	3.86855e-06	5.48333e-05	4.12902
1097	Id4	-1.95733	1.90962	-10.4494	3.88351e-06	5.50029e-05	4.9638
5640	Gm4353	0.669367	4.46303	10.4315	3.93673e-06	5.57138e-05	4.49896
4504	Prkar2a	-0.812954	6.7794	-10.4296	3.94243e-06	5.57516e-05	4.14803
5400	Ptprk	-0.70144	5.4063	-10.4283	3.94637e-06	5.57645e-05	4.32349
5737	Fyn	0.657006	5.45676	10.4242	3.95865e-06	5.5895e-05	4.31932
3800	Cenpj	0.934266	4.96297	10.4145	3.98794e-06	5.62654e-05	4.40109
5327	Ppfibp1	-0.710797	8.92426	-10.4107	3.9996e-06	5.63814e-05	3.93279
6108	Soat1	-0.617389	7.15966	-10.4098	4.00229e-06	5.63814e-05	4.09053
1298	Rgs17	-1.79863	1.69986	-10.4	4.03229e-06	5.67172e-05	4.94039
4251	Ctnnal1	-0.851178	5.95071	-10.401	4.02926e-06	5.67172e-05	4.2239
7101	Prkx	0.525386	5.92253	10.398	4.0384e-06	5.67597e-05	4.22707
3002	Hist1h2bc	1.11302	3.65139	10.3953	4.0469e-06	5.68358e-05	4.64015
2694	Naa16	1.21269	5.53842	10.3905	4.06183e-06	5.70019e-05	4.29468
7988	Fstl1	-0.459745	8.22242	-10.3853	4.07801e-06	5.71845e-05	3.96919
8984	Hnrnpf	-0.392304	9.11119	-10.3843	4.08105e-06	5.71845e-05	3.89548
9117	Hnrnpab	-0.384922	9.14848	-10.3768	4.1044e-06	5.74678e-05	3.8864
872	Phf19	-2.15355	0.953593	-10.3754	4.10877e-06	5.74853e-05	4.95239
4357	Tenc1	-0.834808	6.31906	-10.3672	4.13485e-06	5.78062e-05	4.14853
1499	Stk39	-1.67523	5.22762	-10.3567	4.16812e-06	5.8065e-05	4.31717
3989	Mllt3	0.896197	4.25109	10.3571	4.16686e-06	5.8065e-05	4.48446
5257	Skil	-0.719021	5.87296	-10.3564	4.16914e-06	5.8065e-05	4.19539
5963	Fads1	-0.631594	8.75282	-10.3565	4.16873e-06	5.8065e-05	3.90047
7116	Uba6	0.524292	6.34711	10.3571	4.1669e-06	5.8065e-05	4.13821
5531	Pigyl	-0.683639	4.88052	-10.3546	4.17465e-06	5.80978e-05	4.34931
7685	Foxo3	-0.480758	7.46345	-10.3517	4.18414e-06	5.81858e-05	4.01119
7790	Arf4	-0.473026	7.63178	-10.3425	4.21362e-06	5.85515e-05	3.98731
8382	Pip5k1c	0.429989	7.95866	10.34	4.22166e-06	5.8619e-05	3.95616
6712	Cic	-0.557921	8.13418	-10.3351	4.23754e-06	5.87508e-05	3.93494
9315	Ankrd52	0.374193	8.63257	10.336	4.23479e-06	5.87508e-05	3.8937
7332	Rcn1	-0.506155	5.87558	-10.3341	4.24095e-06	5.87538e-05	4.17456
7687	Kank1	-0.48073	8.34167	-10.3321	4.24751e-06	5.88003e-05	3.9139
8612	Syne2	-0.417021	10.0813	-10.3294	4.25625e-06	5.8877e-05	3.78144
7539	Zfp704	-0.491643	6.61908	-10.3215	4.282e-06	5.91888e-05	4.07307
5458	Napg	0.6933	5.06699	10.3198	4.28765e-06	5.92224e-05	4.29678
5807	Mkl1	0.649351	6.67057	10.3114	4.31559e-06	5.95635e-05	4.06329
7514	Slc29a1	-0.493395	6.4154	-10.3101	4.31986e-06	5.95778e-05	4.08663
3995	Lage3	-0.894584	3.87036	-10.2991	4.3563e-06	5.99456e-05	4.49826
7275	Tmem181a	0.511121	6.34697	10.2994	4.35549e-06	5.99456e-05	4.08941
7896	Ak3	-0.465	7.19729	-10.2995	4.35498e-06	5.99456e-05	3.99332
4629	Kdelc2	-0.798738	6.09298	-10.2898	4.38787e-06	6.03348e-05	4.11101
6135	Dtnb	-0.614542	5.70325	-10.2874	4.39596e-06	6.03559e-05	4.15988
6150	Dab2	0.613169	8.74312	10.2881	4.39358e-06	6.03559e-05	3.84532
7900	Ykt6	-0.464817	6.51023	-10.2848	4.40469e-06	6.04306e-05	4.05423
1294	Slc38a3	-1.80025	1.30348	-10.2809	4.41789e-06	6.0497e-05	4.87307
2907	Enpp1	-1.14064	2.79015	-10.2805	4.41939e-06	6.0497e-05	4.68894
5896	Ksr1	-0.638049	5.39289	-10.2814	4.41613e-06	6.0497e-05	4.20157
6337	Mad2l2	-0.593529	5.34489	-10.2783	4.42696e-06	6.05555e-05	4.20604
3704	Plxnb1	-0.954743	6.96902	-10.2762	4.43385e-06	6.06047e-05	3.99947
3356	Mars2	1.02725	3.57464	10.2726	4.44642e-06	6.07314e-05	4.54994
4772	Pou6f1	-0.781054	5.8012	-10.271	4.45178e-06	6.07595e-05	4.13404
5304	Chd9	-0.714187	5.91863	-10.2678	4.46291e-06	6.08662e-05	4.11445
4848	Cetn3	-0.771371	5.01989	-10.2642	4.47504e-06	6.08872e-05	4.25035
5035	Evc2	-0.746952	5.45179	-10.2635	4.47768e-06	6.08872e-05	4.17859
5875	Crebrf	0.640691	7.21969	10.2637	4.47677e-06	6.08872e-05	3.96405
6658	Arl14ep	-0.562941	5.7275	-10.2652	4.47182e-06	6.08872e-05	4.13726
1685	Etv4	1.58666	3.45694	10.2562	4.503e-06	6.1181e-05	4.58139
8642	Gars	0.414543	7.4899	10.2553	4.50594e-06	6.1181e-05	3.92849
3769	Slc39a11	-0.940268	3.4352	-10.2407	4.55725e-06	6.18321e-05	4.53521
7039	Prpf19	-0.531138	8.02209	-10.239	4.56324e-06	6.18677e-05	3.86334
5279	Mdc1	0.71698	8.50833	10.2373	4.5691e-06	6.19016e-05	3.82228
2791	Smc3	1.18159	8.95261	10.2351	4.57687e-06	6.19612e-05	3.7879
8540	Prim1	0.420853	7.96625	10.2294	4.59734e-06	6.21925e-05	3.86147
4978	Rasa3	-0.75534	5.44598	-10.2259	4.60955e-06	6.22205e-05	4.14768
5542	Recql4	0.682763	4.6984	10.2276	4.60371e-06	6.22205e-05	4.28458
5548	Nfe2l3	-0.681643	5.38668	-10.2263	4.60817e-06	6.22205e-05	4.15651
4800	Sgtb	0.777915	4.3809	10.2133	4.65483e-06	6.27856e-05	4.33553
4278	Upf1	0.8467	6.28493	10.2074	4.67634e-06	6.30295e-05	4.02397
6350	Rilpl1	-0.591942	5.31818	-10.2061	4.68091e-06	6.30422e-05	4.14916
7251	Tacc3	0.513663	6.84785	10.2052	4.68414e-06	6.30422e-05	3.95218
2023	Tmem119	-1.43938	2.45776	-10.1983	4.70921e-06	6.33334e-05	4.6822
6621	Troap	0.566613	5.45918	10.1925	4.73038e-06	6.35716e-05	4.12184
5942	Rprd1b	-0.633434	6.05802	-10.1885	4.74518e-06	6.3724e-05	4.02806
3105	Vegfc	-1.08684	2.79926	-10.1844	4.76034e-06	6.38343e-05	4.60755
7701	Cat	0.479172	6.70373	10.185	4.75837e-06	6.38343e-05	3.95042
3753	Gpc1	-0.944089	4.04048	-10.1819	4.76971e-06	6.38478e-05	4.36774
5649	Ppp1r14b	-0.667781	5.12309	-10.1816	4.77067e-06	6.38478e-05	4.16134
8180	Tnpo1	0.445742	8.67367	10.1813	4.77175e-06	6.38478e-05	3.75899
417	Vtcn1	-2.82633	0.494237	-10.1792	4.77967e-06	6.39072e-05	4.77459
4424	Nr2f2	-0.82582	7.05173	-10.1716	4.80787e-06	6.42376e-05	3.90079
691	Angptl4	2.36939	2.22975	10.16	4.85173e-06	6.47296e-05	4.7234
7243	Dcakd	-0.514127	7.22185	-10.1603	4.85066e-06	6.47296e-05	3.87231
6583	Ssr1	-0.570529	7.59281	-10.158	4.85923e-06	6.47827e-05	3.83422
4652	Ccdc136	-0.795347	5.46229	-10.1565	4.8648e-06	6.481e-05	4.08688
7820	Arhgap11a	0.47078	7.01934	10.1545	4.87229e-06	6.48628e-05	3.89025
4626	Zfp608	-0.79882	4.87848	-10.151	4.8858e-06	6.49956e-05	4.1797
8799	Gns	-0.403906	8.24809	-10.149	4.89346e-06	6.50505e-05	3.76587
4487	Coro7	0.815264	5.29931	10.1472	4.90034e-06	6.50949e-05	4.11473
5591	Lrrc16a	-0.675798	6.00867	-10.1397	4.92892e-06	6.53801e-05	3.99313
6662	Lbh	0.562767	8.37132	10.1405	4.92589e-06	6.53801e-05	3.75008
2412	Ampd3	-1.29846	2.34505	-10.1364	4.94174e-06	6.54922e-05	4.64448
6114	Zfyve27	0.6169	6.31514	10.1357	4.94449e-06	6.54922e-05	3.95519
5328	Pkp2	0.710746	5.25509	10.1341	4.95053e-06	6.55251e-05	4.10827
1319	Celsr2	-1.7845	2.99021	-10.1317	4.95986e-06	6.56014e-05	4.55163
7346	Ing4	0.505424	6.01932	10.1305	4.96427e-06	6.56125e-05	3.98709
9067	Tcp1	0.387922	8.25462	10.1266	4.97952e-06	6.57669e-05	3.7474
3447	Kctd9	1.00871	5.68778	10.1185	5.01115e-06	6.61371e-05	4.03463
4635	Pmm1	0.797848	5.47358	10.1148	5.02575e-06	6.61873e-05	4.05885
5046	Map4k2	-0.745322	7.14657	-10.1157	5.02234e-06	6.61873e-05	3.84259
6804	Zfp948	0.550497	6.17665	10.1163	5.01971e-06	6.61873e-05	3.95513
4951	Stx6	0.75891	5.47731	10.1074	5.05484e-06	6.65228e-05	4.05105
4433	Nipsnap3b	0.82401	3.79186	10.0974	5.09456e-06	6.69977e-05	4.35405
161	Kcnj4	-3.71943	-0.290579	-10.0937	5.10919e-06	6.71421e-05	4.51325
4868	Fam57a	-0.767982	4.18321	-10.09	5.12435e-06	6.71699e-05	4.25801
5613	Tbl1xr1	-0.672661	5.49306	-10.091	5.12032e-06	6.71699e-05	4.0244
5651	Pxylp1	-0.667344	4.97403	-10.0921	5.1159e-06	6.71699e-05	4.11044
7187	Dtl	0.518995	7.03494	10.0896	5.12591e-06	6.71699e-05	3.83315
5967	Rufy1	-0.631428	4.79889	-10.0767	5.17793e-06	6.78032e-05	4.12807
4259	Ush1g	-0.849961	3.73401	-10.0712	5.20029e-06	6.79817e-05	4.33256
4610	Dbndd2	-0.8006	3.68146	-10.0706	5.20264e-06	6.79817e-05	4.34153
7144	Usp48	0.522516	6.69451	10.0707	5.20211e-06	6.79817e-05	3.85377
4395	Fam219a	0.829422	3.9244	10.0692	5.20838e-06	6.80084e-05	4.30418
6048	Csgalnact2	0.622989	6.2502	10.0644	5.22796e-06	6.82156e-05	3.90221
461	Krt14	-2.74851	0.863362	-10.0628	5.23468e-06	6.82549e-05	4.71127
5757	Tead1	0.654819	8.59768	10.0575	5.25626e-06	6.84877e-05	3.65985
2114	Il33	-1.39974	2.2486	-10.0547	5.26781e-06	6.85896e-05	4.59387
2249	Drp2	1.34844	2.62079	10.0486	5.29338e-06	6.88739e-05	4.54324
4944	Mvk	-0.759521	4.66648	-10.0458	5.30493e-06	6.89753e-05	4.12762
3580	Syne1	-0.981535	2.97508	-10.0387	5.33469e-06	6.93133e-05	4.45313
2514	Hspa12a	-1.26948	2.66433	-10.0356	5.3479e-06	6.94359e-05	4.5106
7119	Rhbdd1	0.524125	6.06846	10.0306	5.36887e-06	6.9659e-05	3.89479
6494	Igf1r	0.579237	7.98266	10.0264	5.38652e-06	6.98387e-05	3.68625
2681	Fam131b	1.21878	2.62484	10.0201	5.41355e-06	7.01397e-05	4.51494
5631	Osbpl7	0.670437	4.739	10.0174	5.42505e-06	7.02393e-05	4.09772
5974	Cnih4	0.631078	6.90527	10.0142	5.43847e-06	7.03635e-05	3.78279
3174	Glt8d1	-1.06875	4.39082	-10.0127	5.44489e-06	7.03971e-05	4.15808
8255	Rictor	0.439785	7.24234	10.0104	5.45476e-06	7.04752e-05	3.74278
4994	Stx4a	-0.752678	4.67398	-10.0048	5.47908e-06	7.07398e-05	4.09097
985	Dusp15	-2.0374	2.73433	-10.0026	5.48864e-06	7.08135e-05	4.49615
3994	Itpk1	-0.894862	4.45942	-9.99776	5.50958e-06	7.10339e-05	4.12787
4157	Naf1	-0.867832	4.855	-9.99508	5.52122e-06	7.1134e-05	4.05144
7261	Stim1	0.512608	6.55473	9.98976	5.5445e-06	7.1384e-05	3.79955
6133	Nuf2	0.615026	6.08019	9.97587	5.60569e-06	7.20551e-05	3.84728
6835	Peli1	0.547235	6.03196	9.97575	5.60621e-06	7.20551e-05	3.85255
7204	Ankib1	-0.517461	7.0716	-9.97526	5.60837e-06	7.20551e-05	3.72785
4173	Adat1	0.863816	3.94777	9.97303	5.61828e-06	7.2132e-05	4.21837
4752	Pfkl	-0.7835	6.86882	-9.96653	5.64726e-06	7.24534e-05	3.74279
4599	Zfp697	0.80169	4.18228	9.96533	5.6526e-06	7.24715e-05	4.16363
6813	Leprot	-0.549881	5.89335	-9.9564	5.69272e-06	7.2935e-05	3.84931
5024	Ncdn	-0.74792	5.219	-9.95461	5.70081e-06	7.29879e-05	3.95145
8138	Nup107	0.44841	6.39923	9.95361	5.70534e-06	7.2995e-05	3.78573
3137	Slc40a1	1.07681	3.13045	9.94549	5.74215e-06	7.33113e-05	4.36016
6943	Ppic	-0.5384	5.90792	-9.94412	5.7484e-06	7.33113e-05	3.83659
7199	Magi3	0.517945	7.48568	9.94378	5.74999e-06	7.33113e-05	3.66101
7930	Med1	0.462784	7.49734	9.94503	5.74426e-06	7.33113e-05	3.66063
8675	Arhgef17	-0.411854	7.96251	-9.94539	5.74263e-06	7.33113e-05	3.61526
144	Sema7a	-3.78806	-0.928199	-9.94284	5.75426e-06	7.3315e-05	4.20794
3209	Steap3	-1.06024	2.52001	-9.94027	5.76599e-06	7.34136e-05	4.45022
3240	Usp13	-1.05272	4.07189	-9.93399	5.79478e-06	7.37292e-05	4.15288
2017	Hdhd3	-1.44076	1.97054	-9.93229	5.80263e-06	7.37781e-05	4.53046
3488	Tap2	-0.998846	4.0156	-9.93019	5.81231e-06	7.37801e-05	4.15891
4642	Rnf150	-0.796405	3.72614	-9.93061	5.81037e-06	7.37801e-05	4.21317
9452	Col4a2	-0.366475	8.67084	-9.92964	5.81483e-06	7.37801e-05	3.53956
4577	Nupr1	0.804828	5.68505	9.92818	5.8216e-06	7.38151e-05	3.86526
90	Ankrd34b	4.32686	-1.05663	9.91759	5.87077e-06	7.4285e-05	3.99494
4932	Ltv1	-0.760846	4.98721	-9.91797	5.86899e-06	7.4285e-05	3.95935
7156	B4galt4	-0.521381	6.1098	-9.9186	5.86607e-06	7.4285e-05	3.78783
4420	Acss2	0.826281	3.93504	9.91436	5.88586e-06	7.44247e-05	4.16947
4469	Mgat4b	-0.817794	5.44138	-9.91153	5.89913e-06	7.44901e-05	3.87913
6166	Hmbs	-0.612073	4.96504	-9.91172	5.89821e-06	7.44901e-05	3.95583
3751	Gtdc1	-0.944934	4.32027	-9.9073	5.919e-06	7.46898e-05	4.07835
1380	Ifitm10	-1.74809	1.01888	-9.90556	5.92722e-06	7.47274e-05	4.58922
8297	Morf4l2	-0.43617	7.6714	-9.90495	5.9301e-06	7.47274e-05	3.60708
5200	Cd9	-0.725479	5.6492	-9.90306	5.93902e-06	7.47886e-05	3.83889
606	Myo1a	2.51246	0.301147	9.89965	5.95516e-06	7.49405e-05	4.5455
320	Cntnap3	-3.06515	-1.03327	-9.89643	5.97042e-06	7.50466e-05	4.22198
1051	Tbkbp1	-1.98393	1.71948	-9.89564	5.97419e-06	7.50466e-05	4.5391
5088	Msh3	0.740168	6.53662	9.89355	5.98413e-06	7.50466e-05	3.72049
5605	Haus6	0.673534	6.04016	9.89286	5.98742e-06	7.50466e-05	3.78136
5939	Wsb1	0.633574	7.4774	9.89493	5.97756e-06	7.50466e-05	3.6199
7154	Tgoln1	0.52157	7.47032	9.89273	5.98806e-06	7.50466e-05	3.61788
4514	Rtkn2	0.811767	4.54126	9.88039	6.04722e-06	7.57363e-05	4.02056
6240	Tubgcp2	-0.603228	5.46677	-9.87146	6.09044e-06	7.62028e-05	3.83747
7177	Bri3bp	-0.519625	5.9653	-9.86929	6.10103e-06	7.62028e-05	3.7634
7323	Fam222b	0.506842	5.71285	9.86973	6.09886e-06	7.62028e-05	3.80399
7729	Smarca2	-0.477539	6.99982	-9.86968	6.0991e-06	7.62028e-05	3.64288
7392	Rad54l2	0.502703	6.55841	9.86519	6.12101e-06	7.64005e-05	3.69029
8332	Flrt2	0.433496	7.59934	9.86313	6.13108e-06	7.64743e-05	3.57882
4133	Ifit3	-0.872322	4.52206	-9.85794	6.15657e-06	7.67291e-05	3.9945
6292	Mboat7	-0.598345	7.09669	-9.85727	6.15985e-06	7.67291e-05	3.62232
3802	Lppr3	-0.934034	3.89978	-9.84601	6.21557e-06	7.73559e-05	4.10789
6571	Sephs1	-0.571426	6.41436	-9.8454	6.21857e-06	7.73559e-05	3.68673
9036	Eif5a	-0.389761	8.12479	-9.83845	6.25327e-06	7.77349e-05	3.5066
1160	4833420G17Rik	1.90096	3.43545	9.83697	6.26065e-06	7.77741e-05	4.24799
4128	Mplkip	0.872784	4.05599	9.8353	6.26906e-06	7.77917e-05	4.0787
6802	Kif18b	0.550645	6.40659	9.83501	6.27053e-06	7.77917e-05	3.68217
5148	Rai1	-0.732804	7.19471	-9.83267	6.28225e-06	7.78322e-05	3.59123
7421	Me1	0.499746	6.10363	9.83298	6.2807e-06	7.78322e-05	3.71772
7494	Asf1b	0.494572	6.18617	9.82871	6.30219e-06	7.80268e-05	3.70321
23	Fibcd1	-5.80373	-3.0666	-9.8232	6.33008e-06	7.83193e-05	2.68286
5381	Etv6	-0.703374	5.94676	-9.81438	6.37503e-06	7.88224e-05	3.71919
8116	Cyb5b	-0.449975	7.12339	-9.81233	6.38548e-06	7.88986e-05	3.57956
246	Entpd2	-3.33051	-0.578187	-9.8041	6.42782e-06	7.93684e-05	4.28075
4005	Naa10	-0.893669	4.82988	-9.80181	6.43966e-06	7.94614e-05	3.88848
3934	2300009A05Rik	0.909571	3.03227	9.80054	6.44622e-06	7.9489e-05	4.2495
6968	Cmtm3	-0.53639	5.63463	-9.79882	6.45511e-06	7.95453e-05	3.74781
7447	Pgd	0.498036	6.67897	9.79543	6.47274e-06	7.97091e-05	3.61497
3255	Rasl11b	-1.04978	3.19089	-9.79449	6.47759e-06	7.97155e-05	4.20665
6396	Fam89b	0.587441	6.12467	9.79064	6.49766e-06	7.99091e-05	3.67887
3743	Bmp1	-0.947211	6.60133	-9.78828	6.51001e-06	7.9954e-05	3.6174
7335	Zfp866	0.506045	6.106	9.78832	6.50981e-06	7.9954e-05	3.67814
8075	Cfh	-0.453881	6.93238	-9.78085	6.54902e-06	8.03795e-05	3.5716
3903	Pafah1b3	-0.915432	4.92322	-9.76951	6.60906e-06	8.10623e-05	3.84359
270	Cda	-3.2785	-1.2509	-9.76556	6.6301e-06	8.12121e-05	4.04082
6179	H2afx	0.610704	6.67927	9.76604	6.62752e-06	8.12121e-05	3.59013
4933	Fcgrt	-0.760733	5.31545	-9.75816	6.66975e-06	8.16135e-05	3.76383
8069	Plcb3	-0.454073	6.51567	-9.75779	6.67174e-06	8.16135e-05	3.5971
6742	Leng8	0.555925	7.26747	9.75438	6.69013e-06	8.1784e-05	3.51633
6838	Camk1	-0.547146	6.20707	-9.75315	6.69675e-06	8.18106e-05	3.63026
1980	Gpr137c	1.45491	2.04092	9.74245	6.75477e-06	8.23553e-05	4.37508
4196	Cyp46a1	-0.860127	3.52439	-9.74294	6.75212e-06	8.23553e-05	4.09218
6809	Cln6	-0.550094	5.39068	-9.74297	6.75197e-06	8.23553e-05	3.73597
8740	Kank2	-0.407264	7.34125	-9.73951	6.77082e-06	8.24964e-05	3.49306
2802	4930432K21Rik	1.17916	2.58125	9.7307	6.81916e-06	8.30303e-05	4.27647
5036	Plekho1	0.746926	4.54902	9.72724	6.83829e-06	8.32082e-05	3.88296
7276	Reep4	0.511042	5.95428	9.72368	6.85796e-06	8.33925e-05	3.64121
2782	Kcnk5	-1.18689	2.74301	-9.71616	6.89978e-06	8.38456e-05	4.22456
5925	Pdcd4	-0.635626	6.50265	-9.71496	6.90652e-06	8.38721e-05	3.56136
8780	Slc12a6	0.404882	7.03273	9.70913	6.93918e-06	8.42131e-05	3.49923
7045	Bhlhe40	-0.530559	6.70319	-9.70761	6.94773e-06	8.42612e-05	3.53162
766	Hist1h2bq	2.27376	1.45515	9.70205	6.97905e-06	8.45296e-05	4.41631
3259	Synm	-1.04818	2.79991	-9.70236	6.9773e-06	8.45296e-05	4.19938
280	Ddx4	3.23078	-1.17854	9.69937	6.99423e-06	8.46021e-05	3.97974
4338	Ifitm2	-0.837878	7.04027	-9.70009	6.99014e-06	8.46021e-05	3.49026
3394	Mccc1	-1.01837	3.10813	-9.69417	7.02373e-06	8.49031e-05	4.13445
6898	2005-03-01	0.542165	6.77067	9.69017	7.04653e-06	8.51228e-05	3.51176
4232	F3	0.854704	4.47045	9.68709	7.0642e-06	8.52802e-05	3.8666
4650	Ddit4	-0.795563	3.60046	-9.68498	7.07625e-06	8.5344e-05	4.02516
8872	F2r	-0.398907	8.16053	-9.68455	7.07876e-06	8.5344e-05	3.36676
5001	Tmc6	-0.752029	5.13566	-9.68323	7.08633e-06	8.53663e-05	3.72746
5944	Uba7	-0.633112	4.41212	-9.68261	7.08988e-06	8.53663e-05	3.85792
6505	Glis2	-0.578404	6.99083	-9.67861	7.11295e-06	8.55375e-05	3.47495
7474	2610005L07Rik	0.496014	6.1526	9.67853	7.11341e-06	8.55375e-05	3.57456
4567	Arhgef10l	-0.80554	4.18215	-9.6699	7.16338e-06	8.60823e-05	3.89469
6120	Bcl2l2	0.616339	4.87144	9.66795	7.17476e-06	8.61627e-05	3.76653
3058	Tmem56	-1.09927	3.0623	-9.66389	7.19846e-06	8.63858e-05	4.11869
7155	H13	0.521461	7.40061	9.66316	7.20273e-06	8.63858e-05	3.42144
6518	Dip2c	-0.577459	5.94522	-9.66109	7.21486e-06	8.64749e-05	3.58237
6380	Cluh	-0.588801	6.3152	-9.64342	7.31932e-06	8.76699e-05	3.51953
2848	Mif	-1.16227	7.78826	-9.63407	7.37525e-06	8.82823e-05	3.35901
5237	Serpinb6b	0.720981	6.59561	9.6327	7.38347e-06	8.83232e-05	3.48232
7724	1810058I24Rik	-0.477944	6.8582	-9.62899	7.40587e-06	8.85336e-05	3.4443
1996	Tst	-1.44934	1.62548	-9.62716	7.41694e-06	8.86083e-05	4.31651
3503	Akap12	0.996058	7.69927	9.62526	7.42839e-06	8.86876e-05	3.36209
6716	Arpc5	0.557576	6.67664	9.62294	7.44247e-06	8.87981e-05	3.4623
5404	Kif15	0.700829	6.23842	9.61976	7.46183e-06	8.89226e-05	3.51398
6039	Inpp4a	0.624155	5.46886	9.61963	7.46258e-06	8.89226e-05	3.62185
3849	Oas1a	-0.925535	4.42485	-9.61738	7.47633e-06	8.90288e-05	3.80272
3866	H2afj	0.921288	4.14719	9.61438	7.49465e-06	8.91893e-05	3.86825
7209	Gng5	-0.517136	6.20577	-9.61295	7.5034e-06	8.92357e-05	3.50531
4491	Zbed5	-0.814343	3.73103	-9.61097	7.51554e-06	8.93223e-05	3.93379
6273	Atp11a	0.599595	8.24746	9.60868	7.5296e-06	8.94316e-05	3.29345
9528	Vps35	0.361459	8.08785	9.60723	7.53853e-06	8.94799e-05	3.30516
1621	Gpc3	-1.60775	1.66913	-9.60524	7.55077e-06	8.95674e-05	4.29583
5660	Aifm1	-0.666309	5.52161	-9.60254	7.56742e-06	8.96493e-05	3.59163
8845	Setd5	-0.401443	8.58159	-9.60287	7.56541e-06	8.96493e-05	3.25687
3010	Lrrc8e	-1.1114	3.20766	-9.59942	7.58676e-06	8.98206e-05	4.03504
4392	Chtf18	0.829759	6.03316	9.58425	7.68144e-06	9.0883e-05	3.51165
7382	Srebf1	-0.50317	6.60872	-9.5789	7.71515e-06	9.12233e-05	3.42689
6026	Zfp710	-0.625349	4.64558	-9.57764	7.72311e-06	9.12587e-05	3.71969
5964	Lrfn4	-0.63158	5.33627	-9.57518	7.7387e-06	9.13842e-05	3.59604
8773	Snx3	-0.405186	7.84992	-9.57027	7.76988e-06	9.16936e-05	3.29258
6895	Ttl	-0.542328	5.70452	-9.5679	7.78502e-06	9.18133e-05	3.53222
7931	Smc2	0.462736	7.60212	9.5661	7.79652e-06	9.189e-05	3.31407
3567	AI464131	-0.983195	3.33038	-9.55878	7.84345e-06	9.2384e-05	3.97159
5371	Znrf3	-0.704835	5.68543	-9.5517	7.8891e-06	9.28622e-05	3.52196
4593	Ptpdc1	-0.802699	3.94735	-9.5462	7.92484e-06	9.32232e-05	3.83227
1590	Gm10340	-1.62433	1.38894	-9.53495	7.99838e-06	9.40282e-05	4.2643
825	Nrgn	-2.20761	1.37166	-9.53252	8.0144e-06	9.41565e-05	4.2727
7110	Nedd1	0.524678	5.98342	9.53071	8.0263e-06	9.42361e-05	3.46475
2402	Dock10	-1.30028	3.20367	-9.52698	8.05095e-06	9.44652e-05	3.97727
462	Sfrp1	-2.74781	-0.127767	-9.52266	8.07967e-06	9.46814e-05	4.2137
4437	Oip5	0.823514	4.36678	9.52341	8.07466e-06	9.46814e-05	3.73982
2768	Cc2d2a	-1.19133	4.09398	-9.52009	8.09677e-06	9.47611e-05	3.78883
7552	Aim1	0.49103	7.97332	9.52024	8.09576e-06	9.47611e-05	3.23772
4725	Zbtb8os	-0.787024	4.05621	-9.50965	8.16668e-06	9.55185e-05	3.77729
8080	Atp5j	-0.453683	6.41181	-9.50822	8.17627e-06	9.55699e-05	3.38564
5877	Adk	-0.639874	5.8404	-9.50358	8.20759e-06	9.5875e-05	3.45571
5002	Ank2	0.751661	4.45196	9.50222	8.21682e-06	9.5922e-05	3.7018
6014	Ccng1	-0.626562	6.9206	-9.49931	8.23657e-06	9.60626e-05	3.32119
9276	Capn2	0.376005	8.02934	9.4989	8.23931e-06	9.60626e-05	3.21263
5501	Aldh4a1	-0.687457	4.3259	-9.49571	8.26099e-06	9.62544e-05	3.70909
762	Il4i1	2.27743	1.16246	9.49331	8.27741e-06	9.63846e-05	4.26001
5330	Eif4ebp1	0.710634	5.88563	9.4874	8.31786e-06	9.67945e-05	3.44239
8071	Top2a	0.454027	9.5277	9.48379	8.34266e-06	9.70216e-05	3.07742
5684	Gnptab	-0.663389	7.16786	-9.48066	8.36427e-06	9.72115e-05	3.27861
4793	Map3k14	0.778601	5.06048	9.47368	8.41264e-06	9.77119e-05	3.56328
8186	Phb2	-0.444917	7.11696	-9.46896	8.44551e-06	9.80318e-05	3.27251
5	Ptpn5	-7.0112	-0.321698	-9.4625	8.49074e-06	9.84947e-05	3.65815
1521	Ifrd1	1.65911	5.84604	9.45868	8.51762e-06	9.87443e-05	3.45124
7860	Ets2	-0.467654	5.81104	-9.45532	8.54138e-06	9.89574e-05	3.41481
5612	Jak3	0.67269	4.12884	9.4532	8.55635e-06	9.90684e-05	3.71992
4776	Fer	-0.78029	4.99268	-9.44876	8.58786e-06	9.93707e-05	3.54223
5142	Fbxo7	-0.733999	5.32247	-9.43712	8.67113e-06	0.000100271	3.47488
4233	Zc3h12b	-0.854665	4.16147	-9.4361	8.67844e-06	0.000100293	3.69136
2814	Cpne5	-1.17545	2.29903	-9.43098	8.71538e-06	0.000100467	4.05157
4647	Polm	-0.796012	4.97745	-9.43312	8.69995e-06	0.000100467	3.53099
6338	Rprd1a	-0.593489	5.24983	-9.43179	8.70956e-06	0.000100467	3.48025
8253	Lgmn	0.43995	6.89065	9.43136	8.71263e-06	0.000100467	3.26429
4903	Whrn	-0.764039	4.67921	-9.42933	8.72732e-06	0.000100542	3.58186
6976	Wls	-0.535842	7.14718	-9.42742	8.74119e-06	0.000100639	3.23176
1347	Spint2	-1.7666	2.0327	-9.42463	8.76143e-06	0.000100808	4.10106
6737	Efnb1	-0.556196	6.08074	-9.41911	8.80167e-06	0.000101208	3.34611
2810	I830012O16Rik	-1.17679	2.68439	-9.41308	8.84587e-06	0.000101653	3.97003
459	Hhatl	-2.75314	-0.570689	-9.40647	8.89459e-06	0.000102149	4.047
5146	Ifi27l2a	-0.733218	5.19239	-9.40382	8.9142e-06	0.00010231	3.46629
404	Lgr6	-2.84512	2.40073	-9.39324	8.99305e-06	0.000103134	4.05934
4486	Pnpo	-0.815531	4.24504	-9.39269	8.99718e-06	0.000103134	3.63444
3641	Bai2	-0.967698	5.51844	-9.38419	9.06107e-06	0.0001038	3.3995
5888	Bmp4	-0.638568	5.91081	-9.38272	9.07216e-06	0.0001038	3.33603
7911	Smim14	0.464449	6.61513	9.38281	9.07149e-06	0.0001038	3.25079
14	Gm28046	6.17399	-2.59036	9.38052	9.08877e-06	0.00010392	2.57855
5312	Myd88	-0.712971	4.27506	-9.37983	9.094e-06	0.00010392	3.61498
6781	Sh3tc2	-0.552375	5.94007	-9.37633	9.12057e-06	0.000104159	3.32556
8206	Mycbp2	0.443738	7.69802	9.37468	9.13314e-06	0.000104238	3.1305
4999	Tcf4	-0.752092	5.42599	-9.37276	9.1478e-06	0.00010434	3.39984
8	Gm14567	6.41543	-2.31063	9.37157	9.15685e-06	0.000104356	2.6555
132	Gm4952	3.89442	-0.322666	9.37071	9.16342e-06	0.000104356	3.95064
2180	Neurl1a	-1.37318	2.2594	-9.37035	9.16617e-06	0.000104356	4.0086
4922	Slc7a6	-0.76221	5.01201	-9.36619	9.19807e-06	0.000104654	3.46366
9576	Ptbp1	-0.358295	9.54005	-9.36195	9.23065e-06	0.00010496	2.96375
6757	Spag5	0.554221	6.59834	9.35945	9.24994e-06	0.000105114	3.23222
5984	Tmem97	-0.629667	5.00264	-9.3477	9.34117e-06	0.00010608	3.44648
6254	Mgme1	0.601921	4.5069	9.34703	9.34643e-06	0.00010608	3.54655
616	Trim36	2.49737	0.0484712	9.34355	9.3736e-06	0.000106218	4.09689
5119	Stard10	-0.737273	5.49159	-9.34403	9.36987e-06	0.000106218	3.36296
6323	Fkrp	0.59536	4.85801	9.34326	9.37588e-06	0.000106218	3.47606
4056	Tgfbr3	-0.885224	7.49682	-9.33153	9.46834e-06	0.000107199	3.11028
8026	Kif1c	-0.456885	7.83598	-9.32589	9.51319e-06	0.000107641	3.07102
989	Efcab8	2.03535	0.128704	9.32365	9.53105e-06	0.000107776	4.10267
6551	Adarb1	-0.573965	5.72861	-9.31856	9.57181e-06	0.000108171	3.30225
8163	Ctps	0.446773	6.0576	9.31652	9.58811e-06	0.000108289	3.25847
271	Rps12-ps26	3.27651	-0.00474826	9.31373	9.61063e-06	0.000108476	4.02451
9166	Zfp652	-0.382575	7.55277	-9.31274	9.61856e-06	0.000108499	3.08581
6285	Paxbp1	0.598763	6.80791	9.31179	9.62624e-06	0.000108519	3.16511
7412	Zkscan17	0.5003	6.51455	9.29812	9.7373e-06	0.000109704	3.18503
9121	Cyb5r3	-0.384783	9.1289	-9.29007	9.80331e-06	0.00011038	2.92749
33	1110002E22Rik	5.40773	-3.02476	9.28907	9.81154e-06	0.000110405	2.47615
3639	Zfp473	0.967982	2.74052	9.28194	9.8705e-06	0.000111001	3.84966
3102	Gabra4	-1.08745	3.25228	-9.27717	9.91022e-06	0.000111369	3.73784
6156	Wdfy1	0.612666	5.89508	9.27655	9.91538e-06	0.000111369	3.2464
6230	Sat1	-0.604925	5.60582	-9.27271	9.94744e-06	0.000111661	3.2784
197	Gm904	-3.52545	-1.31241	-9.26997	9.97041e-06	0.000111851	3.67786
4558	Kctd1	-0.806465	3.79698	-9.26696	9.99575e-06	0.000112067	3.61137
3752	Rcor2	-0.944832	4.52231	-9.2658	1.00055e-05	0.000112108	3.46616
7088	Tmem87a	0.52619	5.90007	9.26151	1.00417e-05	0.000112445	3.23037
6891	Rai14	-0.54242	7.00178	-9.249	1.01481e-05	0.000113568	3.08268
6043	Idh2	-0.62384	6.62981	-9.24533	1.01796e-05	0.000113851	3.12027
5973	Rpusd1	0.631133	4.63128	9.24291	1.02004e-05	0.000114014	3.42774
4369	Enoph1	-0.83255	3.8557	-9.23736	1.02483e-05	0.00011448	3.57244
6659	Cep152	0.562921	5.11957	9.2279	1.03305e-05	0.000115328	3.32259
4579	Fancc	0.804724	3.95637	9.22297	1.03736e-05	0.000115669	3.54991
4608	Cenpu	0.800811	4.40655	9.22305	1.03729e-05	0.000115669	3.45857
6187	Ppa1	-0.609744	4.85552	-9.22188	1.03832e-05	0.000115705	3.35696
5199	Hars2	0.725665	3.97169	9.21753	1.04215e-05	0.000115997	3.5392
5231	Haus3	0.721404	5.17224	9.21675	1.04283e-05	0.000115997	3.30703
7935	Vac14	-0.46248	6.06797	-9.21698	1.04263e-05	0.000115997	3.16128
3600	Coro2b	-0.978496	3.85499	-9.21259	1.0465e-05	0.000116336	3.55346
5873	Smc4	0.641139	8.73621	9.21002	1.04878e-05	0.000116519	2.88674
4253	Blm	0.85053	5.51967	9.20855	1.05009e-05	0.000116593	3.24496
4571	Acat2	-0.805264	6.36166	-9.20649	1.05192e-05	0.000116656	3.11695
5320	Parpbp	0.711642	5.46912	9.2069	1.05156e-05	0.000116656	3.24814
3403	Hic2	1.0165	3.96223	9.19934	1.05831e-05	0.000117153	3.53423
4789	Nos1ap	-0.778873	4.65086	-9.19962	1.05806e-05	0.000117153	3.37727
7840	Ern1	0.469757	6.8428	9.19968	1.058e-05	0.000117153	3.05616
7032	Haus5	0.531674	5.03183	9.19857	1.059e-05	0.000117159	3.31001
9691	Ptpn23	0.351439	7.73667	9.19407	1.06305e-05	0.000117536	2.95922
4372	Trim65	-0.832123	3.90069	-9.19101	1.0658e-05	0.000117703	3.52076
4854	Kdelr3	-0.770485	4.89704	-9.19098	1.06584e-05	0.000117703	3.3231
4844	Whamm	0.771719	4.42668	9.19002	1.06671e-05	0.000117728	3.4231
2815	Pcdhb22	-1.1749	3.41382	-9.18845	1.06812e-05	0.000117743	3.62741
7298	Pik3r2	-0.508741	7.2421	-9.18895	1.06767e-05	0.000117743	3.00192
6474	Fkbp7	-0.580608	4.50256	-9.18594	1.0704e-05	0.000117924	3.39038
6379	Dnajb14	-0.588839	5.31134	-9.18493	1.07131e-05	0.000117954	3.24321
7636	Atp5o	-0.484312	6.85334	-9.17939	1.07636e-05	0.000118438	3.03359
4354	Ccdc134	0.83509	3.50195	9.17837	1.07729e-05	0.00011847	3.60308
5529	Bri3	-0.684018	5.09866	-9.16799	1.08684e-05	0.000119448	3.26468
92	Cmbl	-4.30074	-0.944443	-9.16649	1.08822e-05	0.000119528	3.63295
8456	Col4a6	-0.426061	7.0163	-9.16484	1.08974e-05	0.000119624	3.00247
7180	Nup160	0.519412	6.92779	9.16405	1.09047e-05	0.000119633	3.01409
2677	Rin3	-1.22036	1.87005	-9.16071	1.09357e-05	0.000119855	3.87853
3657	Btg1	0.962965	4.78806	9.16048	1.09379e-05	0.000119855	3.33166
5725	Scfd1	-0.658164	4.95589	-9.15753	1.09654e-05	0.000120084	3.2798
7943	Cnep1r1	0.462062	5.92171	9.14948	1.10407e-05	0.000120765	3.12228
8862	Gpx4	-0.400146	7.86198	-9.15017	1.10343e-05	0.000120765	2.90515
1679	Smarca1	-1.5882	1.80081	-9.14381	1.10941e-05	0.000121277	3.88154
2619	Ptger4	1.2385	2.12129	9.14288	1.11029e-05	0.000121301	3.83712
7206	Nbas	-0.51726	5.17898	-9.14121	1.11187e-05	0.000121329	3.22405
8044	Melk	0.455712	5.77551	9.1413	1.11178e-05	0.000121329	3.13523
7270	Mast4	-0.511409	6.96559	-9.13512	1.11765e-05	0.000121888	2.98025
3627	Prrg1	-0.970987	4.75287	-9.1291	1.1234e-05	0.000122443	3.29619
3965	Gm28230	-0.900846	3.5459	-9.12727	1.12516e-05	0.00012247	3.5369
4383	Gpr108	0.83091	5.21562	9.12676	1.12564e-05	0.00012247	3.21875
5702	Cdca2	0.661285	6.29692	9.12753	1.12491e-05	0.00012247	3.055
4979	Coq7	-0.755325	3.35838	-9.12585	1.12652e-05	0.000122492	3.57144
518	Fosl1	2.65538	0.0916617	9.12342	1.12885e-05	0.000122633	3.92349
3414	Ccdc130	1.01476	4.22175	9.12312	1.12914e-05	0.000122633	3.41028
5283	Tcf7l1	-0.716775	5.56272	-9.12158	1.13063e-05	0.000122721	3.14571
456	Arhgdig	-2.7564	0.773786	-9.1194	1.13273e-05	0.000122877	3.95781
5952	Wnt9a	-0.632434	4.12176	-9.11819	1.1339e-05	0.000122888	3.40456
7426	Bcl6	0.499487	5.53633	9.11791	1.13417e-05	0.000122888	3.15009
7671	Sbf1	0.482135	7.51893	9.11606	1.13597e-05	0.000123011	2.90791
5604	Neurl1b	-0.673577	5.10521	-9.11192	1.13999e-05	0.000123373	3.21106
7278	Mtus1	-0.510941	6.58915	-9.1094	1.14244e-05	0.000123566	2.99755
421	Amhr2	-2.81969	1.52461	-9.09529	1.1563e-05	0.000124992	3.90034
4801	Gphn	-0.77787	3.48175	-9.08879	1.16275e-05	0.000125615	3.51218
6689	Chuk	0.560278	6.53859	9.08585	1.16568e-05	0.000125784	2.98512
9692	Fam168a	-0.351365	7.60793	-9.08616	1.16537e-05	0.000125784	2.86914
6314	Ppwd1	0.596245	5.4577	9.08428	1.16724e-05	0.000125879	3.13289
6012	Dgcr6	0.626679	4.04628	9.07927	1.17227e-05	0.000126347	3.39298
6015	Fam177a	0.626205	5.5107	9.07801	1.17353e-05	0.000126409	3.11923
5796	Mknk1	0.650901	4.64247	9.07533	1.17622e-05	0.000126624	3.27057
4123	Npr2	-0.874389	3.17121	-9.06551	1.18617e-05	0.000127621	3.5561
632	Klhl29	-2.46547	0.682947	-9.05966	1.19214e-05	0.000128004	3.90767
5394	Caprin2	0.70194	4.73663	9.05929	1.19251e-05	0.000128004	3.23874
7608	Lhx2	-0.486516	5.78477	-9.06026	1.19152e-05	0.000128004	3.05331
9362	Actn1	0.371764	7.92837	9.05935	1.19245e-05	0.000128004	2.81477
9527	Arid1a	-0.361515	7.69139	-9.05476	1.19716e-05	0.000128427	2.83149
647	Ttc22	-2.44279	-0.578072	-9.04915	1.20294e-05	0.000128823	3.79709
4037	Tmem254a	-0.889447	4.40934	-9.04969	1.20238e-05	0.000128823	3.2872
7553	AW549877	-0.490932	7.42194	-9.04943	1.20265e-05	0.000128823	2.85286
5580	Zfp365	0.677052	4.13022	9.04802	1.2041e-05	0.000128872	3.34818
4686	Tmem181b-ps	0.791404	4.16776	9.03176	1.22106e-05	0.000130534	3.32892
6734	Atad5	0.5567	7.08208	9.03235	1.22043e-05	0.000130534	2.87405
525	Emilin1	-2.64638	0.391819	-9.03007	1.22283e-05	0.00013055	3.87886
3619	Leprel2	-0.974463	3.24663	-9.03026	1.22263e-05	0.00013055	3.51005
4523	Acy1	-0.810423	3.76038	-9.02959	1.22333e-05	0.00013055	3.39968
7868	Col4a3bp	-0.467102	6.2225	-9.0264	1.2267e-05	0.000130834	2.963
6877	Ints3	-0.543355	6.01434	-9.02554	1.22761e-05	0.000130854	2.9894
4872	Mtss1	-0.767183	7.50814	-9.02307	1.23021e-05	0.000131057	2.82037
1006	Mdfi	-2.02202	1.37238	-9.01925	1.23426e-05	0.000131412	3.83025
340	Ak4	-3.01458	1.30973	-9.0153	1.23847e-05	0.000131631	3.8523
599	Prrx2	-2.52302	0.825051	-9.01539	1.23837e-05	0.000131631	3.86753
8697	Zfpm2	-0.410413	6.73886	-9.0156	1.23815e-05	0.000131631	2.89197
5105	C2	-0.738204	4.89537	-9.01378	1.2401e-05	0.000131697	3.15739
7087	Csrnp2	0.526202	5.02336	9.01338	1.24052e-05	0.000131697	3.13824
1805	Sod3	1.53156	1.45787	9.00218	1.25256e-05	0.000132898	3.80551
4839	Cenpq	0.773102	5.10755	8.99911	1.25589e-05	0.000133175	3.11623
395	Ngef	-2.87165	-0.144374	-8.99652	1.25869e-05	0.000133251	3.80481
1575	Fam222a	1.63242	1.89458	8.99742	1.25771e-05	0.000133251	3.75213
6054	Tbl2	-0.622653	6.31204	-8.99644	1.25878e-05	0.000133251	2.92435
6533	Fam192a	0.575955	5.21291	8.99386	1.26158e-05	0.000133471	3.08795
2510	Adck3	1.27109	3.46771	8.98879	1.26711e-05	0.000133979	3.45154
1968	Fam46a	-1.45985	1.58705	-8.98684	1.26925e-05	0.000134128	3.76558
5678	Fastkd5	-0.66443	3.90172	-8.98178	1.27481e-05	0.000134638	3.32322
6519	Mpdz	-0.577432	7.04768	-8.98102	1.27565e-05	0.000134649	2.82639
5000	Napb	0.75203	3.63401	8.97857	1.27836e-05	0.000134858	3.38816
5710	Asb6	0.66021	4.86745	8.96689	1.29133e-05	0.000136148	3.12588
5045	Slc6a9	-0.745562	4.52901	-8.9652	1.29322e-05	0.00013627	3.18126
5622	Zdhhc24	0.671649	4.56052	8.9607	1.29827e-05	0.000136723	3.17938
5521	Fam118b	0.684769	4.53019	8.94823	1.31237e-05	0.000138056	3.1738
5773	Zgrf1	0.652827	5.85952	8.94818	1.31242e-05	0.000138056	2.94461
4904	Impdh1	0.763945	5.09948	8.94635	1.31451e-05	0.000138196	3.06728
5241	Bcor	-0.720492	5.36921	-8.94315	1.31816e-05	0.000138501	3.00818
6382	Atxn1	-0.588626	5.61255	-8.93807	1.32398e-05	0.000139033	2.96374
588	Enpp6	-2.53883	0.0579214	-8.9288	1.33468e-05	0.000140077	3.77978
942	2900026A02Rik	-2.08084	3.3586	-8.91868	1.34647e-05	0.000140879	3.42417
4043	Tmem80	0.888753	3.49958	8.92097	1.34379e-05	0.000140879	3.36624
6233	Dnajb9	0.604246	5.6434	8.91953	1.34547e-05	0.000140879	2.94833
6660	Gnl3	-0.56284	5.35219	-8.91923	1.34582e-05	0.000140879	2.98637
6844	Slc12a7	0.546169	6.50673	8.91829	1.34692e-05	0.000140879	2.82987
6865	Pgap1	-0.54426	5.68176	-8.91899	1.3461e-05	0.000140879	2.93476
4455	Irak2	0.821103	4.09338	8.91702	1.34841e-05	0.000140955	3.23718
7876	Rbbp4	-0.466229	7.85161	-8.91335	1.35272e-05	0.000141325	2.68196
7709	Oasl2	-0.478558	6.35295	-8.90898	1.35787e-05	0.000141783	2.8354
5455	Atg14	0.693597	4.85089	8.90391	1.36388e-05	0.000142291	3.07041
9669	Iqgap1	0.352909	8.75587	8.90356	1.36429e-05	0.000142291	2.59378
5230	D030056L22Rik	0.721472	4.97139	8.90218	1.36593e-05	0.000142382	3.04735
8992	Kntc1	0.391994	6.72384	8.89414	1.37552e-05	0.000143301	2.78021
9105	Ascc3	-0.385573	6.90207	-8.89218	1.37788e-05	0.000143465	2.75653
9479	Kcnab1	-0.36428	7.47663	-8.89035	1.38007e-05	0.000143612	2.69583
5931	Nod1	-0.634797	6.55953	-8.88913	1.38155e-05	0.000143684	2.79267
4575	Rad51ap1	0.804984	4.67083	8.88259	1.38944e-05	0.000144423	3.0879
2219	Gm28035	-1.35729	2.99862	-8.87936	1.39336e-05	0.000144426	3.42993
2896	Top1mt	-1.14289	1.89876	-8.87934	1.39339e-05	0.000144426	3.61928
4791	Isg20	-0.778781	3.53975	-8.8819	1.39028e-05	0.000144426	3.30674
7395	Foxj3	-0.50235	6.19638	-8.88126	1.39106e-05	0.000144426	2.82835
8016	Sec14l1	-0.457386	6.43893	-8.88053	1.39194e-05	0.000144426	2.79778
1570	Rgs20	1.6342	1.74671	8.87125	1.40325e-05	0.000145345	3.65635
6257	Pbx1	-0.6017	7.85564	-8.87077	1.40384e-05	0.000145345	2.64108
5764	Slc10a7	-0.653969	4.46438	-8.86701	1.40846e-05	0.000145742	3.09936
6334	Fbxo32	-0.593729	4.52238	-8.8633	1.41303e-05	0.000146132	3.08361
9608	Copb2	-0.355903	7.6414	-8.857	1.42083e-05	0.000146857	2.64775
6142	Calcoco1	0.613961	7.60885	8.85572	1.42243e-05	0.000146939	2.65246
4249	Cryz	-0.851531	3.02237	-8.85331	1.42543e-05	0.000147094	3.38801
8484	Sepn1	-0.42425	5.84483	-8.85323	1.42553e-05	0.000147094	2.84778
2390	Ccdc74a	-1.30334	1.76186	-8.85032	1.42916e-05	0.000147386	3.61602
507	Igf2	-2.67022	0.57103	-8.84427	1.43674e-05	0.000148002	3.72549
7312	Nfia	-0.507565	6.84109	-8.84475	1.43614e-05	0.000148002	2.71789
9424	Dennd5a	0.368544	8.16762	8.84188	1.43975e-05	0.000148229	2.58528
7684	Nr1d2	0.481046	6.10579	8.84103	1.44082e-05	0.000148257	2.80535
4182	Nsun3	0.862528	3.64511	8.83956	1.44268e-05	0.000148282	3.25799
7361	Slc25a5	-0.504524	6.31063	-8.83975	1.44244e-05	0.000148282	2.77431
3068	Ephb2	-1.09711	4.11071	-8.83746	1.44533e-05	0.000148443	3.1521
8355	Cox6b1	-0.432001	6.74331	-8.83705	1.44586e-05	0.000148443	2.72103
6321	Pgp	-0.595759	5.3818	-8.83359	1.45024e-05	0.00014881	2.89994
5380	Ddias	0.703575	4.87976	8.82567	1.46035e-05	0.000149763	2.99065
3542	Znrd1as	0.988118	3.00905	8.81766	1.47064e-05	0.000150734	3.37235
621	Ptpn7	-2.48811	0.149102	-8.81282	1.4769e-05	0.000151291	3.69016
66	Fmnl1	-4.69143	-1.16104	-8.80711	1.48433e-05	0.000151927	3.27823
7985	Phactr4	0.460008	6.29545	8.80678	1.48475e-05	0.000151927	2.74772
7130	Pcgf3	0.523379	7.38788	8.80244	1.49043e-05	0.000152423	2.6224
28	Sfrp2	-5.60969	-0.98699	-8.79861	1.49545e-05	0.000152852	3.19331
5336	AU040320	0.709563	5.60183	8.79716	1.49735e-05	0.000152876	2.83967
6679	Stbd1	-0.561442	5.0917	-8.79761	1.49676e-05	0.000152876	2.91402
544	Gng13	-2.61053	-0.0574299	-8.79499	1.50021e-05	0.000152995	3.65833
5239	Snapc5	0.720626	4.53754	8.79478	1.50049e-05	0.000152995	3.02733
7546	Adrbk1	0.491326	6.6526	8.79439	1.50101e-05	0.000152995	2.69317
8015	C1qbp	-0.457421	6.27146	-8.79354	1.50212e-05	0.000153024	2.73442
4458	Slc1a4	0.819707	4.54283	8.7895	1.50747e-05	0.000153484	3.02418
7241	Zbed3	0.514212	6.31789	8.78323	1.51582e-05	0.000154248	2.72281
6651	1110051M20Rik	0.563678	4.87622	8.78225	1.51712e-05	0.000154295	2.94581
6177	Mfhas1	-0.610813	5.57411	-8.77964	1.52061e-05	0.000154564	2.81791
2108	Trpc2	1.40332	1.34319	8.77768	1.52324e-05	0.000154661	3.61299
7070	Phykpl	-0.528342	5.06171	-8.77781	1.52306e-05	0.000154661	2.89994
4165	Pus7l	-0.864857	2.92584	-8.77696	1.52421e-05	0.000154674	3.33561
5743	Pold2	-0.656612	6.50111	-8.75397	1.55542e-05	0.000157754	2.66939
15	Tm4sf5	-6.15191	-1.36881	-8.75298	1.55678e-05	0.000157805	2.95522
5876	Ppil1	-0.640079	5.79859	-8.74744	1.56441e-05	0.000158471	2.75381
5965	Ddx59	0.631491	4.30423	8.74696	1.56508e-05	0.000158471	3.02569
7689	Hmmr	0.480606	6.81346	8.74607	1.5663e-05	0.000158508	2.62812
50	Ampd1	4.89598	-1.97545	8.74527	1.56741e-05	0.000158533	2.8209
401	Nr4a3	2.85196	0.0413107	8.74217	1.5717e-05	0.00015888	3.60397
764	Syngr4	2.27698	-0.0215907	8.74074	1.57369e-05	0.000158922	3.61422
5625	2610008E11Rik	0.671012	6.48513	8.74063	1.57385e-05	0.000158922	2.66292
6602	Aox1	0.568222	4.60459	8.7385	1.57681e-05	0.000159134	2.95559
2245	Psmb10	-1.34957	3.21144	-8.73495	1.58177e-05	0.000159547	3.25083
7878	Cstf2	-0.466203	6.40404	-8.73171	1.58631e-05	0.000159918	2.65835
7946	Jak1	-0.461943	7.35652	-8.72974	1.58908e-05	0.000160109	2.55275
5435	Wdr47	0.695941	4.77537	8.72867	1.59059e-05	0.000160173	2.91672
4986	Gpcpd1	0.754431	5.24782	8.72777	1.59185e-05	0.000160212	2.83155
131	Wnt3	-3.89964	-1.47386	-8.7262	1.59406e-05	0.000160246	3.21086
2507	Npas3	-1.27129	2.68158	-8.72587	1.59453e-05	0.000160246	3.34372
7416	Fgd1	-0.500007	5.41954	-8.72568	1.59479e-05	0.000160246	2.78895
4691	Cplx2	-0.790736	3.55895	-8.72261	1.59913e-05	0.000160593	3.15156
7462	Pnrc1	0.496842	6.71962	8.72151	1.60069e-05	0.000160663	2.61494
2097	Rhebl1	1.40757	2.06	8.71832	1.60522e-05	0.000160995	3.46406
6051	Plp2	-0.622717	8.2735	-8.71795	1.60575e-05	0.000160995	2.45487
7056	Snx30	0.529408	5.13715	8.7168	1.60737e-05	0.00016107	2.8346
219	Serpina9	-3.43868	-0.225784	-8.71192	1.61435e-05	0.000161681	3.54222
633	Angpt1	-2.46044	-0.316972	-8.70789	1.62012e-05	0.000161995	3.56509
2453	Cacna1c	-1.28737	2.8511	-8.70797	1.62e-05	0.000161995	3.29515
7490	Lifr	-0.494813	7.58648	-8.70877	1.61885e-05	0.000161995	2.50972
6213	Klf7	0.606949	5.05956	8.70552	1.62352e-05	0.000162246	2.83921
1420	Ccdc85c	-1.72044	1.84287	-8.70165	1.62911e-05	0.000162451	3.47716
3838	Zic2	-0.92786	3.27964	-8.70181	1.62887e-05	0.000162451	3.19324
6560	Rap2c	-0.573083	5.26394	-8.70283	1.6274e-05	0.000162451	2.79293
9838	Cap1	-0.343633	7.66653	-8.70303	1.62712e-05	0.000162451	2.49614
9332	P4ha1	0.373659	8.39294	8.69746	1.63518e-05	0.000162969	2.42512
5904	Nup155	0.63774	7.65925	8.69413	1.64001e-05	0.000163362	2.4911
7233	Tspan15	-0.514656	5.40704	-8.69076	1.64493e-05	0.000163764	2.75716
9675	Nsa2	0.352494	7.17305	8.68943	1.64687e-05	0.000163867	2.53349
4029	Ap1s2	0.890418	4.22851	8.68382	1.6551e-05	0.000164384	2.98879
6672	Wdtc1	-0.562133	6.64858	-8.68345	1.65564e-05	0.000164384	2.58325
6771	Epb4.1l4a	-0.55304	5.0741	-8.68345	1.65564e-05	0.000164384	2.80666
7902	Plekha3	0.464739	5.85013	8.68486	1.65357e-05	0.000164384	2.68909
5278	Gart	-0.717047	4.22254	-8.67661	1.66573e-05	0.000165297	2.96627
2255	Fgfr3	-1.34722	3.99295	-8.67378	1.66993e-05	0.000165625	3.02743
2505	Cyp4f13	1.27134	3.0214	8.67088	1.67424e-05	0.000165963	3.24028
4638	Polr2k	0.797545	3.40859	8.66516	1.68279e-05	0.000166631	3.13921
7526	Ctxn1	0.49286	6.46538	8.66528	1.6826e-05	0.000166631	2.58972
815	Hoxa13	-2.21854	0.347623	-8.6593	1.69159e-05	0.000167412	3.56591
8383	Anxa11	-0.429988	6.62256	-8.65566	1.69708e-05	0.000167865	2.5585
2816	Sarm1	1.17459	2.50756	8.65473	1.6985e-05	0.000167915	3.31989
4015	Grhpr	-0.891386	3.58012	-8.65372	1.70002e-05	0.000167975	3.08265
312	Nxf3	3.09302	0.242777	8.65158	1.70327e-05	0.000168206	3.53955
582	Slc5a5	2.54908	-0.381663	8.64929	1.70675e-05	0.000168459	3.48922
10104	Vezf1	-0.328863	7.87567	-8.64787	1.70891e-05	0.000168582	2.42224
729	Chrm4	-2.31627	-0.185509	-8.64574	1.71215e-05	0.000168721	3.53092
7213	Heca	0.516879	6.20925	8.6459	1.71191e-05	0.000168721	2.60303
5880	Zfp605	0.639682	4.43021	8.64425	1.71442e-05	0.000168854	2.90091
6824	Arhgef40	-0.548505	6.19165	-8.6396	1.72155e-05	0.000169466	2.59513
3850	Ifitm3	-0.925358	6.82021	-8.63723	1.7252e-05	0.000169734	2.52105
1246	Shank3	-1.82852	1.91919	-8.63407	1.73008e-05	0.000170123	3.40751
9579	Ywhaz	-0.358051	9.26674	-8.63177	1.73363e-05	0.000170381	2.2888
7623	Gnai1	-0.485494	5.07966	-8.63005	1.73629e-05	0.000170552	2.75301
430	Col14a1	-2.80377	-0.630583	-8.62458	1.7448e-05	0.000170931	3.44044
2093	Nabp1	1.40918	3.31188	8.62618	1.74231e-05	0.000170931	3.14477
6870	Diap1	0.543938	6.27476	8.62469	1.74463e-05	0.000170931	2.57421
7370	Kif2c	0.503785	6.18702	8.62605	1.7425e-05	0.000170931	2.58625
8669	Nupl1	-0.412241	6.13544	-8.62476	1.74452e-05	0.000170931	2.58713
5803	Lzts2	-0.649913	6.8217	-8.62356	1.74639e-05	0.000170996	2.50561
2906	Pitpnm2	-1.14082	5.17805	-8.62196	1.74888e-05	0.000171149	2.73869
919	Adap1	-2.09796	0.960352	-8.61761	1.7557e-05	0.000171707	3.50677
4245	Ctsf	-0.852314	3.47289	-8.61701	1.75664e-05	0.000171707	3.06897
6563	Uvrag	-0.572929	5.09271	-8.61653	1.75739e-05	0.000171707	2.73823
5535	Usp1	-0.683191	7.1866	-8.61563	1.75882e-05	0.000171755	2.45913
528	Sorcs2	-2.64288	1.03727	-8.61266	1.76349e-05	0.000172121	3.50562
1556	Actr3b	-1.64122	0.751989	-8.60795	1.77093e-05	0.000172663	3.50555
6238	Isy1	-0.603428	4.63202	-8.60854	1.77e-05	0.000172663	2.81626
1884	Tlcd2	1.50173	1.94109	8.60706	1.77234e-05	0.000172709	3.38203
1911	Polr1a	-1.48343	5.48222	-8.60037	1.78298e-05	0.000173563	2.67588
7442	Acvr1b	-0.498307	5.42181	-8.60065	1.78255e-05	0.000173563	2.66661
6400	Spdl1	0.587162	5.50157	8.59741	1.78773e-05	0.000173932	2.65848
7108	Tshz1	-0.524762	5.1226	-8.59477	1.79195e-05	0.000174251	2.71122
7890	Smad5	-0.465449	7.08795	-8.59351	1.79398e-05	0.000174356	2.44684
816	Hey1	-2.21812	0.852026	-8.58972	1.80008e-05	0.000174857	3.49028
8415	Trappc10	0.428674	7.09896	8.58503	1.80768e-05	0.00017541	2.43928
9466	Clic4	-0.365136	7.93447	-8.58502	1.80768e-05	0.00017541	2.35492
10397	Got2	-0.313736	8.2952	-8.58388	1.80953e-05	0.000175497	2.32082
503	Cbfa2t3	-2.67713	0.2808	-8.58018	1.81554e-05	0.000175987	3.49496
7258	2002-03-01	-0.512859	6.55224	-8.5776	1.81976e-05	0.000176303	2.49022
7413	Ndst1	-0.500254	6.73808	-8.57172	1.82939e-05	0.000177143	2.46322
5513	Myo1e	0.685568	6.17916	8.57007	1.8321e-05	0.000177312	2.53506
367	Syk	-2.935	-1.04652	-8.5655	1.83963e-05	0.000177927	3.30588
3289	Pqlc3	-1.04257	5.65546	-8.56504	1.84039e-05	0.000177927	2.60282
3613	Rdh10	-0.976024	3.03134	-8.56174	1.84586e-05	0.000178268	3.11032
6148	Bmper	-0.613294	5.67651	-8.56231	1.84492e-05	0.000178268	2.59038
10	Cyp2c55	6.35978	-2.01533	8.55953	1.84954e-05	0.00017846	2.41298
6248	0610011F06Rik	0.602595	4.6581	8.55938	1.84978e-05	0.00017846	2.7716
6785	Vldlr	-0.551971	5.93114	-8.55811	1.8519e-05	0.00017849	2.5494
8409	Ptk2b	-0.428849	7.48258	-8.55803	1.85204e-05	0.00017849	2.37171
9594	Nucb1	-0.356757	7.69224	-8.5543	1.85826e-05	0.000178996	2.34752
6738	Esco2	0.556083	5.71145	8.55185	1.86236e-05	0.00017911	2.58056
7178	Msrb1	0.519607	4.58999	8.55211	1.86191e-05	0.00017911	2.77583
7229	Dtx3l	-0.514948	5.59115	-8.55242	1.8614e-05	0.00017911	2.59271
5166	Il17ra	0.730657	4.15146	8.55106	1.86368e-05	0.000179143	2.87019
5321	Rapgef1	0.711577	6.83688	8.54945	1.86637e-05	0.000179308	2.43513
6683	Dcps	-0.560823	4.92435	-8.54671	1.87099e-05	0.000179658	2.69985
7604	Spg7	0.486851	5.88236	8.54319	1.87692e-05	0.000180133	2.54584
5902	Runx2	0.637836	4.54112	8.53778	1.8861e-05	0.00018092	2.77466
5951	Aldh7a1	-0.632805	5.66674	-8.53511	1.89064e-05	0.000181166	2.56516
7964	Polr3c	0.461095	5.73568	8.53544	1.89007e-05	0.000181166	2.55906
7678	Phf14	-0.481606	6.07977	-8.5304	1.89868e-05	0.000181842	2.5017
8287	Samd8	0.437022	6.53813	8.51656	1.92252e-05	0.00018403	2.43411
8599	Arih2	0.417611	6.14339	8.51471	1.92574e-05	0.000184242	2.4811
1184	Hsph1	1.87299	0.977736	8.51291	1.92888e-05	0.00018435	3.414
7595	Mxra7	-0.487581	5.76924	-8.51322	1.92833e-05	0.00018435	2.52736
8513	Hdac6	0.422917	6.07529	8.5115	1.93132e-05	0.000184489	2.48702
3971	Ttc30a1	-0.899548	2.47873	-8.50528	1.94221e-05	0.00018543	3.16392
7602	Glrx3	-0.48688	5.45403	-8.50472	1.9432e-05	0.00018543	2.56678
2978	Lrrn4	-1.11802	1.77928	-8.50284	1.9465e-05	0.000185649	3.28633
6724	Sgol1	0.557353	6.22251	8.50072	1.95023e-05	0.000185909	2.45873
6644	Btbd3	-0.564584	5.04368	-8.49615	1.95831e-05	0.000186582	2.62841
2813	Chchd7	1.17552	2.3418	8.49328	1.9634e-05	0.00018697	3.19663
3630	Oas1g	-0.969883	3.54772	-8.49061	1.96815e-05	0.000187229	2.93245
7578	Usp42	-0.489409	5.33558	-8.49108	1.96731e-05	0.000187229	2.57243
9867	Arpc2	-0.342006	7.76772	-8.48524	1.97774e-05	0.000188043	2.27173
6762	Lclat1	0.553653	6.47505	8.48102	1.9853e-05	0.000188665	2.40761
5091	Dhrs11	-0.739759	3.36256	-8.47665	1.99318e-05	0.000189316	2.9539
5695	Rexo2	-0.66187	4.98075	-8.47438	1.99729e-05	0.000189609	2.61926
6121	Tspyl4	0.616257	4.60353	8.47202	2.00156e-05	0.000189916	2.69673
7531	Camsap2	0.492495	7.24377	8.46551	2.01341e-05	0.000190942	2.30609
1774	Hist1h2ap	-1.54859	7.5635	-8.46164	2.02049e-05	0.000191515	2.27514
135	Sult2b1	-3.85726	-0.824777	-8.45597	2.03091e-05	0.000192403	3.20963
1018	Nrk	-2.01187	0.540775	-8.45366	2.03518e-05	0.00019261	3.37988
8967	Nedd9	-0.393081	6.84877	-8.45407	2.03443e-05	0.00019261	2.33393
6250	Nomo1	0.602349	6.56037	8.45244	2.03744e-05	0.000192625	2.36946
8749	Uso1	0.406833	7.33257	8.45263	2.03708e-05	0.000192625	2.28363
6489	2410002F23Rik	-0.579916	5.87069	-8.45043	2.04115e-05	0.000192877	2.45117
6332	Kif3c	0.594288	4.97451	8.44653	2.0484e-05	0.000193463	2.60026
5937	Msto1	-0.633791	5.39332	-8.4451	2.05108e-05	0.000193616	2.51868
6942	0610010F05Rik	0.538402	5.08638	8.44256	2.05581e-05	0.000193963	2.57454
27	Fam151a	-5.65107	-2.56155	-8.43707	2.0661e-05	0.000194772	2.31152
1740	Nkd2	-1.56668	0.783688	-8.43686	2.0665e-05	0.000194772	3.34706
6925	Zfp398	0.540004	4.95164	8.43625	2.06764e-05	0.00019478	2.59274
6416	Thoc3	-0.585091	5.41209	-8.43275	2.07423e-05	0.000195301	2.50286
6988	Pask	0.534614	5.92017	8.43205	2.07556e-05	0.000195325	2.43088
6000	Nampt	-0.628252	5.91284	-8.42713	2.08487e-05	0.000196101	2.42242
7818	Dyrk2	-0.470895	5.95056	-8.42224	2.09419e-05	0.000196877	2.41132
2143	Gm8773	-1.38902	1.19437	-8.42141	2.09576e-05	0.000196924	3.29214
8512	Tk1	-0.422967	6.53037	-8.42085	2.09682e-05	0.000196924	2.3368
5719	Zhx2	-0.658706	4.50934	-8.41987	2.0987e-05	0.000197	2.65523
6681	Rbm4	0.561253	5.89023	8.41845	2.10142e-05	0.000197154	2.42184
6112	Rbm43	-0.617087	4.59604	-8.40999	2.11768e-05	0.000198578	2.62755
10066	Cdh2	0.330738	7.58043	8.4055	2.12638e-05	0.000199293	2.21129
547	Nipal1	-2.60524	-0.724523	-8.40436	2.12859e-05	0.000199398	3.25705
7320	Rcor3	-0.506917	5.48244	-8.4034	2.13046e-05	0.000199472	2.46157
88	Tmem236	4.33615	-0.42204	8.40118	2.13477e-05	0.000199773	3.17209
3776	Tmem243	0.939014	2.33537	8.40041	2.13627e-05	0.000199812	3.10072
5741	Zfp518a	-0.656658	5.254	-8.39873	2.13956e-05	0.000200019	2.49578
505	Myo5b	-2.67636	0.131965	-8.39362	2.14957e-05	0.000200852	3.32758
7380	Osbpl3	0.503327	5.27017	8.38589	2.1648e-05	0.000202172	2.48518
4659	Ank1	-0.794603	3.90224	-8.38519	2.16619e-05	0.000202199	2.74891
4822	Trpm4	0.775553	4.75644	8.38462	2.16731e-05	0.000202202	2.58438
8741	Ckap5	0.407248	7.92346	8.38395	2.16864e-05	0.000202224	2.15711
4731	Elovl5	-0.785853	7.42986	-8.38006	2.17636e-05	0.000202737	2.20066
7692	Tbck	0.479947	5.68721	8.38029	2.17591e-05	0.000202737	2.41222
7536	Frmd4a	-0.491921	5.68307	-8.3768	2.18286e-05	0.00020324	2.40404
8499	Ppp1r15b	-0.423402	6.84056	-8.37599	2.18448e-05	0.000203288	2.25669
5841	Timm17b	-0.64517	5.15995	-8.3689	2.19871e-05	0.000204509	2.48206
3157	Nkain1	-1.07354	2.21865	-8.36208	2.21248e-05	0.000205582	3.07658
5553	Zranb3	0.680549	5.43047	8.36248	2.21166e-05	0.000205582	2.43894
6471	Arhgef26	0.580922	4.60278	8.35922	2.21827e-05	0.000206016	2.58353
5499	Nsg1	-0.687691	3.89778	-8.35816	2.22044e-05	0.000206113	2.72132
6383	Ampd2	-0.588418	5.36556	-8.35682	2.22317e-05	0.000206263	2.43454
4723	Rusc2	0.787389	6.67449	8.35295	2.23106e-05	0.000206578	2.25857
5685	Dusp10	0.663223	3.85184	8.35405	2.22882e-05	0.000206578	2.73662
7338	Renbp	-0.505807	5.73937	-8.3535	2.22995e-05	0.000206578	2.3724
8145	Sumo2	-0.447674	8.44297	-8.35296	2.23104e-05	0.000206578	2.07749
4359	Ugt1a6a	-0.834775	4.93867	-8.35189	2.23323e-05	0.000206675	2.50758
1559	Plagl1	-1.63959	2.23177	-8.34446	2.24852e-05	0.000207911	3.07293
3367	Ccne1	-1.02419	4.01433	-8.3443	2.24885e-05	0.000207911	2.68944
5497	Kifc5b	0.687959	4.6528	8.34293	2.25168e-05	0.000208068	2.56054
9326	Pcna	-0.373882	7.93962	-8.33832	2.26122e-05	0.000208845	2.10815
2063	Actl10	1.4208	1.18961	8.3368	2.26438e-05	0.000209032	3.22302
6529	Cdc42bpg	-0.576183	5.81431	-8.33305	2.2722e-05	0.000209648	2.34159
5050	Ppapdc1b	-0.744884	5.54932	-8.33012	2.27832e-05	0.000210108	2.38012
3311	Pla2g4c	1.03725	2.35668	8.32915	2.28034e-05	0.000210121	3.03061
6124	Hspb6	-0.616015	4.03776	-8.32844	2.28184e-05	0.000210121	2.66075
7477	Atp11b	0.495673	6.04212	8.32841	2.28189e-05	0.000210121	2.30939
6981	Litaf	0.535524	6.9103	8.31868	2.3024e-05	0.000211904	2.19449
[truncated: 16,399 more rows]

## Sheet: q<0.05
	geneID	logFC	AveExpr	t	P.Value	adj.P.Val	B
39	Angptl7	-5.1668	8.52604	-116.207	6.71542e-15	1.2355e-10	23.7098
104	Flrt1	-4.19968	6.60978	-76.3254	2.37923e-13	2.18865e-09	20.6925
352	Dock8	-2.98019	7.44523	-67.7945	6.50164e-13	3.13459e-09	20.2567
406	Col6a2	-2.84322	8.82797	-67.4192	6.81507e-13	3.13459e-09	20.3666
463	Col3a1	-2.74771	8.87357	-63.1669	1.18406e-12	3.63072e-09	19.8653
597	Col6a1	-2.52391	9.73223	-63.3244	1.15932e-12	3.63072e-09	19.9244
545	Mgat3	-2.60674	6.9718	-59.9952	1.83243e-12	3.86536e-09	19.308
562	Atp1b1	-2.58433	7.25221	-58.6964	2.20594e-12	3.86536e-09	19.1781
572	Smpd3	-2.5612	8.67759	-59.5548	1.95051e-12	3.86536e-09	19.3915
639	Cdh11	-2.45235	8.13458	-60.3004	1.7553e-12	3.86536e-09	19.4612
1081	Aebp1	-1.96886	10.0734	-58.3748	2.31107e-12	3.86536e-09	19.2691
156	Trabd2b	-3.73479	5.16397	-56.968	2.84184e-12	4.02186e-09	18.282
553	Podxl	-2.59975	8.69968	-57.3234	2.69592e-12	4.02186e-09	19.0859
591	D8Ertd82e	-2.53694	6.23971	-51.1621	7.06458e-12	9.28387e-09	18.0118
695	Ctgf	2.36646	7.78587	50.3019	8.15556e-12	1.00031e-08	17.9931
34	Tgm2	-5.37574	4.33592	-49.5422	9.2772e-12	1.06676e-08	16.4072
955	Slc6a6	-2.06897	8.59216	-48.3839	1.13349e-11	1.2267e-08	17.6878
685	Cyr61	2.37626	7.67214	47.325	1.36701e-11	1.39724e-08	17.4898
311	Ltbp4	-3.0934	7.39299	-45.8923	1.77328e-11	1.64876e-08	17.2278
469	Chst11	-2.73398	5.4022	-45.8344	1.79233e-11	1.64876e-08	17.0288
205	Ptx3	3.48214	5.29841	44.8157	2.16784e-11	1.76521e-08	16.7209
725	Tgfb3	-2.32242	7.59257	-44.8798	2.14175e-11	1.76521e-08	17.05
1017	Cdh3	-2.01403	7.71444	-44.7215	2.20676e-11	1.76521e-08	17.0218
1229	Nrp2	-1.83541	7.25838	-43.06	3.03995e-11	2.33037e-08	16.7012
431	Adamts5	2.80067	5.32215	42.4395	3.43709e-11	2.40411e-08	16.4009
743	Gas6	-2.30308	6.74236	-42.1017	3.67745e-11	2.40411e-08	16.5046
1052	Hmox1	1.98282	7.50637	41.9525	3.7895e-11	2.40411e-08	16.4825
1751	Fads2	-1.56051	8.94062	-41.9938	3.7581e-11	2.40411e-08	16.472
1771	Dcn	-1.54907	8.61326	-42.2473	3.57161e-11	2.40411e-08	16.5302
1185	Tuba1a	1.87195	8.88134	41.6438	4.03378e-11	2.47378e-08	16.4027
207	Tnc	-3.47954	4.18288	-41.3721	4.26332e-11	2.53021e-08	15.811
95	Ogn	-4.2897	4.19198	-41.0158	4.58688e-11	2.56817e-08	15.5873
229	Abca9	-3.3886	5.10074	-40.8506	4.74605e-11	2.56817e-08	16.0554
2013	Lox	-1.44252	8.91412	-40.9724	4.62813e-11	2.56817e-08	16.258
344	Kif26b	-3.00812	6.01044	-39.6598	6.09475e-11	3.20375e-08	15.9759
618	Fam180a	-2.49607	5.33955	-37.8586	9.02701e-11	4.36789e-08	15.5616
686	Col1a2	-2.37444	7.72817	-37.7451	9.25903e-11	4.36789e-08	15.5754
972	Flt4	-2.0538	5.91222	-37.7656	9.21651e-11	4.36789e-08	15.5854
1941	Gata4	-1.4721	7.97207	-37.7464	9.25616e-11	4.36789e-08	15.5666
442	Mylk	-2.7906	5.87106	-37.618	9.52653e-11	4.38173e-08	15.5429
511	Akr1c14	-2.66697	4.87127	-37.092	1.07299e-10	4.7002e-08	15.3331
2306	Cpd	1.33421	9.24608	37.1125	1.06801e-10	4.7002e-08	15.3799
7	Ptprv	-6.87902	4.59737	-36.8293	1.13939e-10	4.79248e-08	14.4677
333	Igfbp3	-3.03767	5.06392	-36.8035	1.14615e-10	4.79248e-08	15.2831
20	Tmem255a	-5.99666	2.99212	-36.6831	1.17832e-10	4.81749e-08	13.4082
797	Il1r1	-2.23818	5.20898	-36.434	1.24812e-10	4.99192e-08	15.2507
608	Apcdd1	-2.50702	4.92373	-35.9823	1.38679e-10	5.42855e-08	15.1124
71	Cpz	-4.58181	2.97252	-35.6653	1.49436e-10	5.60637e-08	13.848
903	Nrp1	-2.12174	4.96066	-35.5154	1.54847e-10	5.60637e-08	15.0266
1908	Cdc42ep1	-1.48773	7.46039	-35.5001	1.55411e-10	5.60637e-08	15.0467
2241	Aldh1a1	1.35088	8.4125	35.68	1.4892e-10	5.60637e-08	15.0609
2231	Myrf	-1.35295	9.43713	-35.2308	1.65729e-10	5.8636e-08	14.9088
862	Cyp1b1	2.16151	8.09615	35.0142	1.74587e-10	6.06047e-08	14.911
1432	Gja1	-1.71491	9.13878	-34.361	2.04665e-10	6.86733e-08	14.6988
1869	Sh3pxd2b	-1.50469	6.62552	-34.3484	2.05296e-10	6.86733e-08	14.7838
594	Gm22	-2.53301	4.24208	-34.2409	2.10802e-10	6.87415e-08	14.6121
801	Cacna1g	-2.23625	6.68168	-34.1993	2.12972e-10	6.87415e-08	14.7482
175	Lgals2	-3.6142	3.83749	-33.9816	2.24769e-10	7.12982e-08	14.3171
100	Plekha6	-4.23729	5.20591	-33.9091	2.28854e-10	7.13637e-08	14.5975
1838	Foxo1	-1.51435	6.71365	-33.7651	2.3722e-10	7.27395e-08	14.6336
1457	Upk3b	-1.7013	10.5035	-33.6642	2.43285e-10	7.33763e-08	14.4603
29	Lamc3	-5.60856	3.03246	-33.3037	2.66419e-10	7.34722e-08	13.1559
281	Scube3	-3.23054	4.42967	-33.4905	2.54137e-10	7.34722e-08	14.4341
289	Dlx2	-3.20416	4.28129	-33.2284	2.71557e-10	7.34722e-08	14.3422
317	Mmp17	-3.07585	4.86333	-33.2773	2.68208e-10	7.34722e-08	14.466
980	Tprn	-2.04263	5.75048	-33.3278	2.64797e-10	7.34722e-08	14.5409
1352	Pdgfra	-1.76544	5.89805	-33.3416	2.63873e-10	7.34722e-08	14.5434
1563	Epb4.1l1	-1.63716	6.38604	-33.4371	2.57584e-10	7.34722e-08	14.5587
379	Socs2	-2.91249	4.58951	-32.8267	3.00894e-10	7.64261e-08	14.3292
759	Tsc22d3	-2.28062	4.61009	-32.8195	3.0145e-10	7.64261e-08	14.3572
1158	Gadd45a	1.90145	6.01523	32.9986	2.87928e-10	7.64261e-08	14.456
1778	Sulf1	-1.54687	7.73452	-32.7964	3.03245e-10	7.64261e-08	14.3421
2331	Ptpn13	-1.32609	7.9225	-32.8615	2.98217e-10	7.64261e-08	14.3508
1887	Antxr1	-1.49989	6.71686	-32.6647	3.13711e-10	7.79953e-08	14.346
2171	Fzd4	-1.37559	7.01402	-32.5801	3.20648e-10	7.86571e-08	14.312
338	Pdgfc	-3.02951	4.09524	-32.1997	3.54031e-10	8.57035e-08	14.0805
949	Csdc2	-2.07711	6.22515	-32.1431	3.59323e-10	8.58549e-08	14.2259
2774	Dag1	-1.18991	9.75098	-31.844	3.88792e-10	9.1705e-08	13.9887
122	Prss12	-3.95456	3.66967	-31.7691	3.9659e-10	9.23604e-08	13.7343
152	Gpr133	-3.75785	3.21868	-31.3832	4.39617e-10	9.96996e-08	13.4864
1295	Ptgfrn	-1.79983	5.79575	-31.4148	4.35909e-10	9.96996e-08	14.0385
1537	Slit3	-1.65134	8.51234	-31.3433	4.44362e-10	9.96996e-08	13.905
1166	Ptgs1	-1.89614	7.17632	-30.9595	4.92979e-10	1.06704e-07	13.8602
2009	Agap1	-1.44461	8.0908	-30.9775	4.90567e-10	1.06704e-07	13.8192
2211	Palld	-1.36085	7.5031	-30.9947	4.88275e-10	1.06704e-07	13.8518
139	Igf1	-3.83835	5.465	-30.8866	5.02874e-10	1.07447e-07	13.8904
1718	Osmr	1.57401	6.66151	30.8488	5.08091e-10	1.07447e-07	13.8532
2179	Hmgcs1	-1.37343	7.22922	-30.7683	5.19402e-10	1.08032e-07	13.7999
3132	Bgn	-1.07742	10.3519	-30.7458	5.22602e-10	1.08032e-07	13.6449
1609	Zmiz1	-1.61291	7.77635	-30.5566	5.50507e-10	1.12536e-07	13.7136
1422	Etl4	-1.71988	5.44241	-30.304	5.9039e-10	1.19363e-07	13.7382
1106	Gpr56	-1.94435	7.33794	-30.1413	6.17774e-10	1.22602e-07	13.6162
1703	Lgals3bp	-1.57856	6.95736	-30.1299	6.19742e-10	1.22602e-07	13.629
1656	Scd2	-1.59795	9.62437	-29.9768	6.46918e-10	1.25284e-07	13.4504
1658	Asap2	-1.59767	6.21252	-30.0016	6.42423e-10	1.25284e-07	13.6262
1545	Rab6b	-1.64771	6.55715	-29.8791	6.6494e-10	1.27433e-07	13.5752
2339	Ccnt1	1.3213	7.66809	29.7458	6.90453e-10	1.30958e-07	13.4808
1616	1190002N15Rik	1.6093	5.81848	29.3288	7.7761e-10	1.45984e-07	13.4502
747	Sytl1	-2.2935	4.46883	-28.9349	8.71364e-10	1.61933e-07	13.3333
823	Ly6e	-2.20902	5.89132	-28.5941	9.62723e-10	1.71963e-07	13.2294
1362	B3gnt9	-1.75799	5.22007	-28.6164	9.56437e-10	1.71963e-07	13.2555
2516	Flnc	-1.26942	9.36307	-28.6126	9.57518e-10	1.71963e-07	13.0403
2749	Cux1	-1.19745	9.14283	-28.619	9.55709e-10	1.71963e-07	13.0533
1357	Alad	-1.76261	7.20267	-28.4552	1.00301e-09	1.77436e-07	13.1111
308	Serpinf1	-3.10565	4.57482	-28.322	1.04338e-09	1.81095e-07	13.1488
975	Tlcd1	-2.05233	4.66087	-28.3417	1.03729e-09	1.81095e-07	13.1749
2522	Serinc5	-1.26875	8.10879	-28.2788	1.05689e-09	1.81725e-07	13.0017
1515	Spats2l	-1.6642	5.21421	-28.2081	1.07936e-09	1.82184e-07	13.1326
1855	Fbln2	-1.51003	10.0194	-28.2305	1.0722e-09	1.82184e-07	12.8868
2525	Slc9a3r1	-1.26824	8.90303	-28.1231	1.10714e-09	1.85174e-07	12.9082
1504	Scd1	-1.67125	5.05916	-28.0359	1.13642e-09	1.88359e-07	13.0842
3374	Wt1	-1.02264	8.38122	-27.9772	1.15663e-09	1.89998e-07	12.8889
1262	Isoc1	-1.82062	4.7754	-27.9048	1.18212e-09	1.90777e-07	13.0477
1337	Pfkfb3	-1.7718	4.59353	-27.9333	1.17201e-09	1.90777e-07	13.0546
241	Npr1	-3.34779	3.93756	-27.7638	1.23358e-09	1.95651e-07	12.9014
1269	Stk26	-1.81721	5.7342	-27.7908	1.22353e-09	1.95651e-07	12.9853
1761	Tacc1	-1.55479	7.63541	-27.6725	1.26825e-09	1.9943e-07	12.8359
2787	Sema3c	-1.18259	8.2954	-27.6374	1.28186e-09	1.99862e-07	12.7844
567	Trf	-2.57134	4.47953	-27.3805	1.38657e-09	2.13866e-07	12.8787
1395	Nid2	-1.73903	8.14955	-27.3609	1.39493e-09	2.13866e-07	12.7056
1912	Slc25a12	-1.48284	7.1145	-27.147	1.49007e-09	2.26565e-07	12.6951
977	Igfbp6	-2.04912	5.48763	-27.0871	1.518e-09	2.28174e-07	12.7778
1353	Tle3	-1.76467	6.78792	-27.0563	1.53259e-09	2.28174e-07	12.6878
1578	Ier3	1.62914	5.67778	26.9685	1.57507e-09	2.28174e-07	12.7307
1877	Lphn1	-1.5035	6.80138	-26.9776	1.57058e-09	2.28174e-07	12.6586
2652	Cobl	-1.22781	6.59296	-26.989	1.56505e-09	2.28174e-07	12.6729
2803	Amotl2	1.17891	9.18699	27.0344	1.54309e-09	2.28174e-07	12.5375
650	Ces2g	-2.44039	3.79084	-26.8774	1.62049e-09	2.30088e-07	12.6739
669	Cd55	-2.41944	5.1542	-26.8211	1.6493e-09	2.30088e-07	12.71
1274	Rhou	-1.81198	5.26522	-26.8345	1.64239e-09	2.30088e-07	12.7043
1418	Slc39a10	-1.72094	6.63181	-26.8097	1.65522e-09	2.30088e-07	12.6159
1487	Flrt3	1.68243	4.91072	26.7941	1.66332e-09	2.30088e-07	12.7051
1829	Srm	-1.5174	5.39155	-26.8546	1.63212e-09	2.30088e-07	12.702
1919	Zbtb7c	-1.47848	5.59483	-26.763	1.67965e-09	2.30614e-07	12.6613
564	Olfml3	-2.58092	4.72886	-26.712	1.70681e-09	2.32606e-07	12.6809
1636	Rnase4	1.6042	7.04333	26.6853	1.72121e-09	2.32844e-07	12.552
2835	Dlgap5	1.16666	6.76187	26.6487	1.74117e-09	2.33825e-07	12.5531
105	Cntfr	-4.19602	2.53476	-26.5889	1.77433e-09	2.36551e-07	11.9692
1046	Tgfb2	-1.98755	6.00059	-26.562	1.78952e-09	2.36861e-07	12.5778
2797	Oxct1	-1.18022	7.40811	-26.4322	1.86471e-09	2.4505e-07	12.4365
2625	Emp2	-1.23431	6.61517	-26.4065	1.88002e-09	2.45309e-07	12.4779
37	Mgp	-5.28433	1.54798	-26.3401	1.92016e-09	2.48783e-07	10.7693
713	Rgs3	-2.34322	4.48411	-26.1992	2.0087e-09	2.5664e-07	12.5174
3456	Bnc1	-1.00605	8.24186	-26.216	1.99789e-09	2.5664e-07	12.3105
2823	Col5a1	-1.17219	6.77378	-26.0517	2.10624e-09	2.67245e-07	12.3469
677	Elovl6	-2.39391	3.79985	-25.8626	2.23916e-09	2.76484e-07	12.3721
1263	Zfp36l1	-1.82004	7.30317	-25.903	2.20999e-09	2.76484e-07	12.2666
1328	Boc	-1.77965	4.86892	-25.8935	2.2168e-09	2.76484e-07	12.4134
2150	Tmem151a	-1.38404	7.97339	-25.8833	2.22415e-09	2.76484e-07	12.2137
310	Cyp2s1	-3.09374	2.95378	-25.784	2.29707e-09	2.80917e-07	12.1319
2233	Gxylt2	-1.35232	6.94728	-25.7727	2.3056e-09	2.80917e-07	12.2408
2168	Fras1	-1.37813	8.25412	-25.7279	2.33951e-09	2.81345e-07	12.1419
2714	St3gal5	-1.20576	6.63642	-25.7276	2.3397e-09	2.81345e-07	12.2446
3805	Bicc1	-0.933459	9.56928	-25.6841	2.3732e-09	2.8352e-07	12.0479
629	Esr1	-2.46785	5.40684	-25.5598	2.47191e-09	2.93407e-07	12.2864
690	Irf5	-2.37148	3.80496	-25.529	2.49701e-09	2.94487e-07	12.2691
1850	Cd82	-1.51123	6.01864	-25.5056	2.51632e-09	2.94874e-07	12.2129
1816	Pcolce	-1.52298	7.3139	-25.3495	2.64943e-09	3.08508e-07	12.0696
910	Mn1	-2.10972	4.97476	-25.2925	2.69998e-09	3.12416e-07	12.2118
2988	Usp53	-1.11615	7.08991	-25.2495	2.73876e-09	3.14923e-07	12.0463
460	Phyhip	-2.7494	4.37791	-25.1901	2.79343e-09	3.19214e-07	12.1871
3151	Gm8113	-1.07454	7.20575	-25.17	2.81227e-09	3.19383e-07	12.01
114	Fmod	-4.05198	2.41186	-25.1233	2.85645e-09	3.20445e-07	11.5773
1619	Mafk	1.60804	4.91656	25.1348	2.84542e-09	3.20445e-07	12.1602
2698	Dusp6	1.21172	6.78526	24.9871	2.98969e-09	3.33359e-07	11.9782
3184	Mmp14	-1.06702	7.52892	-24.9061	3.07232e-09	3.40509e-07	11.8938
683	Nxph1	-2.38004	3.05055	-24.8719	3.10791e-09	3.42392e-07	11.9512
2187	Cited2	1.36889	7.71248	24.8419	3.1395e-09	3.43812e-07	11.8636
2606	Irs2	1.24165	7.43289	24.814	3.16927e-09	3.45019e-07	11.8712
98	Podn	-4.24558	2.08224	-24.6707	3.32707e-09	3.5659e-07	11.2286
754	Col12a1	-2.28477	5.04278	-24.6606	3.3385e-09	3.5659e-07	11.9937
2010	Sv2a	-1.44345	5.14999	-24.634	3.36884e-09	3.5659e-07	11.9664
2807	Iqgap3	1.1779	6.71175	24.6854	3.31045e-09	3.5659e-07	11.8746
3009	Micall1	-1.11151	7.13353	-24.6309	3.37247e-09	3.5659e-07	11.8207
1666	Cnst	1.5944	5.31815	24.6108	3.39558e-09	3.56982e-07	11.9565
398	Espn	-2.85681	2.69681	-24.5368	3.48244e-09	3.57932e-07	11.7186
746	Smad9	-2.29466	3.38699	-24.5591	3.45608e-09	3.57932e-07	11.9171
1693	Naaa	-1.58088	5.30521	-24.5483	3.46876e-09	3.57932e-07	11.9277
2026	Gadd45b	1.43894	5.94034	24.5802	3.43119e-09	3.57932e-07	11.8981
924	C3	-2.09173	7.07665	-24.4518	3.58536e-09	3.66463e-07	11.7685
2478	Sqle	-1.28015	6.57645	-24.3787	3.67642e-09	3.73695e-07	11.769
1748	Ldlr	-1.56121	6.06822	-24.3604	3.69972e-09	3.73997e-07	11.8035
1733	Fam84b	-1.57079	6.54079	-24.231	3.86867e-09	3.88939e-07	11.7204
222	Slc16a9	-3.43267	3.04519	-24.1877	3.92715e-09	3.9105e-07	11.6601
1844	Svil	-1.51224	5.64297	-24.184	3.93218e-09	3.9105e-07	11.7712
2794	Cyp51	-1.18119	6.75635	-24.162	3.96235e-09	3.91932e-07	11.6753
210	Plxdc1	-3.47295	2.40599	-24.1436	3.98771e-09	3.92331e-07	11.4211
687	Draxin	-2.37381	4.05604	-24.0835	4.07188e-09	3.96014e-07	11.8109
1511	Ppp1r15a	1.66589	5.87629	24.0992	4.04972e-09	3.96014e-07	11.7329
2716	Sepp1	-1.2052	7.34478	-24.0709	4.08972e-09	3.96014e-07	11.5999
2502	Mcm10	1.27156	6.07747	24.0407	4.13302e-09	3.98111e-07	11.6882
2386	Cdca7	-1.30518	5.56572	-24.0034	4.18727e-09	4.01236e-07	11.7082
1917	Ak5	-1.48005	5.17292	-23.976	4.22752e-09	4.02994e-07	11.7298
496	Megf6	-2.68528	6.29054	-23.8752	4.37946e-09	4.15326e-07	11.6288
2830	Crip2	-1.16894	6.70885	-23.7387	4.59495e-09	4.33527e-07	11.5204
1947	Smad6	-1.47009	5.15189	-23.7148	4.63399e-09	4.3498e-07	11.6356
2446	Zfp395	-1.28824	6.44622	-23.6875	4.67886e-09	4.36962e-07	11.5218
158	Car12	-3.72538	2.14114	-23.6484	4.7441e-09	4.40818e-07	11.1124
350	Ltbp2	-2.98785	3.52684	-23.5852	4.8517e-09	4.46307e-07	11.5898
3057	Ptprq	1.09936	8.25139	23.5954	4.8341e-09	4.46307e-07	11.36
3518	Btaf1	0.993726	7.43928	23.5523	4.90887e-09	4.4932e-07	11.3987
251	Kank4	-3.31577	3.07842	-23.5167	4.97138e-09	4.52423e-07	11.4674
1089	Nqo1	1.96464	3.97962	23.5051	4.99195e-09	4.52423e-07	11.608
1221	S100a4	-1.84208	5.48633	-23.3995	5.18396e-09	4.67522e-07	11.4992
711	Gareml	-2.34702	3.00432	-23.353	5.27099e-09	4.70755e-07	11.4645
2711	Fancd2	1.20668	5.75256	23.3543	5.26854e-09	4.70755e-07	11.4568
1713	Fgfr2	-1.57469	4.98358	-23.2576	5.45482e-09	4.77894e-07	11.4796
2312	Mgll	-1.3316	5.56882	-23.2646	5.4411e-09	4.77894e-07	11.4328
2876	Neo1	-1.15137	6.55081	-23.2615	5.44714e-09	4.77894e-07	11.3502
3160	Sparc	-1.0728	10.8937	-23.2707	5.42924e-09	4.77894e-07	11.0772
707	Fam110c	-2.34922	3.70088	-23.2197	5.52996e-09	4.82181e-07	11.4974
2343	P4ha3	-1.3205	5.69198	-23.1518	5.66724e-09	4.9182e-07	11.3794
1791	Lnx2	-1.54056	5.12051	-23.1375	5.69647e-09	4.92036e-07	11.4239
786	Nrep	-2.24926	3.96926	-23.0978	5.77898e-09	4.9683e-07	11.4644
1041	Cecr5	1.98968	4.76504	23.053	5.87385e-09	5.02637e-07	11.4316
1742	Rgs10	-1.5642	5.62108	-23.0017	5.98446e-09	5.07831e-07	11.3317
1849	Mrc2	-1.51125	6.18432	-22.9992	5.98975e-09	5.07831e-07	11.2823
1860	Ccng2	1.50728	6.06871	22.9376	6.12593e-09	5.16995e-07	11.2759
1598	Exo1	1.61928	5.54613	22.8849	6.24486e-09	5.24206e-07	11.3034
3762	Pdzd2	-0.941851	7.48169	-22.8747	6.26836e-09	5.24206e-07	11.129
3133	Slc16a1	-1.07707	7.65726	-22.8536	6.31693e-09	5.25877e-07	11.1088
1589	Lgalsl	-1.62458	4.47671	-22.7502	6.5614e-09	5.37523e-07	11.3219
1960	Etv5	1.46342	5.28909	22.6854	6.71977e-09	5.37523e-07	11.2447
1976	Dusp4	1.45643	6.03064	22.6911	6.70585e-09	5.37523e-07	11.1822
2014	Gas1	-1.44221	8.10486	-22.7234	6.62627e-09	5.37523e-07	11.0277
2160	Fam46c	-1.38045	5.39225	-22.7092	6.66109e-09	5.37523e-07	11.2353
2214	Cd248	-1.35965	5.39066	-22.7812	6.48685e-09	5.37523e-07	11.263
2508	Samd1	-1.27123	5.53038	-22.6928	6.70153e-09	5.37523e-07	11.2154
2879	Plxna4	-1.1503	9.2031	-22.7543	6.5514e-09	5.37523e-07	10.9663
3685	Anxa1	0.957774	8.40589	22.7171	6.64182e-09	5.37523e-07	11.0044
580	Id3	-2.55087	5.03823	-22.5923	6.95511e-09	5.50225e-07	11.2429
730	Prrx1	-2.3155	4.36992	-22.5951	6.94792e-09	5.50225e-07	11.2758
3454	Ino80d	1.00699	7.48846	22.5872	6.96828e-09	5.50225e-07	11.0175
1212	Tmem45a	-1.84732	4.23429	-22.5746	7.00083e-09	5.50433e-07	11.2685
2184	Galnt4	-1.37114	5.2342	-22.5627	7.03175e-09	5.50511e-07	11.1917
3164	Plk2	1.07159	6.44528	22.453	7.32466e-09	5.71013e-07	11.0459
999	Cldn15	-2.0264	3.76202	-22.3629	7.57526e-09	5.88057e-07	11.1944
2983	Lss	-1.11697	6.83866	-22.3126	7.71936e-09	5.96726e-07	10.9538
2385	Ccnd2	1.30556	7.81089	22.2512	7.89927e-09	6.08079e-07	10.8609
41	Nxph3	-5.11834	1.45066	-22.2197	7.99328e-09	6.12751e-07	9.91901
1766	Procr	-1.55237	4.7676	-22.1567	8.18536e-09	6.24872e-07	11.074
130	Adamts16	-3.9044	1.70052	-22.1089	8.33475e-09	6.33648e-07	10.4116
2083	Lacc1	-1.41277	5.18411	-22.076	8.43904e-09	6.38936e-07	11.005
2632	Ncam1	-1.23321	8.27416	-22.0606	8.48862e-09	6.40056e-07	10.7459
2799	C1s1	-1.17967	6.79416	-22.0423	8.54772e-09	6.41881e-07	10.8482
501	Fbn2	-2.67898	2.76264	-22.0235	8.6089e-09	6.4252e-07	10.9538
1211	Fah	-1.84812	4.44269	-22.011	8.64981e-09	6.4252e-07	11.0433
2841	Ube2l6	-1.16416	5.7909	-22.0076	8.661e-09	6.4252e-07	10.919
3295	Arsb	-1.0409	6.66283	-21.8914	9.05279e-09	6.68888e-07	10.7958
1669	Clu	-1.59312	4.1922	-21.8419	9.22607e-09	6.70914e-07	10.9874
1680	Man2a1	-1.58805	6.77315	-21.8435	9.22018e-09	6.70914e-07	10.7725
1760	Zfp503	-1.55608	5.23844	-21.8676	9.13577e-09	6.70914e-07	10.9192
2208	Pcsk6	-1.36172	6.10736	-21.8537	9.18431e-09	6.70914e-07	10.8307
3012	Igsf3	-1.11112	7.16197	-21.8115	9.33406e-09	6.73443e-07	10.724
3208	Egln1	-1.06052	6.05751	-21.8183	9.30979e-09	6.73443e-07	10.817
788	Basp1	2.24528	6.75899	21.7697	9.48494e-09	6.81656e-07	10.7634
1536	Mtss1l	-1.65134	5.56201	-21.7567	9.53222e-09	6.82389e-07	10.8463
1892	Orai2	-1.49811	4.74179	-21.7098	9.70565e-09	6.9211e-07	10.8979
1886	Junb	1.50134	4.92968	21.6654	9.8734e-09	7.01355e-07	10.8733
1745	Srgap1	-1.56162	4.2749	-21.6528	9.92125e-09	7.02043e-07	10.9087
1363	Ldlrad4	-1.75776	4.00901	-21.6411	9.96626e-09	7.02526e-07	10.9175
1438	Grk5	1.71227	4.78263	21.6191	1.00516e-08	7.03152e-07	10.8713
2419	Creb3l1	-1.29754	6.46106	-21.6269	1.00212e-08	7.03152e-07	10.7057
2867	Plat	-1.15537	6.60758	-21.5984	1.01324e-08	7.0612e-07	10.6801
960	Lmbr1l	2.06567	4.65277	21.5619	1.02765e-08	7.08114e-07	10.8647
1075	Phyhd1	-1.97177	3.45066	-21.5748	1.02251e-08	7.08114e-07	10.8912
5162	Rnf213	-0.731026	10.484	-21.5682	1.02512e-08	7.08114e-07	10.4026
1845	Nbl1	-1.51217	4.50697	-21.4574	1.07022e-08	7.34699e-07	10.8149
2182	Sgk1	1.3725	5.68829	21.4421	1.0766e-08	7.36328e-07	10.7088
967	Il4ra	-2.06151	3.95231	-21.3998	1.09452e-08	7.45813e-07	10.8265
1893	Tmem132a	-1.49789	8.05879	-21.3227	1.12802e-08	7.65806e-07	10.4541
2828	Sgsm2	-1.16979	5.77619	-21.2959	1.13995e-08	7.71057e-07	10.6277
3031	Sema6d	-1.10704	6.45493	-21.2309	1.1694e-08	7.88083e-07	10.5384
1079	Myc	1.96936	6.62081	21.2111	1.17857e-08	7.9136e-07	10.5366
4053	Sh3pxd2a	-0.886946	8.03738	-21.1796	1.19328e-08	7.98328e-07	10.391
2151	Eme1	1.38386	4.54851	21.1304	1.21671e-08	8.08122e-07	10.6844
2411	Hr	-1.29857	6.35238	-21.1375	1.21327e-08	8.08122e-07	10.5098
3799	Rhoc	-0.934433	6.66079	-21.0992	1.23179e-08	8.15195e-07	10.4637
3559	Dlc1	0.984827	6.89027	21.0816	1.24039e-08	8.17944e-07	10.4415
1427	Ccdc88c	-1.7182	4.87607	-21.0267	1.26773e-08	8.32989e-07	10.6116
2945	1700017B05Rik	-1.12703	6.52084	-21.0034	1.27949e-08	8.37724e-07	10.4361
769	Ifi44	-2.26824	4.04813	-20.9464	1.30886e-08	8.52521e-07	10.6448
2486	Ltbp3	-1.276	8.46525	-20.9416	1.31136e-08	8.52521e-07	10.2595
2941	Ildr2	-1.12766	7.94146	-20.9245	1.32034e-08	8.55337e-07	10.2892
2003	Itgb3	-1.44696	4.51437	-20.9	1.3333e-08	8.60705e-07	10.5854
3957	Hif1a	-0.902972	8.07235	-20.8795	1.34431e-08	8.62792e-07	10.2588
4438	Gpm6a	-0.823474	7.7767	-20.8765	1.34591e-08	8.62792e-07	10.2793
4206	Gata6	-0.858212	7.26467	-20.7668	1.40643e-08	8.98458e-07	10.2711
3738	Gtf2i	-0.947999	7.88717	-20.7378	1.42291e-08	9.05839e-07	10.211
1100	Fam212b	-1.95031	4.7718	-20.7163	1.43529e-08	9.07441e-07	10.4963
1681	Pdgfrl	-1.58793	4.07253	-20.7167	1.43502e-08	9.07441e-07	10.5424
56	Ndrg2	-4.82242	0.878313	-20.6943	1.44809e-08	9.12018e-07	9.17876
2737	Plcl1	-1.20054	6.0061	-20.6784	1.4574e-08	9.12018e-07	10.3435
3863	Map2k1	-0.921559	6.76207	-20.6856	1.45313e-08	9.12018e-07	10.2768
151	Asic1	-3.75923	2.32008	-20.6574	1.46977e-08	9.16641e-07	10.2705
1677	Tfeb	-1.58901	4.62644	-20.5402	1.54121e-08	9.54721e-07	10.4273
3046	Fdps	-1.10306	6.1087	-20.545	1.53824e-08	9.54721e-07	10.2747
5565	Atp1a1	-0.678858	9.50595	-20.5063	1.5626e-08	9.64724e-07	9.99693
2842	Mpzl2	-1.1635	5.39361	-20.4167	1.62076e-08	9.9728e-07	10.2904
3624	Fn1	-0.974066	12.0622	-20.3973	1.63368e-08	1.00188e-06	9.8084
2132	Atoh8	-1.39198	4.7197	-20.3822	1.64377e-08	1.00472e-06	10.3475
1134	Rtn4rl2	-1.91383	3.87646	-20.3006	1.69972e-08	1.03509e-06	10.3829
3622	Tmem109	-0.974352	7.45482	-20.2934	1.70471e-08	1.03509e-06	10.048
214	Islr	-3.44866	1.63227	-20.2672	1.72319e-08	1.04287e-06	9.91209
987	Cttnbp2	-2.03677	4.2328	-20.2576	1.73004e-08	1.04358e-06	10.3474
245	Fam189a2	-3.33376	1.74461	-20.248	1.73691e-08	1.0443e-06	9.9731
5431	Nedd4	-0.696478	10.8096	-20.2086	1.76533e-08	1.05793e-06	9.78849
2675	Rcn3	-1.22053	5.9646	-20.1897	1.77913e-08	1.06274e-06	10.1339
2776	Eps8	-1.18916	8.2656	-20.1063	1.84164e-08	1.09652e-06	9.90319
1169	Gria4	-1.89027	3.96937	-20.0886	1.85521e-08	1.09749e-06	10.2893
3400	Rbm28	-1.01676	8.21282	-20.0962	1.84931e-08	1.09749e-06	9.90157
1991	Vgll3	1.4499	6.8406	20.0329	1.89859e-08	1.11956e-06	9.99202
3231	Cerk	-1.05402	5.88536	-19.9988	1.9258e-08	1.13197e-06	10.0543
1975	Unc5b	-1.45724	7.83191	-19.988	1.93446e-08	1.13345e-06	9.88416
3609	Msmo1	-0.977042	6.32743	-19.9748	1.94512e-08	1.13607e-06	10.0005
4033	Myo18a	-0.889852	8.25216	-19.9666	1.95181e-08	1.13638e-06	9.83924
590	Tcf7	-2.53748	3.42165	-19.8575	2.043e-08	1.18198e-06	10.2059
4204	Peak1	0.858805	8.08819	19.8606	2.04036e-08	1.18198e-06	9.80545
2408	Nsdhl	-1.29908	5.35999	-19.848	2.05112e-08	1.18296e-06	10.0455
2889	Ip6k2	1.14628	5.98319	19.8381	2.05973e-08	1.18421e-06	9.98132
2364	Galc	-1.31278	4.58718	-19.8124	2.08202e-08	1.1933e-06	10.1113
2723	Spsb1	-1.20337	4.65545	-19.7839	2.1072e-08	1.20398e-06	10.0901
2064	Csgalnact1	-1.42026	4.93128	-19.7529	2.13491e-08	1.21604e-06	10.0512
3491	2310035C23Rik	0.998557	6.03163	19.7235	2.16152e-08	1.22739e-06	9.9217
1460	Chrnb1	1.70069	5.16157	19.7127	2.17142e-08	1.22922e-06	10.0274
470	Crlf1	-2.72964	2.56471	-19.6846	2.1974e-08	1.23391e-06	10.0574
1970	Tmem150a	-1.45937	4.4026	-19.6787	2.20282e-08	1.23391e-06	10.0726
2616	Pik3r1	-1.23932	6.99071	-19.6748	2.20653e-08	1.23391e-06	9.80783
3546	Ipo4	-0.987207	6.90213	-19.6752	2.2061e-08	1.23391e-06	9.81363
2724	2009-09-01	-1.20318	6.46679	-19.6585	2.22178e-08	1.23863e-06	9.84646
3073	Ccnt2	1.09658	7.06345	19.6515	2.22843e-08	1.23863e-06	9.79404
1858	Col16a1	-1.50829	6.4104	-19.6069	2.27101e-08	1.25576e-06	9.83207
2363	Qsox1	-1.31296	7.47039	-19.6049	2.27289e-08	1.25576e-06	9.73628
454	Neto1	-2.76134	2.2197	-19.5806	2.29646e-08	1.26498e-06	9.94936
2166	Fam198b	1.37882	7.34311	19.543	2.33355e-08	1.27823e-06	9.72337
4294	Pacs2	-0.845327	7.08545	-19.5421	2.33441e-08	1.27823e-06	9.73596
1594	Lyrm4	-1.62216	4.37681	-19.5234	2.3531e-08	1.28084e-06	10.0092
3121	Slc25a30	1.08	5.82297	19.5294	2.34706e-08	1.28084e-06	9.85642
59	Sncaip	-4.80534	0.901482	-19.4894	2.38754e-08	1.29208e-06	8.89337
2769	Pdzrn3	-1.19122	5.13347	-19.4891	2.3878e-08	1.29208e-06	9.90624
2550	Sall2	-1.26247	4.99247	-19.467	2.4105e-08	1.30054e-06	9.91293
2931	Piezo1	-1.1307	9.4562	-19.4559	2.42195e-08	1.3029e-06	9.52149
3407	Tns3	-1.01594	8.51598	-19.4479	2.43025e-08	1.30355e-06	9.5811
532	Ass1	-2.63327	2.05866	-19.416	2.46374e-08	1.31767e-06	9.85657
2186	Gpr64	-1.36996	5.81454	-19.399	2.48171e-08	1.32344e-06	9.7942
3158	Med23	1.07336	7.62796	19.3826	2.49928e-08	1.32895e-06	9.62196
3183	Gse1	-1.06712	5.61055	-19.3754	2.507e-08	1.32922e-06	9.79999
849	Fa2h	-2.17798	2.86464	-19.368	2.51501e-08	1.32963e-06	9.98299
1124	Ppargc1b	-1.9226	3.46215	-19.314	2.57417e-08	1.3536e-06	9.9761
3720	Mastl	0.950947	6.46937	19.3132	2.57506e-08	1.3536e-06	9.68916
1807	Traip	1.52946	4.88328	19.2963	2.59388e-08	1.3596e-06	9.86452
2022	Zbtb8b	-1.43975	4.28843	-19.2242	2.67591e-08	1.39862e-06	9.87994
68	Prg4	4.64961	3.4228	19.187	2.71941e-08	1.41333e-06	9.85092
3413	Gclc	1.01492	6.62213	19.1889	2.71721e-08	1.41333e-06	9.61759
2915	Wdr62	1.13692	6.11019	19.1684	2.74144e-08	1.42028e-06	9.66017
3125	BC055324	1.07851	5.87714	19.1627	2.74822e-08	1.42028e-06	9.68098
4181	Smtn	-0.862533	8.22854	-19.1324	2.78461e-08	1.43505e-06	9.45294
2670	Gulp1	1.22156	5.27855	19.1171	2.80326e-08	1.44062e-06	9.72966
3249	Nav2	-1.05184	6.43711	-19.0732	2.85742e-08	1.46437e-06	9.57554
4488	Zfp207	0.815247	8.74159	19.0445	2.89348e-08	1.47873e-06	9.37552
1617	Fbln5	-1.60892	6.23018	-19.021	2.92323e-08	1.48159e-06	9.57885
3193	Trib1	-1.0644	5.34462	-19.0289	2.91316e-08	1.48159e-06	9.66849
3581	Stil	0.981078	5.52032	19.0227	2.92108e-08	1.48159e-06	9.65269
3303	Mov10	-1.03958	5.71348	-18.9819	2.97376e-08	1.50306e-06	9.60523
3253	Tm9sf3	-1.05065	6.56098	-18.9486	3.01746e-08	1.52097e-06	9.50496
2148	Bves	-1.3853	5.27288	-18.9353	3.03516e-08	1.52571e-06	9.63866
2294	Gli2	-1.33824	5.51939	-18.8791	3.11117e-08	1.55801e-06	9.58314
2366	Steap1	-1.3124	4.55767	-18.863	3.13329e-08	1.55801e-06	9.68473
3513	H1f0	-0.994624	7.53397	-18.8718	3.12109e-08	1.55801e-06	9.38372
4925	Col1a1	-0.761645	10.4251	-18.8662	3.12883e-08	1.55801e-06	9.18116
336	Gbp6	-3.02973	2.23686	-18.8567	3.14205e-08	1.55815e-06	9.65252
2342	Cd276	-1.3206	4.40911	-18.8335	3.17433e-08	1.56993e-06	9.68704
4089	Rbpms	-0.880124	6.43114	-18.808	3.21026e-08	1.57921e-06	9.44851
6161	Timp2	-0.612397	9.96918	-18.8132	3.20285e-08	1.57921e-06	9.18182
164	Crip1	-3.70875	0.850662	-18.7756	3.25666e-08	1.59662e-06	8.96396
3795	Nfic	-0.935353	8.95013	-18.7712	3.26301e-08	1.59662e-06	9.22741
4052	Slc25a23	-0.887269	6.921	-18.7576	3.28276e-08	1.59884e-06	9.37993
4174	Dock1	-0.863787	6.2562	-18.7561	3.28492e-08	1.59884e-06	9.44026
1549	Txnrd1	1.6457	6.4728	18.7204	3.33728e-08	1.61155e-06	9.42128
1950	Il13ra1	-1.46768	4.01685	-18.7204	3.33731e-08	1.61155e-06	9.67511
3345	Card10	-1.02946	5.54836	-18.7301	3.32293e-08	1.61155e-06	9.50394
3566	Ptk7	-0.983479	8.14771	-18.6606	3.4273e-08	1.65067e-06	9.23271
1445	Smim1	-1.70859	6.48282	-18.6418	3.45601e-08	1.66015e-06	9.37427
2515	Mpp2	-1.26944	5.73418	-18.5955	3.52831e-08	1.69046e-06	9.42262
389	Pknox2	-2.89124	3.74023	-18.5782	3.55573e-08	1.69917e-06	9.65104
3640	Kirrel	-0.967778	8.67514	-18.544	3.61057e-08	1.72091e-06	9.13613
3427	Magi1	-1.01225	6.20746	-18.529	3.63481e-08	1.72799e-06	9.33699
4147	Leprel4	-0.869248	6.53328	-18.5085	3.66846e-08	1.73949e-06	9.29422
477	Adam12	-2.71004	1.74353	-18.4984	3.68509e-08	1.74289e-06	9.41371
3000	Laptm4b	-1.11314	6.69454	-18.4892	3.70043e-08	1.74565e-06	9.27185
3891	E2f1	0.917275	6.31183	18.483	3.71072e-08	1.74603e-06	9.30882
1477	Osbpl10	-1.68502	3.5408	-18.4694	3.73353e-08	1.75201e-06	9.59563
2475	Nfkbiz	1.28174	5.08902	18.464	3.74247e-08	1.75201e-06	9.44514
4020	Cdon	-0.891161	7.72623	-18.4485	3.76877e-08	1.75984e-06	9.1619
3080	C1ra	-1.09377	7.35842	-18.4288	3.80232e-08	1.77072e-06	9.18369
5463	Laptm4a	-0.692579	8.74844	-18.4236	3.81132e-08	1.77072e-06	9.07047
1720	Dusp1	1.5738	4.45979	18.3897	3.8701e-08	1.78766e-06	9.49036
2705	Dhcr24	-1.20957	6.36388	-18.3858	3.87693e-08	1.78766e-06	9.2539
3368	Sox12	-1.02412	6.18221	-18.3916	3.86667e-08	1.78766e-06	9.27275
3307	Vezt	1.03833	6.3271	18.3795	3.88785e-08	1.78822e-06	9.25861
466	Rtn4rl1	-2.74002	1.66798	-18.3641	3.91501e-08	1.79622e-06	9.3368
4054	Tbc1d31	0.885799	6.51243	18.3543	3.93243e-08	1.79972e-06	9.22569
231	Adamts12	-3.38798	1.79732	-18.2695	4.08665e-08	1.8525e-06	9.2762
1315	Rassf2	-1.78743	3.9975	-18.2687	4.08803e-08	1.8525e-06	9.47211
3932	Stom	-0.910109	6.57398	-18.2808	4.06572e-08	1.8525e-06	9.17914
3962	Rad18	0.901197	6.58804	18.2713	4.08336e-08	1.8525e-06	9.17768
1672	Plscr4	-1.59184	3.55383	-18.1802	4.25635e-08	1.92404e-06	9.46031
2877	Gca	1.15112	5.56089	18.1543	4.307e-08	1.94216e-06	9.23527
1366	Dhrs3	-1.7566	3.5412	-18.0845	4.44696e-08	2.00037e-06	9.4182
4497	Hs2st1	-0.813575	7.11607	-18.0613	4.49452e-08	2.01683e-06	9.0206
4244	Marf1	0.8524	7.62579	18.04	4.53888e-08	2.03178e-06	8.9696
3266	Alcam	-1.04674	7.62371	-18.028	4.56389e-08	2.03802e-06	8.96204
4298	Efna5	0.844506	6.94237	17.9811	4.66353e-08	2.07747e-06	8.99949
3475	Prkce	-1.00197	5.64477	-17.9555	4.71917e-08	2.09718e-06	9.11509
2497	Cep170	1.27318	7.57584	17.9454	4.74118e-08	2.10188e-06	8.93017
3970	Taf2	0.899742	7.38551	17.9257	4.78461e-08	2.11604e-06	8.93282
4109	Acat1	-0.876618	7.03897	-17.9167	4.80458e-08	2.11978e-06	8.95498
3043	Map1b	1.1036	7.8882	17.8883	4.86818e-08	2.13515e-06	8.87354
3596	Tpcn1	-0.978646	6.08556	-17.8869	4.87128e-08	2.13515e-06	9.03213
4442	Pank3	-0.822905	8.38429	-17.8856	4.87423e-08	2.13515e-06	8.82838
3952	Foxm1	0.904691	8.01747	17.8498	4.95603e-08	2.16582e-06	8.8419
2795	Ccdc80	-1.18075	7.10012	-17.7767	5.12749e-08	2.23544e-06	8.88088
4059	Pdpk1	0.885032	7.54983	17.7652	5.15517e-08	2.24219e-06	8.8372
2760	Enthd2	1.19419	4.37287	17.73	5.24053e-08	2.27395e-06	9.17088
4387	Dennd2a	-0.830219	6.4064	-17.7219	5.26054e-08	2.27726e-06	8.91482
4064	Atf4	0.884446	8.09994	17.6647	5.40349e-08	2.33365e-06	8.74057
1261	Grb10	-1.82105	3.71623	-17.6155	5.52984e-08	2.38262e-06	9.18385
3652	Flot1	0.964779	5.97261	17.6028	5.56303e-08	2.39132e-06	8.9074
3505	Asns	0.99578	5.87599	17.5821	5.61759e-08	2.40915e-06	8.9084
1268	Vmp1	1.81836	7.53508	17.5677	5.65592e-08	2.41994e-06	8.74838
2800	Efna2	-1.17944	5.2718	-17.5377	5.73641e-08	2.44302e-06	8.95257
2943	Ccdc43	1.12749	5.27698	17.5389	5.73336e-08	2.44302e-06	8.96156
4983	Baz1b	0.754706	9.37404	17.5112	5.80879e-08	2.46813e-06	8.56706
3812	Sh3rf1	-0.932802	6.29342	-17.4744	5.91098e-08	2.50577e-06	8.80039
2501	Echs1	-1.27191	4.58976	-17.4553	5.96476e-08	2.52275e-06	8.99906
474	Map7	-2.71712	1.52955	-17.4481	5.98524e-08	2.52543e-06	8.93252
4131	Pkmyt1	0.872647	6.14625	17.4434	5.99854e-08	2.52543e-06	8.80498
1675	Ung	-1.59003	4.89919	-17.4313	6.03328e-08	2.52637e-06	8.95519
1682	Dnm1	-1.5877	4.11464	-17.4282	6.04197e-08	2.52637e-06	9.04887
2523	A430105I19Rik	1.26864	4.80578	17.4328	6.02884e-08	2.52637e-06	8.97181
3967	Nab2	-0.900318	6.27157	-17.36	6.24147e-08	2.59797e-06	8.74328
4264	Marveld1	-0.848495	6.74608	-17.3642	6.22892e-08	2.59797e-06	8.69862
2334	Kifc3	-1.32509	6.02285	-17.2649	6.53222e-08	2.69461e-06	8.726
3610	Tspyl2	0.976844	6.71735	17.2725	6.50823e-08	2.69461e-06	8.65925
4388	Rhbdl3	-0.830157	6.12361	-17.2774	6.49296e-08	2.69461e-06	8.71511
4393	Spcs3	-0.829734	7.09176	-17.2674	6.52438e-08	2.69461e-06	8.61639
1507	E2f3	1.66786	5.38321	17.2292	6.64514e-08	2.73506e-06	8.80687
6178	Hjurp	0.610763	8.71854	17.2041	6.72557e-08	2.76199e-06	8.45135
502	St8sia1	-2.6777	2.37347	-17.1863	6.78347e-08	2.77956e-06	8.97968
1995	Daam2	-1.44947	3.95211	-17.1782	6.81013e-08	2.78429e-06	8.93816
22	Pgc	-5.84882	0.613871	-17.171	6.83367e-08	2.78771e-06	7.67642
1580	Galk1	-1.62825	4.94037	-17.1503	6.90248e-08	2.79718e-06	8.80711
2754	Plekhg5	-1.19603	5.78104	-17.1541	6.88974e-08	2.79718e-06	8.69363
5113	Mical2	-0.737849	7.94348	-17.1587	6.87438e-08	2.79718e-06	8.4863
5038	Bace1	-0.7463	7.24877	-17.0984	7.0779e-08	2.86196e-06	8.51318
569	Atf3	2.56924	2.8973	17.0763	7.15376e-08	2.87369e-06	8.95669
2175	Nol4l	-1.37392	6.00678	-17.0764	7.15372e-08	2.87369e-06	8.63014
3129	Prkd1	-1.07789	5.5937	-17.0826	7.13196e-08	2.87369e-06	8.67661
183	Srpx	-3.58241	0.906928	-17.0683	7.18169e-08	2.87862e-06	8.43874
3026	Snta1	-1.10963	5.02075	-17.0514	7.24088e-08	2.89604e-06	8.73299
19	Krt15	-5.99997	0.175161	-17.0334	7.3044e-08	2.91511e-06	7.21541
2176	Pear1	-1.37378	5.67035	-17.0278	7.3242e-08	2.91668e-06	8.64413
414	Medag	-2.83062	1.33656	-17.013	7.37711e-08	2.92325e-06	8.68443
715	Ankrd34a	-2.34205	2.24133	-17.0146	7.3716e-08	2.92325e-06	8.89721
1145	Pdgfrb	-1.9087	3.31178	-17.0099	7.38837e-08	2.92325e-06	8.91512
2221	Wnt5a	-1.35695	6.84395	-16.9646	7.55314e-08	2.98203e-06	8.48388
218	6030419C18Rik	-3.44017	1.94053	-16.9438	7.63013e-08	3.00598e-06	8.75978
2671	Mycn	-1.22139	4.18281	-16.897	7.80671e-08	3.06897e-06	8.7636
1285	Gamt	-1.80583	2.95428	-16.8831	7.86005e-08	3.07094e-06	8.8654
3537	Mapk8ip3	0.990221	7.62252	16.8836	7.85822e-08	3.07094e-06	8.37096
4118	Kansl2	0.875215	6.19433	16.8827	7.8618e-08	3.07094e-06	8.50618
718	Cebpd	2.33735	4.62515	16.8768	7.88445e-08	3.07327e-06	8.74834
551	Id2	-2.60345	2.6327	-16.8702	7.91015e-08	3.07676e-06	8.85304
2678	Afap1l2	-1.21999	6.4406	-16.8378	8.0369e-08	3.11947e-06	8.45458
990	Col8a2	-2.03389	4.5667	-16.8308	8.06433e-08	3.12353e-06	8.7032
2034	Ppfibp2	-1.43645	4.27426	-16.8032	8.17479e-08	3.15721e-06	8.7085
3126	Nacc2	-1.07837	6.33555	-16.7971	8.19931e-08	3.15721e-06	8.44194
3353	Lgals1	-1.02815	9.90661	-16.7935	8.21384e-08	3.15721e-06	8.15085
4275	Il17rd	-0.846821	5.80924	-16.792	8.21993e-08	3.15721e-06	8.4942
3653	Nfkb2	0.964201	6.1214	16.7576	8.36044e-08	3.20449e-06	8.449
26	Saa3	-5.67574	0.144186	-16.7498	8.39289e-08	3.21024e-06	7.23919
5048	Xpo4	0.745138	7.01027	16.728	8.48347e-08	3.23815e-06	8.33985
82	Apln	-4.44444	0.496417	-16.714	8.54267e-08	3.254e-06	7.87036
2480	Gata2	-1.27889	4.02238	-16.7079	8.56814e-08	3.25695e-06	8.68598
3190	Ftl1	1.06529	10.0709	16.6846	8.66769e-08	3.288e-06	8.08347
3243	Tagln	-1.05239	5.05383	-16.6625	8.76324e-08	3.31619e-06	8.52264
3602	Tcn2	-0.978258	5.93894	-16.6591	8.77804e-08	3.31619e-06	8.40967
2868	Zdhhc13	1.15489	4.75433	16.6051	9.01692e-08	3.3925e-06	8.54572
3350	Ttk	1.02857	5.93203	16.6058	9.01355e-08	3.3925e-06	8.39052
1990	Bnc2	-1.45027	6.17288	-16.586	9.10286e-08	3.41785e-06	8.35134
3153	Prune2	1.07426	5.07576	16.5712	9.17036e-08	3.43618e-06	8.48171
484	Adamts2	-2.69978	4.70143	-16.5553	9.24333e-08	3.44947e-06	8.56698
2033	Angptl2	-1.43681	3.93564	-16.5588	9.22728e-08	3.44947e-06	8.62131
3755	Esyt2	-0.94363	6.82953	-16.5403	9.31293e-08	3.46841e-06	8.25283
2117	Mtmr10	1.3983	4.14619	16.5254	9.38257e-08	3.48728e-06	8.58945
2932	Camkk2	-1.13034	5.01459	-16.5143	9.43451e-08	3.49387e-06	8.45011
3195	Ap4e1	1.06409	5.67202	16.5135	9.43826e-08	3.49387e-06	8.37306
5634	Gm10094	0.670226	7.8155	16.5053	9.47735e-08	3.49427e-06	8.14694
5900	Pgam1	-0.637861	8.42679	-16.506	9.47401e-08	3.49427e-06	8.09552
4477	Tenm3	-0.816909	6.19597	-16.4792	9.60213e-08	3.5332e-06	8.28217
550	Adamts14	-2.60422	2.25612	-16.452	9.73384e-08	3.57452e-06	8.62741
3702	Pik3c2a	0.954985	5.72225	16.4307	9.83849e-08	3.60019e-06	8.31931
4962	Mapkapk2	-0.757462	7.31729	-16.4298	9.8429e-08	3.60019e-06	8.14663
2452	Elmo1	-1.28758	4.0633	-16.4164	9.90982e-08	3.60522e-06	8.52802
2653	Mex3b	-1.22769	5.18259	-16.4179	9.90241e-08	3.60522e-06	8.3776
2952	Cenph	1.12461	4.94439	16.4152	9.91544e-08	3.60522e-06	8.41731
4401	Lrp1	-0.828536	11.012	-16.3965	1.00096e-07	3.63227e-06	7.86684
4268	Pik3cb	0.847818	6.09935	16.3885	1.00498e-07	3.63969e-06	8.24951
1431	Plcxd2	1.71496	2.74924	16.3787	1.00997e-07	3.65057e-06	8.61834
5311	Msh6	-0.713122	7.70677	-16.3575	1.02082e-07	3.68257e-06	8.07277
4459	Lrba	-0.819524	6.36194	-16.3425	1.02857e-07	3.70326e-06	8.18984
4041	Wdfy2	0.889132	5.57284	16.3295	1.03536e-07	3.72041e-06	8.2812
1013	Gab3	-2.01726	2.11998	-16.3141	1.04344e-07	3.74216e-06	8.56307
4779	Anxa5	-0.779845	7.48115	-16.308	1.04669e-07	3.74651e-06	8.06502
485	Fjx1	-2.69935	1.68661	-16.2811	1.06106e-07	3.76048e-06	8.46268
733	Hspa1b	2.31478	4.4301	16.2768	1.06338e-07	3.76048e-06	8.45606
1915	Map3k5	-1.48064	5.9898	-16.2915	1.05547e-07	3.76048e-06	8.212
2422	Hand2	-1.29675	4.9353	-16.2756	1.06401e-07	3.76048e-06	8.33527
2442	Fdxr	-1.28898	4.47458	-16.274	1.0649e-07	3.76048e-06	8.39795
3136	Tbc1d5	-1.07688	5.37027	-16.2814	1.06088e-07	3.76048e-06	8.2754
3280	Gprc5a	1.04468	5.46032	16.2904	1.05608e-07	3.76048e-06	8.27791
1529	Hlx	-1.65653	3.0725	-16.2443	1.08108e-07	3.80322e-06	8.53736
4353	Maged1	-0.83538	9.03002	-16.2442	1.08114e-07	3.80322e-06	7.90602
5469	Hnrnpl	0.691544	8.68109	16.2336	1.08697e-07	3.81644e-06	7.92736
3393	Ier5l	-1.0187	4.94323	-16.2261	1.0911e-07	3.82269e-06	8.30142
3778	Eno2	-0.938739	5.52206	-16.2229	1.09291e-07	3.82269e-06	8.22154
128	Nyap2	-3.90505	0.335653	-16.2191	1.09503e-07	3.82283e-06	7.72776
278	Spon2	-3.24433	2.1478	-16.2048	1.10301e-07	3.82287e-06	8.47426
4228	Slc3a2	0.854921	7.43888	16.2042	1.10335e-07	3.82287e-06	8.01438
4443		-0.822662	7.48152	-16.2061	1.10228e-07	3.82287e-06	8.0085
4519	Rreb1	-0.811223	6.96304	-16.2094	1.10045e-07	3.82287e-06	8.05711
1606	Fgd3	-1.61389	3.68295	-16.1751	1.11981e-07	3.8726e-06	8.45039
137	Calml4	-3.84349	0.785852	-16.1419	1.13897e-07	3.91314e-06	7.97537
2450	Adamts10	-1.2879	5.37322	-16.1455	1.13688e-07	3.91314e-06	8.20466
3224	Dyrk1b	1.05587	5.44303	16.1436	1.13799e-07	3.91314e-06	8.1998
3725	Knstrn	0.950523	7.14041	16.1401	1.14004e-07	3.91314e-06	8.00679
5112	Rarg	-0.737964	7.00309	-16.1298	1.14603e-07	3.92637e-06	8.0086
5110	Sh3bp1	-0.737969	6.65099	-16.1162	1.15405e-07	3.94652e-06	8.03462
2127	Pygo1	-1.39518	3.58732	-16.0788	1.17639e-07	4.01543e-06	8.40479
2144	Arhgap42	-1.38862	5.22992	-16.07	1.18173e-07	4.02619e-06	8.18448
3748	Aldh2	-0.945268	5.0286	-16.0617	1.18673e-07	4.03577e-06	8.19797
2650	Map3k1	-1.22791	6.59459	-16.0309	1.20567e-07	4.0891e-06	7.99682
3651	Odc1	0.965734	7.07085	16.029	1.20686e-07	4.0891e-06	7.95122
1497	Fbxl16	-1.67818	2.88827	-16.0116	1.21776e-07	4.11088e-06	8.42544
3535	Plk4	0.990483	5.69741	16.0137	1.2164e-07	4.11088e-06	8.09302
3707	Mpnd	0.954309	5.68622	15.9634	1.24841e-07	4.20663e-06	8.06549
3059	BC030867	1.09922	4.77763	15.948	1.25835e-07	4.23239e-06	8.18387
3654	Rrm2	0.963943	6.2984	15.938	1.26491e-07	4.24667e-06	7.97882
240	Iigp1	-3.34783	0.829558	-15.9339	1.26759e-07	4.24793e-06	7.98796
5022	Mapk3	-0.748109	7.0742	-15.9007	1.28959e-07	4.3138e-06	7.87297
275	Ptchd4	3.25408	0.933666	15.8465	1.32641e-07	4.40581e-06	7.9481
432	Ssc5d	-2.80001	2.49355	-15.8478	1.32548e-07	4.40581e-06	8.34231
2457	Usp18	-1.28697	4.51067	-15.8543	1.32102e-07	4.40581e-06	8.16245
4185	Plscr2	0.862417	5.61284	15.8461	1.32668e-07	4.40581e-06	8.00684
4023	Paqr4	-0.890841	5.19424	-15.8389	1.33166e-07	4.4144e-06	8.05019
708	Cables1	-2.34807	3.04944	-15.829	1.33854e-07	4.42128e-06	8.32952
4774	Map1a	-0.780593	7.7338	-15.8312	1.33698e-07	4.42128e-06	7.77492
517	Lgr5	-2.65667	1.70836	-15.8251	1.34127e-07	4.42235e-06	8.25587
4067	Mettl7a1	-0.884151	5.51444	-15.8155	1.34796e-07	4.43645e-06	7.99449
1259	Lhfpl2	-1.82213	3.79775	-15.803	1.3568e-07	4.44963e-06	8.24195
5795	Hn1l	-0.650946	7.42578	-15.8045	1.35572e-07	4.44963e-06	7.78605
3509	Pacsin2	-0.995541	7.13026	-15.7616	1.38642e-07	4.53867e-06	7.79
3238	Lpcat4	-1.05321	5.76687	-15.7533	1.39243e-07	4.55027e-06	7.93021
4324	Vcam1	-0.840574	5.74672	-15.7418	1.4009e-07	4.56981e-06	7.92301
4	Igfbp5	-7.09432	0.385324	-15.738	1.40362e-07	4.57057e-06	6.62884
4370	Mesdc1	-0.832429	5.56151	-15.7096	1.42468e-07	4.63097e-06	7.92773
1252	Vat1l	1.82482	4.58368	15.6896	1.43974e-07	4.6636e-06	8.09256
5178	Lrch3	0.72903	6.75623	15.6895	1.43979e-07	4.6636e-06	7.78623
581	Sulf2	-2.54914	4.18362	-15.6756	1.45033e-07	4.68578e-06	8.14907
1410	Aprt	-1.72493	5.1633	-15.6738	1.45173e-07	4.68578e-06	7.98075
4969	Itm2b	-0.756914	7.82532	-15.6491	1.47068e-07	4.73863e-06	7.66241
583	Acpp	-2.54814	1.30207	-15.6227	1.4913e-07	4.79665e-06	8.08569
6829	Sptan1	0.548219	10.2701	15.5954	1.51295e-07	4.8578e-06	7.45522
368	Kcnh3	-2.93245	1.6532	-15.5877	1.51909e-07	4.86903e-06	8.11687
5409	Ago3	-0.700017	7.07631	-15.5705	1.53299e-07	4.90503e-06	7.68333
4699	Crls1	-0.789585	5.66808	-15.5554	1.54526e-07	4.9357e-06	7.82558
4171	Tns1	-0.863967	8.82804	-15.5336	1.56325e-07	4.98452e-06	7.51522
2381	Trit1	1.30597	3.94795	15.5245	1.57075e-07	4.99978e-06	8.06809
423	Axin2	-2.81675	2.77008	-15.4833	1.60553e-07	5.10166e-06	8.15793
3106	Zadh2	-1.08674	4.59764	-15.4781	1.60993e-07	5.10682e-06	7.93389
2350	Vamp2	1.31771	5.50437	15.4648	1.62136e-07	5.13421e-06	7.81597
4861	Igf2bp1	0.76948	6.56998	15.4303	1.65146e-07	5.22053e-06	7.6558
704	Notch3	-2.35498	2.48535	-15.3951	1.68282e-07	5.31057e-06	8.11108
3283	Sema3e	1.04396	5.85568	15.3811	1.69548e-07	5.34135e-06	7.71383
3022	Wnt4	-1.11011	4.62212	-15.3676	1.70775e-07	5.37079e-06	7.86738
4829	Aldh3a2	-0.773855	6.10654	-15.3285	1.74386e-07	5.475e-06	7.64171
2217	Gbe1	1.35736	3.93121	15.3122	1.75927e-07	5.51398e-06	7.9522
4061	Sh3bp5	-0.884704	5.43725	-15.2975	1.77316e-07	5.5401e-06	7.70729
4795	Prr13	0.778453	6.97253	15.297	1.77363e-07	5.5401e-06	7.53737
428	Ngf	2.80895	1.09804	15.2711	1.79855e-07	5.59584e-06	7.80791
2903	Zfp428	-1.14113	4.17382	-15.2705	1.79911e-07	5.59584e-06	7.87777
3750	Krt7	-0.94507	5.36061	-15.269	1.8006e-07	5.59584e-06	7.70189
1697	Ecm1	-1.58024	6.25791	-15.2519	1.81731e-07	5.63825e-06	7.59134
2243	Zwilch	1.35003	5.88869	15.2468	1.8223e-07	5.64423e-06	7.63909
1059	BC022960	1.97884	2.30107	15.2409	1.82807e-07	5.65257e-06	8.0254
160	Prrt4	-3.71954	0.0213048	-15.2226	1.84626e-07	5.69727e-06	7.21386
339	Rhobtb1	-3.02044	4.41327	-15.2201	1.84872e-07	5.69727e-06	7.88322
2413	Efna1	-1.29825	4.85614	-15.2087	1.86018e-07	5.71345e-06	7.74554
4645	Spry2	0.796306	5.85011	15.2099	1.8589e-07	5.71345e-06	7.60917
464	Arrdc3	2.74436	4.67125	15.1843	1.88483e-07	5.76032e-06	7.83587
3494	Foxo6	-0.998339	4.94033	-15.1855	1.88367e-07	5.76032e-06	7.71313
4748	Cav1	-0.784175	8.60862	-15.1861	1.88307e-07	5.76032e-06	7.32681
4034	Erap1	-0.889819	5.16827	-15.1585	1.91138e-07	5.83177e-06	7.66287
3336	Ufd1l	1.03175	5.63382	15.1431	1.92741e-07	5.87093e-06	7.60278
3798	Sorbs3	-0.934618	6.92064	-15.1278	1.94348e-07	5.91009e-06	7.43972
1558	Zfp467	-1.64103	3.87871	-15.1194	1.9524e-07	5.92745e-06	7.8445
4946	Raf1	0.75945	7.26062	15.1078	1.96478e-07	5.95519e-06	7.39767
4209	Scarb2	-0.858043	8.05056	-15.0949	1.97858e-07	5.98715e-06	7.31794
482	Kdr	-2.70232	0.938128	-15.0862	1.98795e-07	5.9958e-06	7.72863
5141	Birc5	0.734159	6.37664	15.0883	1.98575e-07	5.9958e-06	7.47459
2739	Limd2	-1.19988	5.40306	-15.0549	2.02223e-07	6.08919e-06	7.57512
4202	Pmp22	-0.858953	6.59193	-15.0502	2.02742e-07	6.09485e-06	7.42565
858	Adam11	-2.1672	2.14901	-14.9973	2.08686e-07	6.26331e-06	7.89319
4080	Fbl	-0.882287	6.13851	-14.9887	2.09676e-07	6.28275e-06	7.43809
4747	Tmem64	-0.784178	5.91881	-14.9748	2.11283e-07	6.32061e-06	7.4544
2679	Maged2	-1.21957	4.94856	-14.9549	2.13602e-07	6.37963e-06	7.58077
1930	Map3k6	-1.47426	3.01355	-14.9477	2.14447e-07	6.39449e-06	7.83782
3992	Fam102a	-0.89591	5.42415	-14.9401	2.1535e-07	6.41102e-06	7.49821
4600	Itgav	-0.801687	8.30673	-14.9184	2.17926e-07	6.47722e-06	7.19024
4169	Smtnl2	-0.864161	6.01084	-14.912	2.18703e-07	6.47939e-06	7.40671
4234	Mlxip	0.854588	6.81574	14.9131	2.18571e-07	6.47939e-06	7.32506
2319	Hhipl1	-1.32928	3.87457	-14.8928	2.2102e-07	6.53751e-06	7.70527
3232	Rspo1	-1.0539	6.77879	-14.8844	2.22052e-07	6.55747e-06	7.30879
4622	Arhgap31	-0.799145	5.92662	-14.865	2.24439e-07	6.61736e-06	7.38782
4585	Zfp185	-0.803444	5.42889	-14.8472	2.26656e-07	6.67204e-06	7.44073
1618	Fcho1	-1.60849	3.31118	-14.8369	2.27962e-07	6.69975e-06	7.74915
3527	Ldha	-0.992131	7.60023	-14.8298	2.2885e-07	6.71513e-06	7.19778
3568	Plekho2	0.983159	4.61362	14.7775	2.35591e-07	6.90193e-06	7.53129
623	Spag1	2.48585	3.51586	14.7552	2.38518e-07	6.97655e-06	7.71719
2880	Gbp3	-1.14994	4.40732	-14.7431	2.40136e-07	7.01273e-06	7.53475
2473	Tmem8	-1.2823	4.58024	-14.7288	2.42061e-07	7.04835e-06	7.50327
3343	Plekhg1	-1.03017	4.24378	-14.7283	2.42122e-07	7.04835e-06	7.54828
2110	Gmpr	-1.40319	5.03134	-14.7182	2.43488e-07	7.06965e-06	7.43197
6722	Serinc1	0.557406	8.91129	14.7172	2.43622e-07	7.06965e-06	7.02126
2479	Smarcd3	-1.27897	4.0375	-14.7072	2.44983e-07	7.09794e-06	7.57188
6902	Cdk4	-0.541913	9.19967	-14.6778	2.49043e-07	7.20422e-06	6.97443
1306	Actn3	-1.7954	2.25264	-14.6633	2.51074e-07	7.25158e-06	7.71452
6185	Cxcl12	-0.610031	7.67043	-14.6422	2.54054e-07	7.32616e-06	7.07521
3309	Thsd4	-1.03775	5.10961	-14.6364	2.54878e-07	7.33841e-06	7.36238
5034	Insig1	-0.747144	6.26364	-14.6003	2.60097e-07	7.47699e-06	7.18747
2956	Inhba	1.12409	5.22765	14.5923	2.61269e-07	7.49894e-06	7.33209
2765	Srxn1	1.19209	5.1455	14.5754	2.63756e-07	7.55853e-06	7.33581
663	Rasl10b	-2.42424	2.3056	-14.5583	2.66307e-07	7.58438e-06	7.65578
2474	Gria3	-1.28178	4.30266	-14.5614	2.65851e-07	7.58438e-06	7.44485
4308	Atg12	0.84305	5.46167	14.5598	2.66091e-07	7.58438e-06	7.27113
6707	Ctdsp2	-0.558624	8.726	-14.5633	2.65555e-07	7.58438e-06	6.93863
5655	Syngr2	-0.667052	6.64306	-14.5145	2.72968e-07	7.76209e-06	7.09372
5970	Exoc4	-0.631374	6.86009	-14.4947	2.76044e-07	7.83745e-06	7.05948
604	Susd2	-2.51731	1.75898	-14.4882	2.77048e-07	7.85001e-06	7.58984
1302	Sptb	-1.79786	4.65939	-14.4852	2.77527e-07	7.85001e-06	7.36049
6183	Mmd	0.610135	7.31171	14.4837	2.77767e-07	7.85001e-06	7.01194
3419	Cpne8	-1.01332	5.94121	-14.4799	2.78352e-07	7.85449e-06	7.15386
2940	Mapk8	1.12803	6.48587	14.4629	2.81055e-07	7.91861e-06	7.08904
2673	Slc16a10	1.22065	5.05173	14.4591	2.81664e-07	7.92363e-06	7.27984
2238	Dctd	-1.35121	4.28425	-14.4465	2.83674e-07	7.96798e-06	7.38018
2089	Gstm5	-1.4098	4.29599	-14.4393	2.84844e-07	7.98054e-06	7.37553
3856	Klf13	-0.924101	5.2673	-14.4357	2.85422e-07	7.98054e-06	7.21467
3893	C330027C09Rik	0.916818	6.53995	14.4366	2.8527e-07	7.98054e-06	7.06335
3547	Ctsl	-0.987162	8.52679	-14.4243	2.87272e-07	8.02009e-06	6.86935
5692	Cpe	0.662279	7.38643	14.4215	2.8774e-07	8.02096e-06	6.96662
4130	Arhgap10	-0.87274	5.44357	-14.4168	2.88496e-07	8.02987e-06	7.17754
3247	Zdhhc2	1.05202	5.34623	14.4085	2.89868e-07	8.05589e-06	7.19985
2926	Ppa2	-1.13362	4.16017	-14.3945	2.92184e-07	8.10799e-06	7.36212
3294	Chka	1.04132	6.29692	14.387	2.93427e-07	8.13022e-06	7.06184
3416	Gls	1.01451	7.54214	14.3832	2.94066e-07	8.13567e-06	6.93141
5919	Lats2	0.636947	8.11726	14.3779	2.94954e-07	8.14799e-06	6.87455
3319	Rnd1	1.0358	5.14337	14.3746	2.95513e-07	8.1512e-06	7.20827
3820	Mxd1	0.931766	4.49184	14.3668	2.96833e-07	8.16314e-06	7.3001
4024	Edem1	0.890826	6.31916	14.3672	2.96765e-07	8.16314e-06	7.04444
4224	Tmem194	0.855528	6.47906	14.3504	2.99623e-07	8.22755e-06	7.01541
7121	Myh10	-0.524024	9.54612	-14.336	3.02089e-07	8.28292e-06	6.73767
25	Aqp1	-5.7109	0.68062	-14.3156	3.05635e-07	8.3624e-06	6.78111
2742	Nkain4	-1.19931	5.06218	-14.3115	3.06352e-07	8.3624e-06	7.17332
3587	Bcar3	-0.979971	4.70406	-14.3124	3.06202e-07	8.3624e-06	7.22377
814	Cftr	-2.21919	1.60006	-14.2789	3.12133e-07	8.50758e-06	7.4689
4262	Sesn1	-0.8496	5.89473	-14.2731	3.1317e-07	8.52324e-06	7.0288
2910	S100a16	-1.13914	4.78276	-14.2667	3.14321e-07	8.54193e-06	7.18694
450	Ptgds	-2.76623	1.32136	-14.2482	3.17671e-07	8.62022e-06	7.39657
794	Frzb	-2.23951	3.78344	-14.2338	3.20308e-07	8.67898e-06	7.3533
3288	Mfsd6	1.04268	4.92124	14.2293	3.21141e-07	8.68874e-06	7.15183
1036	Edn1	1.99801	2.38892	14.2203	3.22809e-07	8.71319e-06	7.46474
3355	Pdp2	-1.02794	4.03956	-14.2168	3.23465e-07	8.71319e-06	7.26966
4409	Cadm4	-0.827524	5.94921	-14.2179	3.23256e-07	8.71319e-06	6.98727
1983	Rsph3a	-1.45367	5.4652	-14.2139	3.24004e-07	8.71495e-06	7.06024
4521	Stard4	-0.810654	5.86391	-14.2064	3.254e-07	8.73973e-06	6.99036
3201	Polq	1.06249	5.4633	14.1988	3.26842e-07	8.75076e-06	7.05304
3216	Fkbp9	-1.05843	6.90245	-14.1967	3.27238e-07	8.75076e-06	6.87157
3927	Endod1	-0.911008	4.69003	-14.1978	3.27025e-07	8.75076e-06	7.15384
2682	Nynrin	-1.21839	3.9528	-14.1755	3.31261e-07	8.84549e-06	7.26157
2058	2700099C18Rik	1.42419	4.03962	14.1721	3.31905e-07	8.84984e-06	7.26605
209	Greb1	-3.47489	1.0668	-14.1453	3.37097e-07	8.97526e-06	7.23805
3523	Rgl1	-0.99285	5.3247	-14.1273	3.40616e-07	9.05586e-06	7.01548
73	Cbr2	-4.55386	-0.366219	-14.1061	3.44823e-07	9.14703e-06	6.35869
6013	PCDHGB6	-0.626629	7.31778	-14.105	3.4504e-07	9.14703e-06	6.77096
2933	Clcn6	1.12966	5.92973	14.0992	3.46216e-07	9.15185e-06	6.92857
5460	Kat2a	-0.692978	6.24945	-14.1012	3.45808e-07	9.15185e-06	6.87723
744	Hunk	-2.30043	1.56557	-14.0795	3.50184e-07	9.22178e-06	7.35437
1514	Fgf5	1.66547	4.07853	14.0779	3.50519e-07	9.22178e-06	7.21127
3001	Cxxc5	-1.11307	4.76282	-14.0762	3.50867e-07	9.22178e-06	7.07045
6439	Zwint	0.582714	7.41278	14.0806	3.49975e-07	9.22178e-06	6.74864
1610	Tspan9	-1.61269	6.30991	-14.0626	3.53658e-07	9.26866e-06	6.85885
4980	Ado	-0.755324	5.5044	-14.0628	3.53612e-07	9.26866e-06	6.94607
5621	Dusp11	0.671674	7.04314	14.0396	3.5841e-07	9.37984e-06	6.75848
2757	Insig2	1.19499	5.33441	14.0248	3.61516e-07	9.41828e-06	6.96586
3931	Sema3d	0.910152	6.38275	14.0233	3.61835e-07	9.41828e-06	6.82054
4905	Ptp4a1	0.763841	6.39363	14.0229	3.61926e-07	9.41828e-06	6.81682
5102	Rtel1	0.738554	6.43106	14.0284	3.60752e-07	9.41828e-06	6.81587
1082	Matn2	-1.9686	3.12797	-14.0168	3.63216e-07	9.42518e-06	7.29104
2587	Sema5a	-1.2512	3.45119	-14.0179	3.62981e-07	9.42518e-06	7.23727
445	Celsr1	-2.78035	1.11318	-14.0141	3.63783e-07	9.4266e-06	7.23302
4697	Arl4c	0.790153	6.81769	14.0075	3.65175e-07	9.44934e-06	6.76179
388	Col20a1	2.8936	1.94047	13.998	3.67221e-07	9.47564e-06	7.31571
6493	Vcl	0.579298	9.49703	13.9995	3.66889e-07	9.47564e-06	6.52815
2878	Tnks1bp1	-1.15106	8.90758	-13.9934	3.68208e-07	9.48781e-06	6.5673
294	Pianp	-3.18133	2.78301	-13.9484	3.78018e-07	9.68434e-06	7.30159
1828	Dbp	-1.51828	2.39931	-13.9526	3.77101e-07	9.68434e-06	7.30196
2105	Wnt11	-1.40396	3.45902	-13.9464	3.78467e-07	9.68434e-06	7.19557
3790	Pald1	-0.935977	5.4392	-13.9523	3.77168e-07	9.68434e-06	6.88738
5809	Mdm4	0.648833	7.48446	13.9501	3.77644e-07	9.68434e-06	6.65886
533	Wipf3	-2.63128	1.09602	-13.9377	3.80414e-07	9.70716e-06	7.1995
3332	Slit2	1.03244	6.96466	13.9383	3.80274e-07	9.70716e-06	6.70532
902	Pemt	-2.12445	3.06987	-13.9285	3.82473e-07	9.72034e-06	7.24801
2884	Epha7	-1.14926	4.03481	-13.9271	3.82766e-07	9.72034e-06	7.09314
3032	Dock11	-1.10698	6.70261	-13.9254	3.83168e-07	9.72034e-06	6.71942
4471	Ska3	0.817763	4.80706	13.9236	3.83573e-07	9.72034e-06	6.97103
6101	C2cd3	0.617852	7.32829	13.9239	3.83502e-07	9.72034e-06	6.6563
2087	Gm996	-1.41021	4.04399	-13.9105	3.86529e-07	9.77882e-06	7.08763
2091	Cnih2	-1.40941	2.77269	-13.9087	3.86943e-07	9.77882e-06	7.24924
5087	Ticrr	0.740231	6.24488	13.8977	3.89443e-07	9.82849e-06	6.75336
5654	Fam114a1	-0.667177	7.02294	-13.8905	3.91104e-07	9.85688e-06	6.66159
4445	Clcn5	-0.822542	6.04473	-13.8878	3.91713e-07	9.85874e-06	6.76588
1574	2510009E07Rik	-1.63248	2.32143	-13.8719	3.9539e-07	9.8709e-06	7.25829
1986	Jag1	1.45233	3.93	13.8704	3.95757e-07	9.8709e-06	7.09653
2199	Aunip	1.36485	3.13566	13.8765	3.94338e-07	9.8709e-06	7.20139
2722	Fat4	1.20383	4.23316	13.8813	3.93221e-07	9.8709e-06	7.04748
4310	Rara	-0.842863	5.55105	-13.8737	3.9498e-07	9.8709e-06	6.82021
4646	Ucp2	-0.79608	5.04625	-13.8746	3.94779e-07	9.8709e-06	6.89317
5869	Enpp4	-0.641751	6.60496	-13.8695	3.95952e-07	9.8709e-06	6.69012
3017	Mgat5	-1.11053	4.5371	-13.8602	3.98137e-07	9.91194e-06	6.96987
2353	Mertk	-1.31684	3.85843	-13.8178	4.08233e-07	1.01222e-05	7.05576
3779	Srebf2	-0.938475	8.33606	-13.8181	4.08154e-07	1.01222e-05	6.49791
5650	Tmem98	-0.667713	8.07545	-13.8204	4.07591e-07	1.01222e-05	6.52029
5234	Ssbp3	-0.721171	7.34849	-13.8125	4.09493e-07	1.01398e-05	6.58035
3579	Lfng	-0.981557	4.3081	-13.8004	4.12452e-07	1.01993e-05	6.96593
1648	Mysm1	1.59956	5.99354	13.7824	4.16855e-07	1.02806e-05	6.73067
1943	Pkdcc	-1.47109	4.87517	-13.7832	4.16668e-07	1.02806e-05	6.87628
771	Gstt1	-2.26459	2.75912	-13.7778	4.17995e-07	1.02949e-05	7.18575
2809	Klf6	1.17682	6.7291	13.7614	4.22089e-07	1.03818e-05	6.61782
1489	C1qtnf6	-1.68131	2.9585	-13.7556	4.23554e-07	1.03898e-05	7.14324
3279	Foxf1	-1.04489	4.17898	-13.7539	4.23959e-07	1.03898e-05	6.95842
6086	Rere	-0.619224	8.80649	-13.7534	4.24109e-07	1.03898e-05	6.41681
6175	Mta1	-0.610939	7.12	-13.749	4.25205e-07	1.04028e-05	6.56019
2605	Fndc4	-1.24185	3.48428	-13.7449	4.26246e-07	1.04074e-05	7.06307
4122	Tspan7	-0.874516	4.89455	-13.7438	4.26522e-07	1.04074e-05	6.83382
5198	Fzd7	-0.725748	6.57944	-13.7331	4.29233e-07	1.04596e-05	6.6048
6882	Twsg1	-0.543047	8.06651	-13.714	4.34151e-07	1.05655e-05	6.45125
2929	Large	-1.13283	5.85805	-13.7049	4.36498e-07	1.06086e-05	6.67521
4470	Fam115a	0.817789	5.48559	13.6962	4.38776e-07	1.06499e-05	6.72284
2451	Pcdh18	-1.2877	4.23041	-13.6924	4.39764e-07	1.06598e-05	6.91637
5070	Arl6ip1	0.742378	7.39525	13.6879	4.40939e-07	1.06742e-05	6.49762
2651	Dkc1	-1.22784	5.44827	-13.6638	4.47328e-07	1.0799e-05	6.7061
3572	Acvr1	-0.982542	5.36815	-13.6575	4.49027e-07	1.0799e-05	6.70848
4632	Tspan5	-0.798358	5.56781	-13.6657	4.46823e-07	1.0799e-05	6.68293
5104	Cotl1	-0.73827	5.44589	-13.6594	4.485e-07	1.0799e-05	6.69493
5325	Bag3	-0.710909	6.11076	-13.6588	4.48677e-07	1.0799e-05	6.60847
4988	Pgk1	-0.7538	7.15912	-13.6462	4.52077e-07	1.08581e-05	6.48976
1759	Ntn1	-1.55611	2.85231	-13.6427	4.5302e-07	1.08666e-05	7.08143
5459	Agpat3	0.693162	7.89465	13.6327	4.55734e-07	1.09174e-05	6.4155
1705	Gm15280	-1.57768	3.27306	-13.6304	4.5635e-07	1.0918e-05	7.02709
3586	Fzd1	-0.980249	5.94814	-13.6144	4.60747e-07	1.10089e-05	6.60213
4107	Iffo1	0.8767	5.54747	13.6084	4.62413e-07	1.102e-05	6.65829
5190	Gm7694	-0.727207	5.60969	-13.6084	4.62408e-07	1.102e-05	6.63897
115	Gjb5	-4.04334	-0.0465354	-13.6042	4.63585e-07	1.10337e-05	6.44994
516	Rnf112	-2.65684	1.41536	-13.5919	4.6702e-07	1.11011e-05	7.05792
4831	Lrrfip1	0.773782	7.37462	13.5857	4.68741e-07	1.11276e-05	6.43267
1311	Lrr1	1.789	2.20015	13.5787	4.70723e-07	1.11471e-05	7.09053
5338	Mtap	-0.708795	6.06989	-13.5785	4.70773e-07	1.11471e-05	6.56071
3763	D10Jhu81e	-0.941839	4.59119	-13.547	4.7977e-07	1.13455e-05	6.75602
3901	Mgea5	0.915589	6.69926	13.5431	4.80899e-07	1.13576e-05	6.47405
3263	Chac1	1.0475	4.85355	13.5403	4.81722e-07	1.13625e-05	6.72347
3819	Cenpo	0.931804	4.66305	13.5318	4.84196e-07	1.14062e-05	6.74523
1228	Tlx2	-1.83568	3.09257	-13.5199	4.87666e-07	1.14732e-05	6.98552
6544	Plce1	-0.57461	8.43926	-13.4968	4.94532e-07	1.16199e-05	6.27657
1349	Ntf5	-1.76584	2.02795	-13.4945	4.95209e-07	1.1621e-05	7.04088
5991	Pgrmc1	0.628948	7.23351	13.4788	4.99924e-07	1.17167e-05	6.37421
234	Slc1a2	-3.37503	2.06984	-13.476	5.00771e-07	1.17216e-05	7.02409
5786	Cnn2	0.651972	7.76531	13.4686	5.03044e-07	1.17598e-05	6.31806
3079	Slc25a27	1.09381	4.45203	13.4605	5.05515e-07	1.18026e-05	6.73839
6855	Foxp1	-0.544992	7.64048	-13.4583	5.06183e-07	1.18032e-05	6.31998
2469	Slc1a6	-1.28309	5.45041	-13.4451	5.10236e-07	1.18677e-05	6.56384
6087	Sdc2	-0.619013	8.00169	-13.4453	5.10182e-07	1.18677e-05	6.27942
5889	Snx18	0.638463	6.41538	13.4389	5.12146e-07	1.18971e-05	6.43258
3473	Mthfd1	-1.00293	6.28458	-13.4277	5.15639e-07	1.19631e-05	6.43885
3678	Mtfr2	0.959083	4.11185	13.4008	5.24149e-07	1.21452e-05	6.75106
4679	Xdh	0.792376	7.46816	13.3915	5.27107e-07	1.21984e-05	6.29497
1534	Pqlc1	-1.65335	3.06371	-13.3817	5.30271e-07	1.22562e-05	6.89695
11	Postn	-6.35485	-1.06105	-13.3749	5.32469e-07	1.22915e-05	5.09429
6797	Adipor1	0.551133	7.07464	13.3666	5.35169e-07	1.23384e-05	6.31426
5610	E2f7	0.672911	7.03395	13.3644	5.35905e-07	1.23399e-05	6.31781
3091	Rad54b	1.09124	5.40731	13.36	5.37317e-07	1.2357e-05	6.52079
3361	Ypel2	-1.02589	5.6021	-13.3557	5.3874e-07	1.23588e-05	6.47772
3425	Jag2	-1.01251	4.53769	-13.3577	5.38088e-07	1.23588e-05	6.64223
3958	St3gal4	-0.902058	4.36171	-13.3504	5.40475e-07	1.23831e-05	6.66452
929	Ror1	-2.08853	1.50475	-13.3478	5.41354e-07	1.23879e-05	6.93875
4818	Acta2	0.776274	7.41024	13.3352	5.45535e-07	1.2468e-05	6.26253
3808	Acaa2	-0.933188	5.07328	-13.3294	5.47455e-07	1.24964e-05	6.53601
5709	Rbbp7	-0.660553	7.84952	-13.3222	5.49859e-07	1.25357e-05	6.21052
4948	Nfix	-0.758958	8.63915	-13.3141	5.52618e-07	1.2583e-05	6.13865
3501	Isyna1	-0.996576	6.42611	-13.2926	5.59917e-07	1.27272e-05	6.33245
4095	Plin2	0.878211	5.63096	13.2914	5.60334e-07	1.27272e-05	6.43716
4749	Golim4	-0.783737	7.41545	-13.2839	5.62919e-07	1.27701e-05	6.22463
3179	Pstpip1	-1.06783	3.88208	-13.281	5.63903e-07	1.27767e-05	6.70126
5714	Ubtf	-0.659697	6.787	-13.2685	5.6824e-07	1.28591e-05	6.27513
3260	Plxdc2	-1.04794	5.05446	-13.2535	5.73494e-07	1.29621e-05	6.49047
2434	Gclm	1.29152	6.31376	13.2263	5.83175e-07	1.31647e-05	6.31393
609	Spp1	2.50688	1.26337	13.2224	5.84569e-07	1.318e-05	6.81748
4302	Lxn	-0.843695	5.93584	-13.2198	5.85501e-07	1.31849e-05	6.33996
3257	Nenf	-1.04947	5.39684	-13.2153	5.87129e-07	1.32054e-05	6.41353
3845	BC022687	-0.926878	4.49155	-13.2089	5.89452e-07	1.32414e-05	6.54977
2562	Mme	-1.26027	3.25881	-13.2054	5.90737e-07	1.32541e-05	6.75025
4211	Acaca	-0.857491	7.49491	-13.2016	5.92123e-07	1.3269e-05	6.16199
1801	Igtp	-1.53296	3.38456	-13.1946	5.94662e-07	1.33097e-05	6.73197
5215	Crtc2	0.72294	6.16696	13.1826	5.99095e-07	1.33926e-05	6.29091
4332	Osgep	-0.839275	4.97399	-13.1675	6.04693e-07	1.35014e-05	6.44175
2935	Abcc5	1.12947	6.90278	13.1614	6.06983e-07	1.35289e-05	6.2
3433	Ccser1	-1.0116	4.79774	-13.1584	6.08131e-07	1.35289e-05	6.46722
5307	Gli3	-0.713657	7.14769	-13.1596	6.07666e-07	1.35289e-05	6.16576
2602	Cdca5	1.24388	5.1978	13.1416	6.14478e-07	1.3629e-05	6.41177
5168	Tnfrsf1b	-0.73042	5.1201	-13.1434	6.13795e-07	1.3629e-05	6.40128
5641	Dync1li2	0.66915	6.91107	13.1406	6.14854e-07	1.3629e-05	6.17929
5118	Cpped1	-0.737391	5.09218	-13.1341	6.17338e-07	1.36676e-05	6.3994
2583	D430042O09Rik	1.25249	5.13887	13.1308	6.1859e-07	1.36789e-05	6.41433
204	Myh14	-3.48387	0.883246	-13.127	6.20044e-07	1.36946e-05	6.66155
2612	Ero1lb	1.24024	3.60346	13.1169	6.23932e-07	1.37563e-05	6.65378
2865	Mif4gd	-1.15618	5.37381	-13.1159	6.24336e-07	1.37563e-05	6.3521
5907	Slc48a1	-0.637578	8.13653	-13.1049	6.28622e-07	1.38342e-05	6.03794
2944	Wbscr27	1.1271	4.20952	13.0886	6.34984e-07	1.39456e-05	6.53402
6345	Ice1	0.592935	7.34017	13.0881	6.35198e-07	1.39456e-05	6.10049
1187	Mst1r	-1.8672	4.75783	-13.0687	6.42911e-07	1.40888e-05	6.44118
3340	Ell2	1.03058	4.39125	13.0661	6.43943e-07	1.40888e-05	6.48551
4870	Ubr3	0.767294	8.04345	13.0659	6.44018e-07	1.40888e-05	6.02232
6907	Hdac7	0.541627	7.20478	13.0432	6.53191e-07	1.42725e-05	6.08249
3269	Cad	-1.04656	6.76068	-13.0363	6.56007e-07	1.4317e-05	6.12296
4530	Usp11	0.809877	5.71679	13.0315	6.57976e-07	1.43429e-05	6.24829
2979	Slc24a3	-1.11784	3.84608	-13.0178	6.63613e-07	1.44316e-05	6.534
3331	Rad51	1.03252	5.76769	13.0196	6.62891e-07	1.44316e-05	6.23856
5056	A530054K11Rik	-0.743988	6.17447	-13.0052	6.68853e-07	1.45284e-05	6.16413
3119	Cers1	-1.08024	3.8031	-12.9987	6.71596e-07	1.45708e-05	6.52744
4811	Taok3	0.776771	6.27827	12.9796	6.79654e-07	1.47282e-05	6.14029
4441	Ptprj	-0.823122	6.67249	-12.969	6.84198e-07	1.48078e-05	6.08425
6402	Creb3l2	-0.586887	8.02231	-12.9673	6.84936e-07	1.48078e-05	5.95323
3732	Cdc45	0.94874	6.2192	12.9636	6.86493e-07	1.48241e-05	6.13947
3110	Plk3	1.08381	4.05376	12.9457	6.94276e-07	1.49746e-05	6.46285
5207	Ptprd	-0.724186	6.10183	-12.8953	7.16613e-07	1.54382e-05	6.09713
4991	Dnajb1	0.753532	6.40498	12.8875	7.20128e-07	1.54958e-05	6.06163
1708	Rspo3	-1.57702	2.55079	-12.8835	7.2195e-07	1.55046e-05	6.62877
5412	Tagap1	0.699275	5.53766	12.8829	7.22223e-07	1.55046e-05	6.16921
5075	Bmi1	-0.740999	6.87447	-12.8708	7.27773e-07	1.56056e-05	5.99492
6521	Hip1	-0.576988	7.3743	-12.8685	7.28802e-07	1.56094e-05	5.94374
6244	Avl9	0.60298	6.76045	12.8657	7.30094e-07	1.56189e-05	6.00566
4880	2310022B05Rik	-0.766224	7.24449	-12.8389	7.4255e-07	1.58669e-05	5.9363
362	Mycl	-2.9481	1.30405	-12.835	7.44386e-07	1.58877e-05	6.59671
4215	Plekha8	-0.856692	5.86756	-12.8307	7.46448e-07	1.59133e-05	6.08315
3544	Stx11	0.987286	4.10784	12.8214	7.50861e-07	1.59888e-05	6.36657
2709	Hal	-1.20719	4.25053	-12.8117	7.55464e-07	1.60682e-05	6.329
3063	Mvd	-1.09801	4.33543	-12.8015	7.60362e-07	1.61537e-05	6.30482
5152	Prps1	-0.732081	5.62298	-12.7995	7.61314e-07	1.61553e-05	6.09275
3724	Kif20b	0.950614	6.60308	12.7868	7.67493e-07	1.62677e-05	5.9723
4311	Zswim4	0.842732	5.69118	12.7844	7.68668e-07	1.62738e-05	6.08266
5387	Dap	-0.70277	6.08659	-12.7722	7.74632e-07	1.63812e-05	6.01344
3833	Adamts7	-0.928371	5.16229	-12.7505	7.85401e-07	1.65519e-05	6.1294
3968	Setbp1	-0.900229	4.27839	-12.7509	7.85217e-07	1.65519e-05	6.27554
5326	Bst2	-0.710846	5.98776	-12.7536	7.83852e-07	1.65519e-05	6.01274
4584	Sesn2	0.80393	4.85627	12.74	7.90647e-07	1.66434e-05	6.17857
5289	D19Bwg1357e	-0.715954	5.64131	-12.7312	7.95085e-07	1.67177e-05	6.04258
6057	Sord	-0.622286	6.09564	-12.7252	7.98136e-07	1.67627e-05	5.97901
5073	Oser1	0.741116	5.87545	12.719	8.01292e-07	1.68098e-05	6.00997
1113	Adamts3	-1.93321	2.25021	-12.7117	8.05025e-07	1.68497e-05	6.54518
1528	Cryl1	-1.65745	3.2609	-12.7128	8.04498e-07	1.68497e-05	6.43369
1689	Pctp	1.58325	2.24101	12.7021	8.10002e-07	1.68838e-05	6.54087
2925	Fbxl17	-1.13368	4.62617	-12.7056	8.0819e-07	1.68838e-05	6.19006
5308	Sash1	-0.713633	5.54878	-12.7032	8.09417e-07	1.68838e-05	6.03594
5742	Pml	-0.656657	7.47749	-12.7015	8.10327e-07	1.68838e-05	5.81768
6131	Thbs1	0.615493	7.8709	12.6985	8.11883e-07	1.68971e-05	5.78153
4908	Dym	-0.763802	5.01269	-12.6958	8.13241e-07	1.69062e-05	6.11223
1865	Suclg2	-1.50554	4.66498	-12.6879	8.17357e-07	1.69535e-05	6.18243
6207	Trim37	-0.607427	7.05041	-12.6889	8.16854e-07	1.69535e-05	5.84974
1903	Slc16a3	-1.49038	2.94925	-12.677	8.23078e-07	1.70529e-05	6.44768
712	Rep15	-2.34465	1.56494	-12.6704	8.26573e-07	1.71061e-05	6.52973
4682	Stat1	-0.792157	6.7511	-12.6673	8.28197e-07	1.71204e-05	5.86605
1687	Gcat	-1.58429	3.90007	-12.6542	8.35172e-07	1.72383e-05	6.29193
5361	Lrrc8b	-0.706449	5.5594	-12.6529	8.35877e-07	1.72383e-05	5.99926
5533	Ulbp1	0.683445	6.32933	12.6514	8.36711e-07	1.72383e-05	5.90494
3912	Rnf24	0.913775	5.12245	12.6447	8.40307e-07	1.7293e-05	6.07253
24	Notum	-5.78737	0.455013	-12.6354	8.45299e-07	1.73457e-05	5.89475
4719	Nlk	0.787549	5.80642	12.6347	8.45693e-07	1.73457e-05	5.96113
6398	Golm1	-0.587368	7.35576	-12.6359	8.45048e-07	1.73457e-05	5.78275
3333	Rxra	-1.03237	5.64489	-12.6284	8.49147e-07	1.73971e-05	5.97466
325	Wnt5b	-3.05881	0.484733	-12.6113	8.58525e-07	1.75697e-05	6.30978
5302	Scarb1	-0.714257	5.7458	-12.6051	8.61944e-07	1.762e-05	5.94014
2533	Klf5	1.267	5.99492	12.6029	8.63126e-07	1.76246e-05	5.92517
3801	Gcnt1	-0.934134	7.32115	-12.5776	8.77329e-07	1.78948e-05	5.74643
6193	Slc44a1	-0.609246	6.84369	-12.5649	8.84546e-07	1.8022e-05	5.78314
5187	Rfx7	0.727611	7.54161	12.551	8.92522e-07	1.81644e-05	5.70829
1638	Ccdc28a	1.60397	4.74627	12.5489	8.93697e-07	1.81682e-05	6.09408
5386	Gdf11	0.702801	5.91151	12.5416	8.97912e-07	1.82338e-05	5.87983
4499	H2afy2	-0.813504	5.57501	-12.5395	8.99168e-07	1.82391e-05	5.91857
4568	Mcc	-0.805526	6.02429	-12.5376	9.0026e-07	1.82412e-05	5.85745
3258	Uchl1	1.0485	4.4699	12.5102	9.16329e-07	1.85209e-05	6.09194
3976	Apex1	-0.898954	6.40505	-12.5083	9.17477e-07	1.85209e-05	5.79231
4545	Crtap	-0.808617	5.56798	-12.5119	9.15354e-07	1.85209e-05	5.90001
4857	Tbc1d2b	-0.770137	6.08017	-12.5059	9.18915e-07	1.85209e-05	5.82773
8208	Pabpc1	0.443622	11.1057	12.5056	9.19101e-07	1.85209e-05	5.41225
7049	Atf6	0.530265	6.94395	12.4885	9.29348e-07	1.87069e-05	5.72092
5635	Atg13	0.669884	6.06878	12.4674	9.4214e-07	1.89437e-05	5.80642
1662	Dlx1	-1.59613	4.01289	-12.4591	9.47219e-07	1.90115e-05	6.13805
6263	Wisp1	-0.600662	8.19758	-12.4585	9.4758e-07	1.90115e-05	5.58047
7397	Atp5c1	-0.501969	7.44024	-12.4568	9.48669e-07	1.90127e-05	5.6473
6619	Cxadr	-0.566869	9.29336	-12.4512	9.52102e-07	1.90607e-05	5.4887
5049	Fis1	-0.744957	6.40112	-12.4411	9.58407e-07	1.91661e-05	5.74356
3453	St6galnac6	-1.00706	4.89801	-12.431	9.64703e-07	1.9271e-05	5.94932
7005	Msrb3	-0.533574	7.16749	-12.4209	9.71048e-07	1.93767e-05	5.64787
1956	Tcf23	-1.46567	2.26924	-12.4169	9.73617e-07	1.94069e-05	6.34371
3109	Six5	-1.08431	4.24307	-12.4013	9.8356e-07	1.95839e-05	6.04218
4700	Vwa5a	0.789506	5.82899	12.3955	9.87301e-07	1.96372e-05	5.78875
1944	Vcpkmt	-1.47105	2.84534	-12.3888	9.91643e-07	1.96597e-05	6.26486
3858	Zc3h6	0.923058	5.16447	12.3891	9.91441e-07	1.96597e-05	5.8856
4112	Foxred2	-0.875889	4.69624	-12.3904	9.90608e-07	1.96597e-05	5.95173
2485	Fgfr1	-1.27639	4.11295	-12.3862	9.93327e-07	1.96719e-05	6.05928
4006	Cyb5r1	0.893534	5.62586	12.3838	9.94836e-07	1.96806e-05	5.81111
2895	Btbd9	-1.14357	4.0052	-12.3794	9.97718e-07	1.97165e-05	6.07033
3409	Gm4737	-1.01588	7.8735	-12.3674	1.00556e-06	1.98502e-05	5.54537
6082	Usp31	0.619807	5.8595	12.3435	1.02144e-06	2.01419e-05	5.74415
3817	Arhgap29	-0.932376	6.36145	-12.33	1.0305e-06	2.02772e-05	5.67013
4770	Adi1	-0.781394	4.7302	-12.3315	1.02949e-06	2.02772e-05	5.90266
3089	Lgals3	1.09151	6.66817	12.3209	1.03669e-06	2.03771e-05	5.63722
4883	Sacm1l	0.765999	5.2402	12.3159	1.04012e-06	2.04011e-05	5.81733
6971	Pxn	-0.536227	7.36216	-12.316	1.04e-06	2.04011e-05	5.55364
4400	Crb2	-0.828832	7.79455	-12.3085	1.04517e-06	2.04782e-05	5.50901
1231	Kcnh2	-1.83221	1.90169	-12.3015	1.05e-06	2.05509e-05	6.29261
4162	Plxnd1	-0.865623	7.38086	-12.2972	1.05296e-06	2.05651e-05	5.53957
5772	Neil3	0.652861	5.88897	12.2984	1.05213e-06	2.05651e-05	5.70839
2038	Syt10	-1.4343	2.49453	-12.2922	1.05642e-06	2.05889e-05	6.23861
6654	Emp1	0.563195	7.09603	12.2932	1.05573e-06	2.05889e-05	5.56558
314	Serpinb9b	3.08267	0.403635	12.2892	1.05852e-06	2.0608e-05	6.05831
5362	Atg9a	0.706158	6.13728	12.2805	1.06457e-06	2.07041e-05	5.66442
4581	Gypc	-0.804551	5.02658	-12.2647	1.07576e-06	2.08995e-05	5.80598
4188	Mcm6	-0.861158	8.37964	-12.2579	1.08053e-06	2.09699e-05	5.42123
224	Gipc3	-3.4314	0.37638	-12.2381	1.09474e-06	2.12234e-05	6.03312
499	Gpha2	-2.68025	0.346186	-12.2228	1.10588e-06	2.14168e-05	6.08512
2580	Klf4	1.25331	3.49441	12.2174	1.10988e-06	2.14717e-05	6.05913
64	Cygb	-4.71052	0.504904	-12.2063	1.11806e-06	2.16073e-05	5.90285
5306	Ddit3	0.713985	5.66508	12.2023	1.12103e-06	2.16419e-05	5.67084
4342	Prkca	-0.837137	6.37692	-12.1849	1.134e-06	2.18555e-05	5.56242
6568	Pard6b	-0.572254	6.17308	-12.1843	1.13447e-06	2.18555e-05	5.58394
5871	Aurkb	0.641231	6.46046	12.18	1.13771e-06	2.1895e-05	5.55207
7415	Mcm4	-0.500077	8.22663	-12.1757	1.14092e-06	2.19337e-05	5.37309
75	Madcam1	-4.53664	-0.913533	-12.17	1.14526e-06	2.19942e-05	5.24934
2165	Gch1	1.37923	3.02795	12.1583	1.1542e-06	2.21428e-05	6.09123
6406	Ablim1	-0.586329	7.17861	-12.1438	1.16537e-06	2.23338e-05	5.44632
4368	Evc	-0.832727	6.64387	-12.1367	1.1709e-06	2.24165e-05	5.49744
1978	Nme3	-1.45515	2.91703	-12.1295	1.17647e-06	2.24997e-05	6.07604
4877	Trim8	-0.766435	6.11555	-12.1238	1.18096e-06	2.2562e-05	5.54833
5269	Fanca	0.717903	5.94088	12.1149	1.18798e-06	2.26727e-05	5.56957
424	Rasd1	-2.81507	1.14755	-12.1103	1.19167e-06	2.27196e-05	6.14296
4145	Nt5dc3	0.870098	5.00518	12.0932	1.20532e-06	2.29559e-05	5.69719
2571	Tdrkh	1.25648	3.02783	12.0853	1.21172e-06	2.30539e-05	6.0364
4129	Tomm6	-0.872751	6.86738	-12.0795	1.21641e-06	2.31194e-05	5.43209
5848	1810013L24Rik	0.644017	5.8446	12.0746	1.22039e-06	2.31711e-05	5.55176
519	Dclk1	-2.65535	2.39688	-12.0708	1.22345e-06	2.31984e-05	6.12133
1257	Inpp5j	-1.82273	2.47519	-12.0694	1.2246e-06	2.31984e-05	6.09569
3497	Hoxd8	-0.997834	4.01247	-12.0682	1.22561e-06	2.31984e-05	5.84397
3904	Frmd4b	-0.915345	7.07011	-12.0622	1.23053e-06	2.32676e-05	5.39894
5912	Drap1	-0.637209	6.33341	-12.0534	1.23781e-06	2.33812e-05	5.46983
2158	Gpam	-1.38159	5.10417	-12.0477	1.24257e-06	2.3447e-05	5.64977
1602	Fos	1.61676	1.99445	12.0412	1.24798e-06	2.35009e-05	6.1166
3197	Strip2	1.063	3.36272	12.0426	1.24682e-06	2.35009e-05	5.95007
6037	Notch2	-0.624502	8.37873	-12.0393	1.24954e-06	2.35062e-05	5.26016
5782	Mapk8ip1	-0.652188	5.94944	-12.0215	1.26456e-06	2.37643e-05	5.49314
3196	Brca1	1.0638	7.33552	12.0096	1.27473e-06	2.39213e-05	5.33921
7257	Rars	-0.512992	6.86392	-12.0087	1.27551e-06	2.39213e-05	5.37845
784	Pygm	2.25328	2.0336	12.0071	1.27681e-06	2.39214e-05	6.09945
879	Mdga1	-2.1444	2.89493	-11.9934	1.28863e-06	2.41182e-05	6.0018
4594	Usp20	0.802664	5.22056	11.9736	1.30599e-06	2.44182e-05	5.57284
3569	Maff	0.983093	3.86351	11.9699	1.30917e-06	2.44529e-05	5.81064
752	Npy1r	-2.29094	0.699059	-11.9593	1.31862e-06	2.45388e-05	6.01393
917	Phactr1	-2.09922	2.81063	-11.9587	1.3191e-06	2.45388e-05	5.98795
1455	E2f2	1.70172	4.45023	11.961	1.3171e-06	2.45388e-05	5.73092
4281	Dmpk	-0.846368	4.79951	-11.9608	1.31724e-06	2.45388e-05	5.62384
3822	Esd	0.931381	6.78498	11.9554	1.32208e-06	2.45694e-05	5.3547
3874	Lipe	-0.920447	3.79956	-11.9532	1.32402e-06	2.45805e-05	5.79705
6059	Nt5c3b	-0.62202	5.57905	-11.9449	1.33147e-06	2.4694e-05	5.48646
1557	Mmp15	-1.64107	1.94237	-11.9411	1.33489e-06	2.47324e-05	6.04642
2542	Fbxo36	1.26462	2.95025	11.9364	1.33917e-06	2.47869e-05	5.94187
3284	Dusp18	-1.04338	3.27758	-11.9325	1.34268e-06	2.48267e-05	5.87353
3890	Colec12	-0.91736	5.09038	-11.9179	1.35595e-06	2.50469e-05	5.54531
5030	Parp14	-0.747288	5.13265	-11.9151	1.35851e-06	2.5069e-05	5.53363
4199	Irf7	-0.859877	4.73575	-11.8885	1.38327e-06	2.55004e-05	5.58166
2885	Id1	-1.14786	6.34877	-11.8792	1.39199e-06	2.56354e-05	5.34434
5005	Ugp2	-0.751093	6.17543	-11.8606	1.40967e-06	2.59351e-05	5.34671
157	Arhgef16	-3.73328	0.0618293	-11.8575	1.41268e-06	2.59645e-05	5.68043
4840	1600002H07Rik	0.772993	5.41062	11.8427	1.42693e-06	2.62003e-05	5.44588
5993	Gtf3a	-0.628779	5.40415	-11.8391	1.43045e-06	2.62387e-05	5.43367
7218	Ext1	-0.516143	7.24414	-11.8371	1.43242e-06	2.62486e-05	5.2127
4168	Bmf	-0.86428	4.7986	-11.8294	1.43989e-06	2.63594e-05	5.52743
6	Plekha4	6.88791	-2.28419	11.8226	1.44659e-06	2.64293e-05	3.43328
6768	Anxa2	-0.553268	8.14375	-11.8237	1.44552e-06	2.64293e-05	5.11961
4236	Tmem140	0.854216	5.19477	11.819	1.45015e-06	2.64681e-05	5.46413
6126	Ppp1r11	0.615914	6.44636	11.8102	1.4589e-06	2.66014e-05	5.28042
5498	Ephb3	-0.687882	6.31494	-11.8056	1.46343e-06	2.66577e-05	5.2885
5658	Pdk1	-0.666834	5.90262	-11.7866	1.4826e-06	2.69801e-05	5.32496
3643	Rnd2	-0.966854	3.63271	-11.775	1.49431e-06	2.71662e-05	5.69735
2367	Zfp651	-1.31237	3.94539	-11.7709	1.4986e-06	2.72174e-05	5.64696
5832	Tmem176b	-0.646415	5.49859	-11.7654	1.50423e-06	2.72658e-05	5.36482
7077	Smo	-0.527313	7.94743	-11.7667	1.50284e-06	2.72658e-05	5.09413
4200	Hspa4	-0.859665	8.50503	-11.7482	1.52204e-06	2.75615e-05	5.03297
235	Siglecg	3.37215	2.01138	11.7441	1.52626e-06	2.75968e-05	5.92864
4935	Cldn25	0.760453	5.70971	11.7434	1.52699e-06	2.75968e-05	5.32738
3462	Tmem86a	-1.00479	3.57686	-11.7385	1.53221e-06	2.76639e-05	5.68124
996	Cys1	-2.03001	2.71063	-11.7264	1.54492e-06	2.78389e-05	5.83192
3909	Dhcr7	-0.914827	5.06495	-11.727	1.54425e-06	2.78389e-05	5.40731
3271	Zfp462	-1.04643	5.10189	-11.7222	1.54939e-06	2.78921e-05	5.40043
6091	B4galt1	-0.618854	6.92044	-11.7175	1.55436e-06	2.79541e-05	5.15561
3859	Pdgfa	-0.922631	4.02889	-11.7104	1.56201e-06	2.80642e-05	5.57767
248	A930017K11Rik	-3.32281	0.368637	-11.6954	1.57824e-06	2.8273e-05	5.73081
622	Tle6	2.48805	2.17468	11.6965	1.57701e-06	2.8273e-05	5.88301
5008	Dzip3	0.750894	6.96838	11.6954	1.57821e-06	2.8273e-05	5.13828
4689	Gen1	0.791175	4.66336	11.6939	1.57985e-06	2.82744e-05	5.45885
844	Tgtp1	2.18299	1.3732	11.6554	1.62226e-06	2.88165e-05	5.86511
1070	Clec2l	-1.97488	1.71948	-11.6579	1.61953e-06	2.88165e-05	5.8652
4464	Tmem198b	-0.818655	4.77227	-11.656	1.62157e-06	2.88165e-05	5.40173
5161	Ptprf	-0.731275	8.60101	-11.6589	1.61834e-06	2.88165e-05	4.95687
5285	Baiap2l1	-0.716638	6.0747	-11.6551	1.6226e-06	2.88165e-05	5.2045
5829	Cdca7l	-0.646791	5.36947	-11.6523	1.6258e-06	2.88165e-05	5.2991
6024	Cd2ap	-0.625487	8.38306	-11.661	1.61606e-06	2.88165e-05	4.97621
6542	Rnf181	0.57484	6.67747	11.6639	1.61285e-06	2.88165e-05	5.14372
7750	Tnrc18	-0.47613	8.74875	-11.655	1.62274e-06	2.88165e-05	4.94124
7856	Rps2-ps10	0.468067	10.435	11.6524	1.62569e-06	2.88165e-05	4.82278
31	Tnfaip8l3	-5.49875	-1.13789	-11.6444	1.63463e-06	2.89451e-05	4.66116
4092	Nuak2	0.879055	4.23081	11.637	1.64307e-06	2.90615e-05	5.49682
6930	Mapk9	0.539427	6.62244	11.6344	1.64594e-06	2.90615e-05	5.12713
7796	Loxl2	0.472506	7.97353	11.6353	1.64501e-06	2.90615e-05	4.99367
6041	Vegfb	-0.623898	6.04617	-11.6275	1.65384e-06	2.91729e-05	5.18639
5515	Ubtd2	-0.685336	4.86521	-11.6034	1.68162e-06	2.96346e-05	5.34426
80	Enpp2	-4.48078	-1.10734	-11.5964	1.68984e-06	2.97509e-05	4.89279
3347	Gabre	-1.02941	4.13813	-11.5947	1.69178e-06	2.97566e-05	5.47385
6570	Kif21a	-0.571866	6.14883	-11.5903	1.69695e-06	2.9819e-05	5.14511
2483	Tcea3	-1.2766	3.05078	-11.5818	1.70699e-06	2.99668e-05	5.65947
2226	Fbxo2	-1.35528	2.91421	-11.5789	1.71052e-06	3.00001e-05	5.67958
4766	Saraf	0.781812	6.50123	11.5661	1.72571e-06	3.02378e-05	5.09181
6699	Mtf2	0.559196	6.16858	11.5613	1.73154e-06	3.0311e-05	5.12489
1402	Mob3b	-1.73433	3.9745	-11.5493	1.74605e-06	3.05359e-05	5.4929
4973	Htra1	-0.75609	4.95493	-11.5376	1.76027e-06	3.07554e-05	5.28017
5520	Polr3d	-0.684795	5.24524	-11.5189	1.78338e-06	3.11296e-05	5.2177
936	Tril	-2.08348	1.61378	-11.5171	1.78559e-06	3.11386e-05	5.77135
6741	Spred2	-0.555936	6.19994	-11.5032	1.80306e-06	3.14135e-05	5.07228
6210	Ptplad2	-0.607263	6.59324	-11.5017	1.80487e-06	3.14153e-05	5.02618
5454	Uap1l1	-0.693662	7.02045	-11.4989	1.80847e-06	3.14482e-05	4.97919
5815	Flnb	0.64791	9.30308	11.4918	1.81742e-06	3.1574e-05	4.77637
5220	Manf	0.722247	6.64613	11.4897	1.82006e-06	3.15901e-05	5.01602
1	Sprr2a2	-7.52009	-0.0038367	-11.4799	1.83265e-06	3.16734e-05	4.70232
2	Fxyd3	-7.30079	-2.06174	-11.4795	1.83315e-06	3.16734e-05	3.46173
4616	Meis1	-0.799734	5.16934	-11.4809	1.83129e-06	3.16734e-05	5.20244
6543	Crnkl1	0.574632	5.85201	11.4792	1.83347e-06	3.16734e-05	5.1035
9325	Col5a2	0.373883	10.2619	11.4808	1.83146e-06	3.16734e-05	4.70182
8036	Tsc22d1	-0.456435	8.46553	-11.4721	1.8426e-06	3.18013e-05	4.82419
4843	Abr	-0.771736	6.43241	-11.4693	1.84625e-06	3.18343e-05	5.02041
2713	Sh3rf3	-1.20611	5.09924	-11.4669	1.84931e-06	3.18573e-05	5.21185
3885	Cd24a	0.918348	3.8233	11.4638	1.85341e-06	3.18981e-05	5.44198
2901	Fsbp	1.14173	3.26345	11.4619	1.85582e-06	3.19003e-05	5.54562
6180	Idh3b	-0.610647	6.79972	-11.4601	1.85814e-06	3.19003e-05	4.97192
7022	Ints7	0.532293	7.04997	11.4597	1.85874e-06	3.19003e-05	4.94789
1135	Hoxc8	-1.91238	2.17531	-11.4569	1.86234e-06	3.19323e-05	5.69309
5064	Slc7a2	-0.743006	4.63888	-11.4546	1.86535e-06	3.19542e-05	5.27153
4805	Tinagl1	0.777364	6.22765	11.4456	1.8772e-06	3.21273e-05	5.0322
4116	Npm3	-0.875592	4.82582	-11.4435	1.87992e-06	3.21439e-05	5.23243
5897	Ngfrap1	0.637935	7.1158	11.4345	1.8918e-06	3.23169e-05	4.9226
7152	Atrnl1	-0.52177	7.47714	-11.4297	1.89827e-06	3.23974e-05	4.88033
3754	B4galnt1	-0.944077	4.90414	-11.4282	1.90023e-06	3.24008e-05	5.20855
4630	Plcd3	0.798645	6.16579	11.4229	1.90735e-06	3.2492e-05	5.02279
5097	Prdx5	-0.739327	6.36132	-11.414	1.91928e-06	3.25976e-05	4.98576
5180	Pgm2	-0.728796	5.67821	-11.413	1.92061e-06	3.25976e-05	5.0724
6243	Kmt2e	-0.602984	8.07116	-11.413	1.92063e-06	3.25976e-05	4.81294
8124	Ulk1	0.449538	7.51052	11.4139	1.9194e-06	3.25976e-05	4.86648
2468	Fkbp11	-1.28391	2.7335	-11.4071	1.9286e-06	3.26424e-05	5.57795
3695	Fam20c	-0.956561	4.46038	-11.408	1.92745e-06	3.26424e-05	5.27202
8085	Hcfc1	-0.453207	8.99263	-11.409	1.926e-06	3.26424e-05	4.73319
4503	Gusb	-0.81299	5.11342	-11.3996	1.93886e-06	3.27859e-05	5.14941
7315	Yap1	-0.507471	6.95994	-11.3965	1.94306e-06	3.28269e-05	4.90567
6537	Synj2	-0.575238	5.94005	-11.3881	1.95453e-06	3.29903e-05	5.01634
6192	Cdc6	0.609402	6.25689	11.3841	1.96005e-06	3.30531e-05	4.97866
2071	Dhrs7	1.41719	3.27229	11.382	1.96305e-06	3.30734e-05	5.49292
3928	Coq10b	0.910599	4.34172	11.3769	1.97002e-06	3.31302e-05	5.28091
5122	Pkp4	-0.736801	6.48955	-11.3778	1.96884e-06	3.31302e-05	4.943
6657	Chd3	-0.562959	8.3711	-11.3712	1.97803e-06	3.32345e-05	4.75421
61	Unc45b	-4.79341	1.04239	-11.3649	1.98683e-06	3.33519e-05	5.55205
5778	Atic	-0.652469	6.16993	-11.3589	1.99519e-06	3.34617e-05	4.9654
4468	Cry2	0.817865	5.17508	11.3563	1.99894e-06	3.34941e-05	5.11597
5857	Thra	-0.642858	6.75081	-11.3548	2.00097e-06	3.34977e-05	4.89582
2358	Prss16	1.31436	2.3217	11.3501	2.0077e-06	3.35796e-05	5.5982
112	Rtl1	-4.07753	-0.844034	-11.347	2.0121e-06	3.3604e-05	4.98102
5551	Net1	-0.680779	7.32182	-11.3465	2.01281e-06	3.3604e-05	4.83129
3978	Fbxw17	-0.898324	4.91636	-11.3417	2.01963e-06	3.36873e-05	5.13925
2672	Catsper2	1.22099	3.07468	11.3368	2.02661e-06	3.37731e-05	5.48488
2239	Irgm2	-1.35098	4.88512	-11.3349	2.02933e-06	3.3788e-05	5.15061
4320	Cnnm4	0.841817	4.79332	11.3314	2.0344e-06	3.38128e-05	5.16246
5189	Txndc15	-0.727397	4.93944	-11.3313	2.0345e-06	3.38128e-05	5.12449
7222	Mlec	-0.515829	8.82594	-11.3282	2.03908e-06	3.38582e-05	4.68324
5950	Cpeb4	0.632837	6.02959	11.3264	2.04163e-06	3.387e-05	4.96287
1551	Dennd2d	-1.64413	1.53192	-11.3204	2.05025e-06	3.39824e-05	5.63285
4217	Vamp1	0.85659	4.92971	11.3083	2.06791e-06	3.42442e-05	5.12098
4683	Acer3	0.791833	5.6721	11.3048	2.07304e-06	3.42983e-05	4.99858
4928	Sgol2	0.761279	6.1518	11.3026	2.07637e-06	3.43225e-05	4.93082
4825	Pcbp4	-0.774976	5.20046	-11.2937	2.08943e-06	3.44765e-05	5.05301
5071	Trim47	-0.742012	4.49213	-11.294	2.08899e-06	3.44765e-05	5.17474
741	Lipg	-2.30522	0.914572	-11.2893	2.09597e-06	3.45105e-05	5.60051
4552	Pdk2	-0.807287	4.786	-11.2875	2.09862e-06	3.45105e-05	5.11828
5267	Rb1	0.717977	6.37235	11.2904	2.0944e-06	3.45105e-05	4.89339
6947	Vps25	0.538227	6.1033	11.2873	2.09899e-06	3.45105e-05	4.9216
7785	Lpl	-0.473195	8.39648	-11.2764	2.11527e-06	3.47471e-05	4.67788
3191	Zfp385a	-1.06524	5.49969	-11.2733	2.11989e-06	3.47609e-05	4.99574
7135	Stxbp1	0.522964	7.1816	11.274	2.11895e-06	3.47609e-05	4.7903
1397	Scx	-1.73693	2.55383	-11.2564	2.14557e-06	3.50844e-05	5.50106
2837	Gosr1	1.16593	6.63338	11.2581	2.143e-06	3.50844e-05	4.84489
4394	Ndufs2	0.829544	7.49722	11.2553	2.14725e-06	3.50844e-05	4.74699
5697	Zfp282	0.661851	5.64528	11.2556	2.14684e-06	3.50844e-05	4.96123
4195	Popdc3	-0.86041	4.26502	-11.2532	2.15046e-06	3.51013e-05	5.18709
4949	2008-03-01	-0.758956	6.54083	-11.2522	2.1521e-06	3.51013e-05	4.83957
3186	Ier2	1.06629	4.3814	11.2508	2.15414e-06	3.51035e-05	5.18202
2124	Cpeb3	1.39672	3.10467	11.2445	2.1639e-06	3.52313e-05	5.41679
4035	Taf1c	0.889701	4.05728	11.2248	2.19443e-06	3.56968e-05	5.21611
513	Dnajc6	-2.66042	0.356012	-11.2191	2.20335e-06	3.57786e-05	5.47621
4845	Mcm8	0.77161	4.68519	11.2197	2.20249e-06	3.57786e-05	5.09289
7084	Casc3	0.526355	6.96798	11.2166	2.20735e-06	3.57805e-05	4.76721
9133	Lamc1	-0.384193	9.02256	-11.2169	2.20686e-06	3.57805e-05	4.58061
2454	Map3k9	-1.2873	3.58803	-11.2068	2.22286e-06	3.59684e-05	5.28655
7688	Rsrp1	0.480654	7.6852	11.2079	2.22108e-06	3.59684e-05	4.68935
3217	Ercc5	1.05819	5.12999	11.2007	2.23255e-06	3.60936e-05	5.00995
8056	Tgfbr2	-0.454927	7.67087	-11.1979	2.23702e-06	3.61341e-05	4.68108
2706	Prickle1	-1.20855	2.99245	-11.1914	2.24742e-06	3.62703e-05	5.37575
2008	Olfr1372-ps1	-1.44598	3.07955	-11.1882	2.25263e-06	3.63224e-05	5.36454
416	Muc16	-2.82744	1.04262	-11.1842	2.25898e-06	3.6361e-05	5.52748
5216	Mcm2	-0.722686	8.71094	-11.1844	2.2588e-06	3.6361e-05	4.58011
4833	Clspn	0.773693	6.43473	11.1812	2.26395e-06	3.64093e-05	4.80123
2079	2005-09-01	-1.41349	2.65521	-11.1768	2.27098e-06	3.64904e-05	5.41983
4907	Plekhm3	0.763814	5.1748	11.1741	2.27545e-06	3.65303e-05	4.97312
6462	Hat1	-0.581444	7.00154	-11.1704	2.28144e-06	3.65945e-05	4.72505
4855	Zbtb8a	-0.770472	4.38963	-11.1661	2.28849e-06	3.66756e-05	5.09481
6099	Gga2	-0.617989	6.51801	-11.1534	2.30955e-06	3.6981e-05	4.7636
7013	Dzip1	0.533015	6.7163	11.148	2.3185e-06	3.7092e-05	4.74013
5335	Trim26	0.709918	6.77496	11.145	2.32338e-06	3.71377e-05	4.73324
2232	Ccdc18	1.35249	4.95131	11.1406	2.33078e-06	3.7216e-05	5.00528
5264	Fam63a	-0.7183	5.34972	-11.1397	2.33232e-06	3.7216e-05	4.90827
1707	Il22ra1	-1.57762	2.4359	-11.1319	2.34538e-06	3.73919e-05	5.41923
176	Alpl	-3.61381	0.597184	-11.1292	2.34998e-06	3.74329e-05	5.40164
449	Atg9b	2.76741	0.699182	11.1279	2.35215e-06	3.7435e-05	5.4444
750	Prr15l	-2.29218	1.37201	-11.1266	2.35437e-06	3.7438e-05	5.50109
7445	Utp20	-0.498065	6.8192	-11.1161	2.37226e-06	3.76899e-05	4.7008
2959	Amn1	1.12315	3.29758	11.1147	2.37458e-06	3.76942e-05	5.27664
5824	Mpp5	-0.647117	6.04266	-11.1102	2.38228e-06	3.77838e-05	4.78661
393	Serpinb1a	-2.87961	0.83665	-11.1061	2.38939e-06	3.78638e-05	5.45558
6331	Hspg2	-0.594334	9.57842	-11.1006	2.39886e-06	3.79813e-05	4.44855
4887	Rrm2b	0.765447	4.923	11.0849	2.42617e-06	3.83806e-05	4.94537
7998	Sec31a	-0.458738	8.22083	-11.083	2.4294e-06	3.83987e-05	4.54036
4051	Fanci	0.887286	5.27553	11.0773	2.43954e-06	3.85258e-05	4.88415
4538	Zfp287	0.809312	4.0475	11.0739	2.44547e-06	3.85864e-05	5.09817
3721	Ptgis	-0.950763	7.37617	-11.0713	2.44999e-06	3.86246e-05	4.61099
2322	Trim17	1.32888	2.97322	11.0648	2.46153e-06	3.87402e-05	5.29786
3468	Pde8a	-1.0038	4.40146	-11.0655	2.46043e-06	3.87402e-05	5.01867
5385	Bdnf	0.703041	6.06963	11.059	2.4719e-06	3.88701e-05	4.74901
3239	Spns2	-1.05288	3.13974	-11.0541	2.48063e-06	3.89409e-05	5.24266
7169	Fzd2	-0.520207	7.49963	-11.0549	2.47933e-06	3.89409e-05	4.58412
5975	Fto	-0.630936	6.72599	-11.0471	2.4934e-06	3.91079e-05	4.65653
5095	Erbb3	-0.739373	5.04065	-11.044	2.49892e-06	3.91611e-05	4.88318
287	Mmp3	-3.22052	-0.0879885	-11.0384	2.5091e-06	3.92275e-05	5.21604
3124	Ube2e2	-1.07866	4.39456	-11.038	2.50981e-06	3.92275e-05	4.9999
5013	Fth1	0.749608	10.3513	11.039	2.50798e-06	3.92275e-05	4.34994
5940	Aldoa	-0.633565	8.23603	-11.037	2.51168e-06	3.92275e-05	4.50274
5608	Srgap2	0.673089	7.34182	11.0346	2.51603e-06	3.92288e-05	4.58636
7503	Hexa	-0.493951	7.27486	-11.0348	2.51568e-06	3.92288e-05	4.5898
4132	Nek2	0.872343	6.23079	11.0308	2.52297e-06	3.93037e-05	4.70875
4790	Mdm2	0.778805	7.09839	11.0268	2.53029e-06	3.93843e-05	4.60581
9	Cntnap2	-6.40596	-2.18822	-11.0135	2.55482e-06	3.97325e-05	3.49918
6056	Lmtk2	0.622421	6.91109	10.9965	2.58641e-06	4.01899e-05	4.5997
13	Smoc2	-6.19556	-2.86295	-10.994	2.59123e-06	4.02307e-05	3.11999
5574	Atp10d	0.677914	6.33007	10.9925	2.59401e-06	4.02399e-05	4.66291
4073	Sema4c	-0.883475	5.14533	-10.9847	2.60871e-06	4.04339e-05	4.82107
12	4932418E24Rik	-6.23561	-2.84771	-10.9746	2.62805e-06	4.06995e-05	3.11602
7461	Pfn1	-0.49691	8.68971	-10.9721	2.63286e-06	4.07396e-05	4.41214
3825	Fkbp14	-0.930334	5.11272	-10.9684	2.63995e-06	4.07916e-05	4.81427
4913	Nfib	-0.763227	8.55511	-10.968	2.64065e-06	4.07916e-05	4.42076
5799	Aldh9a1	-0.650678	5.57145	-10.9657	2.64517e-06	4.0827e-05	4.73623
3936	Aldh5a1	-0.90862	3.33389	-10.9583	2.6593e-06	4.09754e-05	5.13165
6063	Bsdc1	0.621394	5.31329	10.9572	2.66146e-06	4.09754e-05	4.77585
6365	Pdxk	-0.590998	6.01656	-10.9595	2.65712e-06	4.09754e-05	4.66972
3304	Acad11	1.03901	3.80263	10.9505	2.67463e-06	4.11166e-05	5.05485
3548	Taf9b	-0.987159	3.43435	-10.9502	2.6751e-06	4.11166e-05	5.10885
7809	Pdcd6ip	0.471494	8.10728	10.9426	2.68994e-06	4.13101e-05	4.43969
1063	Ilvbl	-1.97777	3.3321	-10.9283	2.71832e-06	4.16818e-05	5.14134
4074	Ccdc64	-0.88325	4.18565	-10.9281	2.71867e-06	4.16818e-05	4.94813
1840	Frat2	1.51341	2.36505	10.9245	2.72588e-06	4.17575e-05	5.2809
7698	Eif1	0.479689	8.28988	10.9224	2.73004e-06	4.17865e-05	4.40737
6020	Tm7sf3	-0.625759	5.68523	-10.92	2.73482e-06	4.18247e-05	4.68296
2423	Cradd	-1.29665	3.01129	-10.9056	2.76373e-06	4.22318e-05	5.15504
6636	Ctdsp1	-0.565091	7.28653	-10.9026	2.76981e-06	4.22807e-05	4.48291
8063	Tspan31	0.454408	7.19139	10.9018	2.77153e-06	4.22807e-05	4.49334
2784	Ctf1	-1.18419	2.68027	-10.8914	2.79258e-06	4.25667e-05	5.1935
99	Myl7	-4.23809	0.153256	-10.8837	2.80849e-06	4.27383e-05	5.08873
3363	Pqlc2	1.02512	4.38062	10.8838	2.80821e-06	4.27383e-05	4.89286
2287	Shox2	-1.34145	2.78479	-10.8794	2.81736e-06	4.28378e-05	5.17154
7528	Ssfa2	-0.492684	6.53209	-10.8748	2.82689e-06	4.29473e-05	4.53935
1441	Tnfrsf25	-1.70981	1.98005	-10.8611	2.85546e-06	4.33456e-05	5.26855
4435	Ier5	0.823662	5.24748	10.858	2.86181e-06	4.33703e-05	4.71222
6821	Kif11	0.548812	7.82914	10.8581	2.86177e-06	4.33703e-05	4.39713
5960	Egfr	-0.632067	8.23523	-10.8431	2.89341e-06	4.38132e-05	4.34683
3020	Mllt11	1.11024	3.60812	10.8374	2.90552e-06	4.39603e-05	5.00427
5522	Zfp568	0.68471	5.21997	10.8283	2.92517e-06	4.42213e-05	4.68905
5722	Pim3	0.658533	5.96768	10.8209	2.941e-06	4.43877e-05	4.57114
6492	Map1lc3b	0.579563	7.86939	10.8209	2.94101e-06	4.43877e-05	4.3635
5299	Tap1	-0.714589	4.8245	-10.8177	2.94809e-06	4.44581e-05	4.73948
3998	Mis18a	0.893959	4.42462	10.8155	2.95274e-06	4.44919e-05	4.82587
4561	Dsn1	0.806096	5.45071	10.8057	2.97425e-06	4.47792e-05	4.6371
7143	Gpr39	-0.522597	6.15097	-10.7963	2.9949e-06	4.50164e-05	4.52096
8353	Gdi2	-0.432162	8.39092	-10.7967	2.99399e-06	4.50164e-05	4.29518
52	Thbs2	-4.86825	-1.4058	-10.7876	3.01429e-06	4.5271e-05	4.26596
4754	Ndc80	0.783409	5.44233	10.785	3.02017e-06	4.52853e-05	4.62102
5689	Sertad4	-0.662443	5.13587	-10.7856	3.01873e-06	4.52853e-05	4.65981
1706	Serpini1	1.57764	2.16027	10.7824	3.02594e-06	4.53348e-05	5.19666
6578	Me2	-0.570905	5.59776	-10.7766	3.03897e-06	4.54561e-05	4.57954
9291	Ctsb	-0.375188	9.01424	-10.7775	3.03676e-06	4.54561e-05	4.22898
4189	Glipr2	0.861044	4.11405	10.7653	3.06441e-06	4.57993e-05	4.84309
3389	St6gal1	-1.01972	3.73475	-10.7625	3.07085e-06	4.58584e-05	4.90519
4866	Fkbp10	-0.768697	7.01349	-10.7606	3.07516e-06	4.58854e-05	4.39622
4741	Igsf9	-0.784866	5.46283	-10.7577	3.08164e-06	4.59448e-05	4.58683
1989	Ang	1.45141	1.87825	10.7501	3.09904e-06	4.61669e-05	5.19682
2169	Rftn1	-1.37711	3.10153	-10.7464	3.10767e-06	4.6258e-05	5.01704
5298	Zfc3h1	0.714626	7.08372	10.7365	3.13044e-06	4.65593e-05	4.37243
4578	Egr1	0.804824	5.4546	10.7313	3.14259e-06	4.6688e-05	4.57617
7406	Gtpbp2	0.500959	6.04154	10.7306	3.14417e-06	4.6688e-05	4.48549
1767	Nckap5	-1.55215	2.90595	-10.7288	3.14836e-06	4.66885e-05	5.0406
2416	Fam69b	-1.29782	2.79036	-10.7284	3.14928e-06	4.66885e-05	5.05193
5417	Cryab	-0.698739	5.47886	-10.7163	3.1778e-06	4.70734e-05	4.54953
7015	Cdr2l	0.532938	5.8296	10.7104	3.19172e-06	4.72416e-05	4.49809
2972	Arid5a	1.12007	3.90912	10.7063	3.20144e-06	4.73473e-05	4.84302
626	Igfbp2	-2.47141	0.609316	-10.7045	3.20573e-06	4.73727e-05	5.17013
4413	Mfsd10	-0.827015	6.5168	-10.6919	3.23608e-06	4.77828e-05	4.3945
8732	Txndc5	-0.407796	8.43094	-10.6893	3.24225e-06	4.78356e-05	4.20388
3736	Tuft1	0.948184	4.52457	10.6868	3.24836e-06	4.78872e-05	4.705
5731	Eef2	0.657983	12.2843	10.685	3.25275e-06	4.79136e-05	3.94837
3472	Cemip	-1.00312	3.17709	-10.6804	3.26388e-06	4.8039e-05	4.94245
6359	Rev3l	-0.591547	7.38835	-10.675	3.27703e-06	4.81941e-05	4.28787
5261	Fchsd2	-0.718626	5.38129	-10.6716	3.28542e-06	4.82789e-05	4.5284
739	Naalad2	-2.30626	0.387603	-10.6671	3.29649e-06	4.83894e-05	5.12559
1048	Slc43a1	-1.98634	1.25283	-10.6626	3.30747e-06	4.83894e-05	5.16497
5266	Fam193b	0.71803	6.0379	10.662	3.3089e-06	4.83894e-05	4.4334
5309	BC003331	0.713391	5.71126	10.6633	3.30578e-06	4.83894e-05	4.47988
7316	Hgs	0.507441	7.12965	10.6616	3.31001e-06	4.83894e-05	4.30456
7899	Polr2e	-0.464851	6.81732	-10.661	3.31135e-06	4.83894e-05	4.33406
8666	Zc3h7b	-0.412401	8.21568	-10.6654	3.30068e-06	4.83894e-05	4.20285
5577	3110002H16Rik	0.677476	4.65183	10.6535	3.33013e-06	4.86252e-05	4.64601
3972	Reep6	-0.899531	3.8849	-10.6476	3.34488e-06	4.88018e-05	4.78114
7354	Uhmk1	0.505103	6.50581	10.6434	3.35528e-06	4.89148e-05	4.35725
6084	Mmab	-0.61968	5.06087	-10.6378	3.36945e-06	4.90824e-05	4.55153
8077	4932438A13Rik	0.453798	7.67903	10.6292	3.39116e-06	4.93596e-05	4.22361
654	Ppap2b	-2.4379	0.583497	-10.6142	3.42936e-06	4.98762e-05	5.10474
1488	Cenpw	1.68145	3.44967	10.6105	3.43883e-06	4.99745e-05	4.87555
18	Slc39a4	-6.01337	-0.754998	-10.6094	3.4417e-06	4.99766e-05	4.26051
5026	Lrrc75b	-0.747822	4.87242	-10.6058	3.451e-06	5.00722e-05	4.55962
2099	Phf11d	-1.40662	2.30278	-10.6021	3.46064e-06	5.01725e-05	5.02644
3676	Nudt19	-0.959557	4.18069	-10.6004	3.46523e-06	5.01995e-05	4.68723
5524	Nbeal1	0.684537	7.2003	10.5989	3.46899e-06	5.02143e-05	4.24714
4792	Taf5	0.778733	4.49989	10.5924	3.48609e-06	5.03902e-05	4.62759
7827	Hnrnpll	0.470527	7.037	10.5922	3.48661e-06	5.03902e-05	4.25664
5581	Ankrd44	-0.677007	5.72215	-10.591	3.48965e-06	5.03945e-05	4.41105
5537	Habp4	0.682952	5.12545	10.5817	3.51405e-06	5.07071e-05	4.50407
384	Icosl	-2.90397	0.59471	-10.5793	3.52049e-06	5.07204e-05	5.06799
1998	Prkcg	1.44903	2.04587	10.5798	3.5191e-06	5.07204e-05	5.0502
1678	Ncf2	-1.58895	2.23514	-10.5728	3.53765e-06	5.09278e-05	5.01577
5745	Prps1l3	-0.656341	5.0273	-10.5613	3.56843e-06	5.13307e-05	4.495
4414	Bub1	0.826999	5.46319	10.5556	3.58379e-06	5.14817e-05	4.43156
5615	Rasa1	-0.672408	6.64745	-10.5553	3.58452e-06	5.14817e-05	4.26623
3251	Emp3	-1.05146	6.25214	-10.5503	3.59807e-06	5.1636e-05	4.31195
3078	Cpne1	1.09437	6.26771	10.5476	3.60534e-06	5.17e-05	4.31685
4399	9430015G10Rik	0.828855	5.2562	10.5274	3.66076e-06	5.24538e-05	4.44159
3794	Tanc2	-0.935355	4.47956	-10.5183	3.68593e-06	5.27734e-05	4.56259
5072	Slco3a1	-0.741873	4.98902	-10.515	3.69515e-06	5.28642e-05	4.46464
4602	Lsg1	0.801535	5.81179	10.5134	3.69982e-06	5.28898e-05	4.34378
2577	Fdft1	-1.25382	5.82818	-10.51	3.70912e-06	5.29817e-05	4.33835
4352	Reck	0.835448	4.00746	10.5004	3.73626e-06	5.3328e-05	4.64787
6058	Inhbb	-0.622239	4.87773	-10.4959	3.74899e-06	5.34681e-05	4.46652
17	Eln	-6.10328	-2.90071	-10.4928	3.75773e-06	5.35513e-05	2.95062
3437	Prr5	-1.01119	4.11059	-10.4865	3.77576e-06	5.37665e-05	4.60899
3605	Hsd17b10	-0.977739	5.33069	-10.4853	3.77929e-06	5.37753e-05	4.38724
3040	Mthfd1l	-1.10395	4.8159	-10.4756	3.80696e-06	5.40337e-05	4.46982
4668	Kif16b	-0.793709	4.54489	-10.4749	3.8092e-06	5.40337e-05	4.51215
5145	RP24-422C24.2	-0.733653	4.59118	-10.4754	3.80778e-06	5.40337e-05	4.50276
5438	Dna2	-0.695408	5.76171	-10.4778	3.80065e-06	5.40337e-05	4.31212
6475	Lgals9	-0.580606	7.14759	-10.4545	3.86855e-06	5.48333e-05	4.12902
1097	Id4	-1.95733	1.90962	-10.4494	3.88351e-06	5.50029e-05	4.9638
5640	Gm4353	0.669367	4.46303	10.4315	3.93673e-06	5.57138e-05	4.49896
4504	Prkar2a	-0.812954	6.7794	-10.4296	3.94243e-06	5.57516e-05	4.14803
5400	Ptprk	-0.70144	5.4063	-10.4283	3.94637e-06	5.57645e-05	4.32349
5737	Fyn	0.657006	5.45676	10.4242	3.95865e-06	5.5895e-05	4.31932
3800	Cenpj	0.934266	4.96297	10.4145	3.98794e-06	5.62654e-05	4.40109
5327	Ppfibp1	-0.710797	8.92426	-10.4107	3.9996e-06	5.63814e-05	3.93279
6108	Soat1	-0.617389	7.15966	-10.4098	4.00229e-06	5.63814e-05	4.09053
1298	Rgs17	-1.79863	1.69986	-10.4	4.03229e-06	5.67172e-05	4.94039
4251	Ctnnal1	-0.851178	5.95071	-10.401	4.02926e-06	5.67172e-05	4.2239
7101	Prkx	0.525386	5.92253	10.398	4.0384e-06	5.67597e-05	4.22707
3002	Hist1h2bc	1.11302	3.65139	10.3953	4.0469e-06	5.68358e-05	4.64015
2694	Naa16	1.21269	5.53842	10.3905	4.06183e-06	5.70019e-05	4.29468
7988	Fstl1	-0.459745	8.22242	-10.3853	4.07801e-06	5.71845e-05	3.96919
8984	Hnrnpf	-0.392304	9.11119	-10.3843	4.08105e-06	5.71845e-05	3.89548
9117	Hnrnpab	-0.384922	9.14848	-10.3768	4.1044e-06	5.74678e-05	3.8864
872	Phf19	-2.15355	0.953593	-10.3754	4.10877e-06	5.74853e-05	4.95239
4357	Tenc1	-0.834808	6.31906	-10.3672	4.13485e-06	5.78062e-05	4.14853
1499	Stk39	-1.67523	5.22762	-10.3567	4.16812e-06	5.8065e-05	4.31717
3989	Mllt3	0.896197	4.25109	10.3571	4.16686e-06	5.8065e-05	4.48446
5257	Skil	-0.719021	5.87296	-10.3564	4.16914e-06	5.8065e-05	4.19539
5963	Fads1	-0.631594	8.75282	-10.3565	4.16873e-06	5.8065e-05	3.90047
7116	Uba6	0.524292	6.34711	10.3571	4.1669e-06	5.8065e-05	4.13821
5531	Pigyl	-0.683639	4.88052	-10.3546	4.17465e-06	5.80978e-05	4.34931
7685	Foxo3	-0.480758	7.46345	-10.3517	4.18414e-06	5.81858e-05	4.01119
7790	Arf4	-0.473026	7.63178	-10.3425	4.21362e-06	5.85515e-05	3.98731
8382	Pip5k1c	0.429989	7.95866	10.34	4.22166e-06	5.8619e-05	3.95616
6712	Cic	-0.557921	8.13418	-10.3351	4.23754e-06	5.87508e-05	3.93494
9315	Ankrd52	0.374193	8.63257	10.336	4.23479e-06	5.87508e-05	3.8937
7332	Rcn1	-0.506155	5.87558	-10.3341	4.24095e-06	5.87538e-05	4.17456
7687	Kank1	-0.48073	8.34167	-10.3321	4.24751e-06	5.88003e-05	3.9139
8612	Syne2	-0.417021	10.0813	-10.3294	4.25625e-06	5.8877e-05	3.78144
7539	Zfp704	-0.491643	6.61908	-10.3215	4.282e-06	5.91888e-05	4.07307
5458	Napg	0.6933	5.06699	10.3198	4.28765e-06	5.92224e-05	4.29678
5807	Mkl1	0.649351	6.67057	10.3114	4.31559e-06	5.95635e-05	4.06329
7514	Slc29a1	-0.493395	6.4154	-10.3101	4.31986e-06	5.95778e-05	4.08663
3995	Lage3	-0.894584	3.87036	-10.2991	4.3563e-06	5.99456e-05	4.49826
7275	Tmem181a	0.511121	6.34697	10.2994	4.35549e-06	5.99456e-05	4.08941
7896	Ak3	-0.465	7.19729	-10.2995	4.35498e-06	5.99456e-05	3.99332
4629	Kdelc2	-0.798738	6.09298	-10.2898	4.38787e-06	6.03348e-05	4.11101
6135	Dtnb	-0.614542	5.70325	-10.2874	4.39596e-06	6.03559e-05	4.15988
6150	Dab2	0.613169	8.74312	10.2881	4.39358e-06	6.03559e-05	3.84532
7900	Ykt6	-0.464817	6.51023	-10.2848	4.40469e-06	6.04306e-05	4.05423
1294	Slc38a3	-1.80025	1.30348	-10.2809	4.41789e-06	6.0497e-05	4.87307
2907	Enpp1	-1.14064	2.79015	-10.2805	4.41939e-06	6.0497e-05	4.68894
5896	Ksr1	-0.638049	5.39289	-10.2814	4.41613e-06	6.0497e-05	4.20157
6337	Mad2l2	-0.593529	5.34489	-10.2783	4.42696e-06	6.05555e-05	4.20604
3704	Plxnb1	-0.954743	6.96902	-10.2762	4.43385e-06	6.06047e-05	3.99947
3356	Mars2	1.02725	3.57464	10.2726	4.44642e-06	6.07314e-05	4.54994
4772	Pou6f1	-0.781054	5.8012	-10.271	4.45178e-06	6.07595e-05	4.13404
5304	Chd9	-0.714187	5.91863	-10.2678	4.46291e-06	6.08662e-05	4.11445
4848	Cetn3	-0.771371	5.01989	-10.2642	4.47504e-06	6.08872e-05	4.25035
5035	Evc2	-0.746952	5.45179	-10.2635	4.47768e-06	6.08872e-05	4.17859
5875	Crebrf	0.640691	7.21969	10.2637	4.47677e-06	6.08872e-05	3.96405
6658	Arl14ep	-0.562941	5.7275	-10.2652	4.47182e-06	6.08872e-05	4.13726
1685	Etv4	1.58666	3.45694	10.2562	4.503e-06	6.1181e-05	4.58139
8642	Gars	0.414543	7.4899	10.2553	4.50594e-06	6.1181e-05	3.92849
3769	Slc39a11	-0.940268	3.4352	-10.2407	4.55725e-06	6.18321e-05	4.53521
7039	Prpf19	-0.531138	8.02209	-10.239	4.56324e-06	6.18677e-05	3.86334
5279	Mdc1	0.71698	8.50833	10.2373	4.5691e-06	6.19016e-05	3.82228
2791	Smc3	1.18159	8.95261	10.2351	4.57687e-06	6.19612e-05	3.7879
8540	Prim1	0.420853	7.96625	10.2294	4.59734e-06	6.21925e-05	3.86147
4978	Rasa3	-0.75534	5.44598	-10.2259	4.60955e-06	6.22205e-05	4.14768
5542	Recql4	0.682763	4.6984	10.2276	4.60371e-06	6.22205e-05	4.28458
5548	Nfe2l3	-0.681643	5.38668	-10.2263	4.60817e-06	6.22205e-05	4.15651
4800	Sgtb	0.777915	4.3809	10.2133	4.65483e-06	6.27856e-05	4.33553
4278	Upf1	0.8467	6.28493	10.2074	4.67634e-06	6.30295e-05	4.02397
6350	Rilpl1	-0.591942	5.31818	-10.2061	4.68091e-06	6.30422e-05	4.14916
7251	Tacc3	0.513663	6.84785	10.2052	4.68414e-06	6.30422e-05	3.95218
2023	Tmem119	-1.43938	2.45776	-10.1983	4.70921e-06	6.33334e-05	4.6822
6621	Troap	0.566613	5.45918	10.1925	4.73038e-06	6.35716e-05	4.12184
5942	Rprd1b	-0.633434	6.05802	-10.1885	4.74518e-06	6.3724e-05	4.02806
3105	Vegfc	-1.08684	2.79926	-10.1844	4.76034e-06	6.38343e-05	4.60755
7701	Cat	0.479172	6.70373	10.185	4.75837e-06	6.38343e-05	3.95042
3753	Gpc1	-0.944089	4.04048	-10.1819	4.76971e-06	6.38478e-05	4.36774
5649	Ppp1r14b	-0.667781	5.12309	-10.1816	4.77067e-06	6.38478e-05	4.16134
8180	Tnpo1	0.445742	8.67367	10.1813	4.77175e-06	6.38478e-05	3.75899
417	Vtcn1	-2.82633	0.494237	-10.1792	4.77967e-06	6.39072e-05	4.77459
4424	Nr2f2	-0.82582	7.05173	-10.1716	4.80787e-06	6.42376e-05	3.90079
691	Angptl4	2.36939	2.22975	10.16	4.85173e-06	6.47296e-05	4.7234
7243	Dcakd	-0.514127	7.22185	-10.1603	4.85066e-06	6.47296e-05	3.87231
6583	Ssr1	-0.570529	7.59281	-10.158	4.85923e-06	6.47827e-05	3.83422
4652	Ccdc136	-0.795347	5.46229	-10.1565	4.8648e-06	6.481e-05	4.08688
7820	Arhgap11a	0.47078	7.01934	10.1545	4.87229e-06	6.48628e-05	3.89025
4626	Zfp608	-0.79882	4.87848	-10.151	4.8858e-06	6.49956e-05	4.1797
8799	Gns	-0.403906	8.24809	-10.149	4.89346e-06	6.50505e-05	3.76587
4487	Coro7	0.815264	5.29931	10.1472	4.90034e-06	6.50949e-05	4.11473
5591	Lrrc16a	-0.675798	6.00867	-10.1397	4.92892e-06	6.53801e-05	3.99313
6662	Lbh	0.562767	8.37132	10.1405	4.92589e-06	6.53801e-05	3.75008
2412	Ampd3	-1.29846	2.34505	-10.1364	4.94174e-06	6.54922e-05	4.64448
6114	Zfyve27	0.6169	6.31514	10.1357	4.94449e-06	6.54922e-05	3.95519
5328	Pkp2	0.710746	5.25509	10.1341	4.95053e-06	6.55251e-05	4.10827
1319	Celsr2	-1.7845	2.99021	-10.1317	4.95986e-06	6.56014e-05	4.55163
7346	Ing4	0.505424	6.01932	10.1305	4.96427e-06	6.56125e-05	3.98709
9067	Tcp1	0.387922	8.25462	10.1266	4.97952e-06	6.57669e-05	3.7474
3447	Kctd9	1.00871	5.68778	10.1185	5.01115e-06	6.61371e-05	4.03463
4635	Pmm1	0.797848	5.47358	10.1148	5.02575e-06	6.61873e-05	4.05885
5046	Map4k2	-0.745322	7.14657	-10.1157	5.02234e-06	6.61873e-05	3.84259
6804	Zfp948	0.550497	6.17665	10.1163	5.01971e-06	6.61873e-05	3.95513
4951	Stx6	0.75891	5.47731	10.1074	5.05484e-06	6.65228e-05	4.05105
4433	Nipsnap3b	0.82401	3.79186	10.0974	5.09456e-06	6.69977e-05	4.35405
161	Kcnj4	-3.71943	-0.290579	-10.0937	5.10919e-06	6.71421e-05	4.51325
4868	Fam57a	-0.767982	4.18321	-10.09	5.12435e-06	6.71699e-05	4.25801
5613	Tbl1xr1	-0.672661	5.49306	-10.091	5.12032e-06	6.71699e-05	4.0244
5651	Pxylp1	-0.667344	4.97403	-10.0921	5.1159e-06	6.71699e-05	4.11044
7187	Dtl	0.518995	7.03494	10.0896	5.12591e-06	6.71699e-05	3.83315
5967	Rufy1	-0.631428	4.79889	-10.0767	5.17793e-06	6.78032e-05	4.12807
4259	Ush1g	-0.849961	3.73401	-10.0712	5.20029e-06	6.79817e-05	4.33256
4610	Dbndd2	-0.8006	3.68146	-10.0706	5.20264e-06	6.79817e-05	4.34153
7144	Usp48	0.522516	6.69451	10.0707	5.20211e-06	6.79817e-05	3.85377
4395	Fam219a	0.829422	3.9244	10.0692	5.20838e-06	6.80084e-05	4.30418
6048	Csgalnact2	0.622989	6.2502	10.0644	5.22796e-06	6.82156e-05	3.90221
461	Krt14	-2.74851	0.863362	-10.0628	5.23468e-06	6.82549e-05	4.71127
5757	Tead1	0.654819	8.59768	10.0575	5.25626e-06	6.84877e-05	3.65985
2114	Il33	-1.39974	2.2486	-10.0547	5.26781e-06	6.85896e-05	4.59387
2249	Drp2	1.34844	2.62079	10.0486	5.29338e-06	6.88739e-05	4.54324
4944	Mvk	-0.759521	4.66648	-10.0458	5.30493e-06	6.89753e-05	4.12762
3580	Syne1	-0.981535	2.97508	-10.0387	5.33469e-06	6.93133e-05	4.45313
2514	Hspa12a	-1.26948	2.66433	-10.0356	5.3479e-06	6.94359e-05	4.5106
7119	Rhbdd1	0.524125	6.06846	10.0306	5.36887e-06	6.9659e-05	3.89479
6494	Igf1r	0.579237	7.98266	10.0264	5.38652e-06	6.98387e-05	3.68625
2681	Fam131b	1.21878	2.62484	10.0201	5.41355e-06	7.01397e-05	4.51494
5631	Osbpl7	0.670437	4.739	10.0174	5.42505e-06	7.02393e-05	4.09772
5974	Cnih4	0.631078	6.90527	10.0142	5.43847e-06	7.03635e-05	3.78279
3174	Glt8d1	-1.06875	4.39082	-10.0127	5.44489e-06	7.03971e-05	4.15808
8255	Rictor	0.439785	7.24234	10.0104	5.45476e-06	7.04752e-05	3.74278
4994	Stx4a	-0.752678	4.67398	-10.0048	5.47908e-06	7.07398e-05	4.09097
985	Dusp15	-2.0374	2.73433	-10.0026	5.48864e-06	7.08135e-05	4.49615
3994	Itpk1	-0.894862	4.45942	-9.99776	5.50958e-06	7.10339e-05	4.12787
4157	Naf1	-0.867832	4.855	-9.99508	5.52122e-06	7.1134e-05	4.05144
7261	Stim1	0.512608	6.55473	9.98976	5.5445e-06	7.1384e-05	3.79955
6133	Nuf2	0.615026	6.08019	9.97587	5.60569e-06	7.20551e-05	3.84728
6835	Peli1	0.547235	6.03196	9.97575	5.60621e-06	7.20551e-05	3.85255
7204	Ankib1	-0.517461	7.0716	-9.97526	5.60837e-06	7.20551e-05	3.72785
4173	Adat1	0.863816	3.94777	9.97303	5.61828e-06	7.2132e-05	4.21837
4752	Pfkl	-0.7835	6.86882	-9.96653	5.64726e-06	7.24534e-05	3.74279
4599	Zfp697	0.80169	4.18228	9.96533	5.6526e-06	7.24715e-05	4.16363
6813	Leprot	-0.549881	5.89335	-9.9564	5.69272e-06	7.2935e-05	3.84931
5024	Ncdn	-0.74792	5.219	-9.95461	5.70081e-06	7.29879e-05	3.95145
8138	Nup107	0.44841	6.39923	9.95361	5.70534e-06	7.2995e-05	3.78573
3137	Slc40a1	1.07681	3.13045	9.94549	5.74215e-06	7.33113e-05	4.36016
6943	Ppic	-0.5384	5.90792	-9.94412	5.7484e-06	7.33113e-05	3.83659
7199	Magi3	0.517945	7.48568	9.94378	5.74999e-06	7.33113e-05	3.66101
7930	Med1	0.462784	7.49734	9.94503	5.74426e-06	7.33113e-05	3.66063
8675	Arhgef17	-0.411854	7.96251	-9.94539	5.74263e-06	7.33113e-05	3.61526
144	Sema7a	-3.78806	-0.928199	-9.94284	5.75426e-06	7.3315e-05	4.20794
3209	Steap3	-1.06024	2.52001	-9.94027	5.76599e-06	7.34136e-05	4.45022
3240	Usp13	-1.05272	4.07189	-9.93399	5.79478e-06	7.37292e-05	4.15288
2017	Hdhd3	-1.44076	1.97054	-9.93229	5.80263e-06	7.37781e-05	4.53046
3488	Tap2	-0.998846	4.0156	-9.93019	5.81231e-06	7.37801e-05	4.15891
4642	Rnf150	-0.796405	3.72614	-9.93061	5.81037e-06	7.37801e-05	4.21317
9452	Col4a2	-0.366475	8.67084	-9.92964	5.81483e-06	7.37801e-05	3.53956
4577	Nupr1	0.804828	5.68505	9.92818	5.8216e-06	7.38151e-05	3.86526
90	Ankrd34b	4.32686	-1.05663	9.91759	5.87077e-06	7.4285e-05	3.99494
4932	Ltv1	-0.760846	4.98721	-9.91797	5.86899e-06	7.4285e-05	3.95935
7156	B4galt4	-0.521381	6.1098	-9.9186	5.86607e-06	7.4285e-05	3.78783
4420	Acss2	0.826281	3.93504	9.91436	5.88586e-06	7.44247e-05	4.16947
4469	Mgat4b	-0.817794	5.44138	-9.91153	5.89913e-06	7.44901e-05	3.87913
6166	Hmbs	-0.612073	4.96504	-9.91172	5.89821e-06	7.44901e-05	3.95583
3751	Gtdc1	-0.944934	4.32027	-9.9073	5.919e-06	7.46898e-05	4.07835
1380	Ifitm10	-1.74809	1.01888	-9.90556	5.92722e-06	7.47274e-05	4.58922
8297	Morf4l2	-0.43617	7.6714	-9.90495	5.9301e-06	7.47274e-05	3.60708
5200	Cd9	-0.725479	5.6492	-9.90306	5.93902e-06	7.47886e-05	3.83889
606	Myo1a	2.51246	0.301147	9.89965	5.95516e-06	7.49405e-05	4.5455
320	Cntnap3	-3.06515	-1.03327	-9.89643	5.97042e-06	7.50466e-05	4.22198
1051	Tbkbp1	-1.98393	1.71948	-9.89564	5.97419e-06	7.50466e-05	4.5391
5088	Msh3	0.740168	6.53662	9.89355	5.98413e-06	7.50466e-05	3.72049
5605	Haus6	0.673534	6.04016	9.89286	5.98742e-06	7.50466e-05	3.78136
5939	Wsb1	0.633574	7.4774	9.89493	5.97756e-06	7.50466e-05	3.6199
7154	Tgoln1	0.52157	7.47032	9.89273	5.98806e-06	7.50466e-05	3.61788
4514	Rtkn2	0.811767	4.54126	9.88039	6.04722e-06	7.57363e-05	4.02056
6240	Tubgcp2	-0.603228	5.46677	-9.87146	6.09044e-06	7.62028e-05	3.83747
7177	Bri3bp	-0.519625	5.9653	-9.86929	6.10103e-06	7.62028e-05	3.7634
7323	Fam222b	0.506842	5.71285	9.86973	6.09886e-06	7.62028e-05	3.80399
7729	Smarca2	-0.477539	6.99982	-9.86968	6.0991e-06	7.62028e-05	3.64288
7392	Rad54l2	0.502703	6.55841	9.86519	6.12101e-06	7.64005e-05	3.69029
8332	Flrt2	0.433496	7.59934	9.86313	6.13108e-06	7.64743e-05	3.57882
4133	Ifit3	-0.872322	4.52206	-9.85794	6.15657e-06	7.67291e-05	3.9945
6292	Mboat7	-0.598345	7.09669	-9.85727	6.15985e-06	7.67291e-05	3.62232
3802	Lppr3	-0.934034	3.89978	-9.84601	6.21557e-06	7.73559e-05	4.10789
6571	Sephs1	-0.571426	6.41436	-9.8454	6.21857e-06	7.73559e-05	3.68673
9036	Eif5a	-0.389761	8.12479	-9.83845	6.25327e-06	7.77349e-05	3.5066
1160	4833420G17Rik	1.90096	3.43545	9.83697	6.26065e-06	7.77741e-05	4.24799
4128	Mplkip	0.872784	4.05599	9.8353	6.26906e-06	7.77917e-05	4.0787
6802	Kif18b	0.550645	6.40659	9.83501	6.27053e-06	7.77917e-05	3.68217
5148	Rai1	-0.732804	7.19471	-9.83267	6.28225e-06	7.78322e-05	3.59123
7421	Me1	0.499746	6.10363	9.83298	6.2807e-06	7.78322e-05	3.71772
7494	Asf1b	0.494572	6.18617	9.82871	6.30219e-06	7.80268e-05	3.70321
23	Fibcd1	-5.80373	-3.0666	-9.8232	6.33008e-06	7.83193e-05	2.68286
5381	Etv6	-0.703374	5.94676	-9.81438	6.37503e-06	7.88224e-05	3.71919
8116	Cyb5b	-0.449975	7.12339	-9.81233	6.38548e-06	7.88986e-05	3.57956
246	Entpd2	-3.33051	-0.578187	-9.8041	6.42782e-06	7.93684e-05	4.28075
4005	Naa10	-0.893669	4.82988	-9.80181	6.43966e-06	7.94614e-05	3.88848
3934	2300009A05Rik	0.909571	3.03227	9.80054	6.44622e-06	7.9489e-05	4.2495
6968	Cmtm3	-0.53639	5.63463	-9.79882	6.45511e-06	7.95453e-05	3.74781
7447	Pgd	0.498036	6.67897	9.79543	6.47274e-06	7.97091e-05	3.61497
3255	Rasl11b	-1.04978	3.19089	-9.79449	6.47759e-06	7.97155e-05	4.20665
6396	Fam89b	0.587441	6.12467	9.79064	6.49766e-06	7.99091e-05	3.67887
3743	Bmp1	-0.947211	6.60133	-9.78828	6.51001e-06	7.9954e-05	3.6174
7335	Zfp866	0.506045	6.106	9.78832	6.50981e-06	7.9954e-05	3.67814
8075	Cfh	-0.453881	6.93238	-9.78085	6.54902e-06	8.03795e-05	3.5716
3903	Pafah1b3	-0.915432	4.92322	-9.76951	6.60906e-06	8.10623e-05	3.84359
270	Cda	-3.2785	-1.2509	-9.76556	6.6301e-06	8.12121e-05	4.04082
6179	H2afx	0.610704	6.67927	9.76604	6.62752e-06	8.12121e-05	3.59013
4933	Fcgrt	-0.760733	5.31545	-9.75816	6.66975e-06	8.16135e-05	3.76383
8069	Plcb3	-0.454073	6.51567	-9.75779	6.67174e-06	8.16135e-05	3.5971
6742	Leng8	0.555925	7.26747	9.75438	6.69013e-06	8.1784e-05	3.51633
6838	Camk1	-0.547146	6.20707	-9.75315	6.69675e-06	8.18106e-05	3.63026
1980	Gpr137c	1.45491	2.04092	9.74245	6.75477e-06	8.23553e-05	4.37508
4196	Cyp46a1	-0.860127	3.52439	-9.74294	6.75212e-06	8.23553e-05	4.09218
6809	Cln6	-0.550094	5.39068	-9.74297	6.75197e-06	8.23553e-05	3.73597
8740	Kank2	-0.407264	7.34125	-9.73951	6.77082e-06	8.24964e-05	3.49306
2802	4930432K21Rik	1.17916	2.58125	9.7307	6.81916e-06	8.30303e-05	4.27647
5036	Plekho1	0.746926	4.54902	9.72724	6.83829e-06	8.32082e-05	3.88296
7276	Reep4	0.511042	5.95428	9.72368	6.85796e-06	8.33925e-05	3.64121
2782	Kcnk5	-1.18689	2.74301	-9.71616	6.89978e-06	8.38456e-05	4.22456
5925	Pdcd4	-0.635626	6.50265	-9.71496	6.90652e-06	8.38721e-05	3.56136
8780	Slc12a6	0.404882	7.03273	9.70913	6.93918e-06	8.42131e-05	3.49923
7045	Bhlhe40	-0.530559	6.70319	-9.70761	6.94773e-06	8.42612e-05	3.53162
766	Hist1h2bq	2.27376	1.45515	9.70205	6.97905e-06	8.45296e-05	4.41631
3259	Synm	-1.04818	2.79991	-9.70236	6.9773e-06	8.45296e-05	4.19938
280	Ddx4	3.23078	-1.17854	9.69937	6.99423e-06	8.46021e-05	3.97974
4338	Ifitm2	-0.837878	7.04027	-9.70009	6.99014e-06	8.46021e-05	3.49026
3394	Mccc1	-1.01837	3.10813	-9.69417	7.02373e-06	8.49031e-05	4.13445
6898	2005-03-01	0.542165	6.77067	9.69017	7.04653e-06	8.51228e-05	3.51176
4232	F3	0.854704	4.47045	9.68709	7.0642e-06	8.52802e-05	3.8666
4650	Ddit4	-0.795563	3.60046	-9.68498	7.07625e-06	8.5344e-05	4.02516
8872	F2r	-0.398907	8.16053	-9.68455	7.07876e-06	8.5344e-05	3.36676
5001	Tmc6	-0.752029	5.13566	-9.68323	7.08633e-06	8.53663e-05	3.72746
5944	Uba7	-0.633112	4.41212	-9.68261	7.08988e-06	8.53663e-05	3.85792
6505	Glis2	-0.578404	6.99083	-9.67861	7.11295e-06	8.55375e-05	3.47495
7474	2610005L07Rik	0.496014	6.1526	9.67853	7.11341e-06	8.55375e-05	3.57456
4567	Arhgef10l	-0.80554	4.18215	-9.6699	7.16338e-06	8.60823e-05	3.89469
6120	Bcl2l2	0.616339	4.87144	9.66795	7.17476e-06	8.61627e-05	3.76653
3058	Tmem56	-1.09927	3.0623	-9.66389	7.19846e-06	8.63858e-05	4.11869
7155	H13	0.521461	7.40061	9.66316	7.20273e-06	8.63858e-05	3.42144
6518	Dip2c	-0.577459	5.94522	-9.66109	7.21486e-06	8.64749e-05	3.58237
6380	Cluh	-0.588801	6.3152	-9.64342	7.31932e-06	8.76699e-05	3.51953
2848	Mif	-1.16227	7.78826	-9.63407	7.37525e-06	8.82823e-05	3.35901
5237	Serpinb6b	0.720981	6.59561	9.6327	7.38347e-06	8.83232e-05	3.48232
7724	1810058I24Rik	-0.477944	6.8582	-9.62899	7.40587e-06	8.85336e-05	3.4443
1996	Tst	-1.44934	1.62548	-9.62716	7.41694e-06	8.86083e-05	4.31651
3503	Akap12	0.996058	7.69927	9.62526	7.42839e-06	8.86876e-05	3.36209
6716	Arpc5	0.557576	6.67664	9.62294	7.44247e-06	8.87981e-05	3.4623
5404	Kif15	0.700829	6.23842	9.61976	7.46183e-06	8.89226e-05	3.51398
6039	Inpp4a	0.624155	5.46886	9.61963	7.46258e-06	8.89226e-05	3.62185
3849	Oas1a	-0.925535	4.42485	-9.61738	7.47633e-06	8.90288e-05	3.80272
3866	H2afj	0.921288	4.14719	9.61438	7.49465e-06	8.91893e-05	3.86825
7209	Gng5	-0.517136	6.20577	-9.61295	7.5034e-06	8.92357e-05	3.50531
4491	Zbed5	-0.814343	3.73103	-9.61097	7.51554e-06	8.93223e-05	3.93379
6273	Atp11a	0.599595	8.24746	9.60868	7.5296e-06	8.94316e-05	3.29345
9528	Vps35	0.361459	8.08785	9.60723	7.53853e-06	8.94799e-05	3.30516
1621	Gpc3	-1.60775	1.66913	-9.60524	7.55077e-06	8.95674e-05	4.29583
5660	Aifm1	-0.666309	5.52161	-9.60254	7.56742e-06	8.96493e-05	3.59163
8845	Setd5	-0.401443	8.58159	-9.60287	7.56541e-06	8.96493e-05	3.25687
3010	Lrrc8e	-1.1114	3.20766	-9.59942	7.58676e-06	8.98206e-05	4.03504
4392	Chtf18	0.829759	6.03316	9.58425	7.68144e-06	9.0883e-05	3.51165
7382	Srebf1	-0.50317	6.60872	-9.5789	7.71515e-06	9.12233e-05	3.42689
6026	Zfp710	-0.625349	4.64558	-9.57764	7.72311e-06	9.12587e-05	3.71969
5964	Lrfn4	-0.63158	5.33627	-9.57518	7.7387e-06	9.13842e-05	3.59604
8773	Snx3	-0.405186	7.84992	-9.57027	7.76988e-06	9.16936e-05	3.29258
6895	Ttl	-0.542328	5.70452	-9.5679	7.78502e-06	9.18133e-05	3.53222
7931	Smc2	0.462736	7.60212	9.5661	7.79652e-06	9.189e-05	3.31407
3567	AI464131	-0.983195	3.33038	-9.55878	7.84345e-06	9.2384e-05	3.97159
5371	Znrf3	-0.704835	5.68543	-9.5517	7.8891e-06	9.28622e-05	3.52196
4593	Ptpdc1	-0.802699	3.94735	-9.5462	7.92484e-06	9.32232e-05	3.83227
1590	Gm10340	-1.62433	1.38894	-9.53495	7.99838e-06	9.40282e-05	4.2643
825	Nrgn	-2.20761	1.37166	-9.53252	8.0144e-06	9.41565e-05	4.2727
7110	Nedd1	0.524678	5.98342	9.53071	8.0263e-06	9.42361e-05	3.46475
2402	Dock10	-1.30028	3.20367	-9.52698	8.05095e-06	9.44652e-05	3.97727
462	Sfrp1	-2.74781	-0.127767	-9.52266	8.07967e-06	9.46814e-05	4.2137
4437	Oip5	0.823514	4.36678	9.52341	8.07466e-06	9.46814e-05	3.73982
2768	Cc2d2a	-1.19133	4.09398	-9.52009	8.09677e-06	9.47611e-05	3.78883
7552	Aim1	0.49103	7.97332	9.52024	8.09576e-06	9.47611e-05	3.23772
4725	Zbtb8os	-0.787024	4.05621	-9.50965	8.16668e-06	9.55185e-05	3.77729
8080	Atp5j	-0.453683	6.41181	-9.50822	8.17627e-06	9.55699e-05	3.38564
5877	Adk	-0.639874	5.8404	-9.50358	8.20759e-06	9.5875e-05	3.45571
5002	Ank2	0.751661	4.45196	9.50222	8.21682e-06	9.5922e-05	3.7018
6014	Ccng1	-0.626562	6.9206	-9.49931	8.23657e-06	9.60626e-05	3.32119
9276	Capn2	0.376005	8.02934	9.4989	8.23931e-06	9.60626e-05	3.21263
5501	Aldh4a1	-0.687457	4.3259	-9.49571	8.26099e-06	9.62544e-05	3.70909
762	Il4i1	2.27743	1.16246	9.49331	8.27741e-06	9.63846e-05	4.26001
5330	Eif4ebp1	0.710634	5.88563	9.4874	8.31786e-06	9.67945e-05	3.44239
8071	Top2a	0.454027	9.5277	9.48379	8.34266e-06	9.70216e-05	3.07742
5684	Gnptab	-0.663389	7.16786	-9.48066	8.36427e-06	9.72115e-05	3.27861
4793	Map3k14	0.778601	5.06048	9.47368	8.41264e-06	9.77119e-05	3.56328
8186	Phb2	-0.444917	7.11696	-9.46896	8.44551e-06	9.80318e-05	3.27251
5	Ptpn5	-7.0112	-0.321698	-9.4625	8.49074e-06	9.84947e-05	3.65815
1521	Ifrd1	1.65911	5.84604	9.45868	8.51762e-06	9.87443e-05	3.45124
7860	Ets2	-0.467654	5.81104	-9.45532	8.54138e-06	9.89574e-05	3.41481
5612	Jak3	0.67269	4.12884	9.4532	8.55635e-06	9.90684e-05	3.71992
4776	Fer	-0.78029	4.99268	-9.44876	8.58786e-06	9.93707e-05	3.54223
5142	Fbxo7	-0.733999	5.32247	-9.43712	8.67113e-06	0.000100271	3.47488
4233	Zc3h12b	-0.854665	4.16147	-9.4361	8.67844e-06	0.000100293	3.69136
2814	Cpne5	-1.17545	2.29903	-9.43098	8.71538e-06	0.000100467	4.05157
4647	Polm	-0.796012	4.97745	-9.43312	8.69995e-06	0.000100467	3.53099
6338	Rprd1a	-0.593489	5.24983	-9.43179	8.70956e-06	0.000100467	3.48025
8253	Lgmn	0.43995	6.89065	9.43136	8.71263e-06	0.000100467	3.26429
4903	Whrn	-0.764039	4.67921	-9.42933	8.72732e-06	0.000100542	3.58186
6976	Wls	-0.535842	7.14718	-9.42742	8.74119e-06	0.000100639	3.23176
1347	Spint2	-1.7666	2.0327	-9.42463	8.76143e-06	0.000100808	4.10106
6737	Efnb1	-0.556196	6.08074	-9.41911	8.80167e-06	0.000101208	3.34611
2810	I830012O16Rik	-1.17679	2.68439	-9.41308	8.84587e-06	0.000101653	3.97003
459	Hhatl	-2.75314	-0.570689	-9.40647	8.89459e-06	0.000102149	4.047
5146	Ifi27l2a	-0.733218	5.19239	-9.40382	8.9142e-06	0.00010231	3.46629
404	Lgr6	-2.84512	2.40073	-9.39324	8.99305e-06	0.000103134	4.05934
4486	Pnpo	-0.815531	4.24504	-9.39269	8.99718e-06	0.000103134	3.63444
3641	Bai2	-0.967698	5.51844	-9.38419	9.06107e-06	0.0001038	3.3995
5888	Bmp4	-0.638568	5.91081	-9.38272	9.07216e-06	0.0001038	3.33603
7911	Smim14	0.464449	6.61513	9.38281	9.07149e-06	0.0001038	3.25079
14	Gm28046	6.17399	-2.59036	9.38052	9.08877e-06	0.00010392	2.57855
5312	Myd88	-0.712971	4.27506	-9.37983	9.094e-06	0.00010392	3.61498
6781	Sh3tc2	-0.552375	5.94007	-9.37633	9.12057e-06	0.000104159	3.32556
8206	Mycbp2	0.443738	7.69802	9.37468	9.13314e-06	0.000104238	3.1305
4999	Tcf4	-0.752092	5.42599	-9.37276	9.1478e-06	0.00010434	3.39984
8	Gm14567	6.41543	-2.31063	9.37157	9.15685e-06	0.000104356	2.6555
132	Gm4952	3.89442	-0.322666	9.37071	9.16342e-06	0.000104356	3.95064
2180	Neurl1a	-1.37318	2.2594	-9.37035	9.16617e-06	0.000104356	4.0086
4922	Slc7a6	-0.76221	5.01201	-9.36619	9.19807e-06	0.000104654	3.46366
9576	Ptbp1	-0.358295	9.54005	-9.36195	9.23065e-06	0.00010496	2.96375
6757	Spag5	0.554221	6.59834	9.35945	9.24994e-06	0.000105114	3.23222
5984	Tmem97	-0.629667	5.00264	-9.3477	9.34117e-06	0.00010608	3.44648
6254	Mgme1	0.601921	4.5069	9.34703	9.34643e-06	0.00010608	3.54655
616	Trim36	2.49737	0.0484712	9.34355	9.3736e-06	0.000106218	4.09689
5119	Stard10	-0.737273	5.49159	-9.34403	9.36987e-06	0.000106218	3.36296
6323	Fkrp	0.59536	4.85801	9.34326	9.37588e-06	0.000106218	3.47606
4056	Tgfbr3	-0.885224	7.49682	-9.33153	9.46834e-06	0.000107199	3.11028
8026	Kif1c	-0.456885	7.83598	-9.32589	9.51319e-06	0.000107641	3.07102
989	Efcab8	2.03535	0.128704	9.32365	9.53105e-06	0.000107776	4.10267
6551	Adarb1	-0.573965	5.72861	-9.31856	9.57181e-06	0.000108171	3.30225
8163	Ctps	0.446773	6.0576	9.31652	9.58811e-06	0.000108289	3.25847
271	Rps12-ps26	3.27651	-0.00474826	9.31373	9.61063e-06	0.000108476	4.02451
9166	Zfp652	-0.382575	7.55277	-9.31274	9.61856e-06	0.000108499	3.08581
6285	Paxbp1	0.598763	6.80791	9.31179	9.62624e-06	0.000108519	3.16511
7412	Zkscan17	0.5003	6.51455	9.29812	9.7373e-06	0.000109704	3.18503
9121	Cyb5r3	-0.384783	9.1289	-9.29007	9.80331e-06	0.00011038	2.92749
33	1110002E22Rik	5.40773	-3.02476	9.28907	9.81154e-06	0.000110405	2.47615
3639	Zfp473	0.967982	2.74052	9.28194	9.8705e-06	0.000111001	3.84966
3102	Gabra4	-1.08745	3.25228	-9.27717	9.91022e-06	0.000111369	3.73784
6156	Wdfy1	0.612666	5.89508	9.27655	9.91538e-06	0.000111369	3.2464
6230	Sat1	-0.604925	5.60582	-9.27271	9.94744e-06	0.000111661	3.2784
197	Gm904	-3.52545	-1.31241	-9.26997	9.97041e-06	0.000111851	3.67786
4558	Kctd1	-0.806465	3.79698	-9.26696	9.99575e-06	0.000112067	3.61137
3752	Rcor2	-0.944832	4.52231	-9.2658	1.00055e-05	0.000112108	3.46616
7088	Tmem87a	0.52619	5.90007	9.26151	1.00417e-05	0.000112445	3.23037
6891	Rai14	-0.54242	7.00178	-9.249	1.01481e-05	0.000113568	3.08268
6043	Idh2	-0.62384	6.62981	-9.24533	1.01796e-05	0.000113851	3.12027
5973	Rpusd1	0.631133	4.63128	9.24291	1.02004e-05	0.000114014	3.42774
4369	Enoph1	-0.83255	3.8557	-9.23736	1.02483e-05	0.00011448	3.57244
6659	Cep152	0.562921	5.11957	9.2279	1.03305e-05	0.000115328	3.32259
4579	Fancc	0.804724	3.95637	9.22297	1.03736e-05	0.000115669	3.54991
4608	Cenpu	0.800811	4.40655	9.22305	1.03729e-05	0.000115669	3.45857
6187	Ppa1	-0.609744	4.85552	-9.22188	1.03832e-05	0.000115705	3.35696
5199	Hars2	0.725665	3.97169	9.21753	1.04215e-05	0.000115997	3.5392
5231	Haus3	0.721404	5.17224	9.21675	1.04283e-05	0.000115997	3.30703
7935	Vac14	-0.46248	6.06797	-9.21698	1.04263e-05	0.000115997	3.16128
3600	Coro2b	-0.978496	3.85499	-9.21259	1.0465e-05	0.000116336	3.55346
5873	Smc4	0.641139	8.73621	9.21002	1.04878e-05	0.000116519	2.88674
4253	Blm	0.85053	5.51967	9.20855	1.05009e-05	0.000116593	3.24496
4571	Acat2	-0.805264	6.36166	-9.20649	1.05192e-05	0.000116656	3.11695
5320	Parpbp	0.711642	5.46912	9.2069	1.05156e-05	0.000116656	3.24814
3403	Hic2	1.0165	3.96223	9.19934	1.05831e-05	0.000117153	3.53423
4789	Nos1ap	-0.778873	4.65086	-9.19962	1.05806e-05	0.000117153	3.37727
7840	Ern1	0.469757	6.8428	9.19968	1.058e-05	0.000117153	3.05616
7032	Haus5	0.531674	5.03183	9.19857	1.059e-05	0.000117159	3.31001
9691	Ptpn23	0.351439	7.73667	9.19407	1.06305e-05	0.000117536	2.95922
4372	Trim65	-0.832123	3.90069	-9.19101	1.0658e-05	0.000117703	3.52076
4854	Kdelr3	-0.770485	4.89704	-9.19098	1.06584e-05	0.000117703	3.3231
4844	Whamm	0.771719	4.42668	9.19002	1.06671e-05	0.000117728	3.4231
2815	Pcdhb22	-1.1749	3.41382	-9.18845	1.06812e-05	0.000117743	3.62741
7298	Pik3r2	-0.508741	7.2421	-9.18895	1.06767e-05	0.000117743	3.00192
6474	Fkbp7	-0.580608	4.50256	-9.18594	1.0704e-05	0.000117924	3.39038
6379	Dnajb14	-0.588839	5.31134	-9.18493	1.07131e-05	0.000117954	3.24321
7636	Atp5o	-0.484312	6.85334	-9.17939	1.07636e-05	0.000118438	3.03359
4354	Ccdc134	0.83509	3.50195	9.17837	1.07729e-05	0.00011847	3.60308
5529	Bri3	-0.684018	5.09866	-9.16799	1.08684e-05	0.000119448	3.26468
92	Cmbl	-4.30074	-0.944443	-9.16649	1.08822e-05	0.000119528	3.63295
8456	Col4a6	-0.426061	7.0163	-9.16484	1.08974e-05	0.000119624	3.00247
7180	Nup160	0.519412	6.92779	9.16405	1.09047e-05	0.000119633	3.01409
2677	Rin3	-1.22036	1.87005	-9.16071	1.09357e-05	0.000119855	3.87853
3657	Btg1	0.962965	4.78806	9.16048	1.09379e-05	0.000119855	3.33166
5725	Scfd1	-0.658164	4.95589	-9.15753	1.09654e-05	0.000120084	3.2798
7943	Cnep1r1	0.462062	5.92171	9.14948	1.10407e-05	0.000120765	3.12228
8862	Gpx4	-0.400146	7.86198	-9.15017	1.10343e-05	0.000120765	2.90515
1679	Smarca1	-1.5882	1.80081	-9.14381	1.10941e-05	0.000121277	3.88154
2619	Ptger4	1.2385	2.12129	9.14288	1.11029e-05	0.000121301	3.83712
7206	Nbas	-0.51726	5.17898	-9.14121	1.11187e-05	0.000121329	3.22405
8044	Melk	0.455712	5.77551	9.1413	1.11178e-05	0.000121329	3.13523
7270	Mast4	-0.511409	6.96559	-9.13512	1.11765e-05	0.000121888	2.98025
3627	Prrg1	-0.970987	4.75287	-9.1291	1.1234e-05	0.000122443	3.29619
3965	Gm28230	-0.900846	3.5459	-9.12727	1.12516e-05	0.00012247	3.5369
4383	Gpr108	0.83091	5.21562	9.12676	1.12564e-05	0.00012247	3.21875
5702	Cdca2	0.661285	6.29692	9.12753	1.12491e-05	0.00012247	3.055
4979	Coq7	-0.755325	3.35838	-9.12585	1.12652e-05	0.000122492	3.57144
518	Fosl1	2.65538	0.0916617	9.12342	1.12885e-05	0.000122633	3.92349
3414	Ccdc130	1.01476	4.22175	9.12312	1.12914e-05	0.000122633	3.41028
5283	Tcf7l1	-0.716775	5.56272	-9.12158	1.13063e-05	0.000122721	3.14571
456	Arhgdig	-2.7564	0.773786	-9.1194	1.13273e-05	0.000122877	3.95781
5952	Wnt9a	-0.632434	4.12176	-9.11819	1.1339e-05	0.000122888	3.40456
7426	Bcl6	0.499487	5.53633	9.11791	1.13417e-05	0.000122888	3.15009
7671	Sbf1	0.482135	7.51893	9.11606	1.13597e-05	0.000123011	2.90791
5604	Neurl1b	-0.673577	5.10521	-9.11192	1.13999e-05	0.000123373	3.21106
7278	Mtus1	-0.510941	6.58915	-9.1094	1.14244e-05	0.000123566	2.99755
421	Amhr2	-2.81969	1.52461	-9.09529	1.1563e-05	0.000124992	3.90034
4801	Gphn	-0.77787	3.48175	-9.08879	1.16275e-05	0.000125615	3.51218
6689	Chuk	0.560278	6.53859	9.08585	1.16568e-05	0.000125784	2.98512
9692	Fam168a	-0.351365	7.60793	-9.08616	1.16537e-05	0.000125784	2.86914
6314	Ppwd1	0.596245	5.4577	9.08428	1.16724e-05	0.000125879	3.13289
6012	Dgcr6	0.626679	4.04628	9.07927	1.17227e-05	0.000126347	3.39298
6015	Fam177a	0.626205	5.5107	9.07801	1.17353e-05	0.000126409	3.11923
5796	Mknk1	0.650901	4.64247	9.07533	1.17622e-05	0.000126624	3.27057
4123	Npr2	-0.874389	3.17121	-9.06551	1.18617e-05	0.000127621	3.5561
632	Klhl29	-2.46547	0.682947	-9.05966	1.19214e-05	0.000128004	3.90767
5394	Caprin2	0.70194	4.73663	9.05929	1.19251e-05	0.000128004	3.23874
7608	Lhx2	-0.486516	5.78477	-9.06026	1.19152e-05	0.000128004	3.05331
9362	Actn1	0.371764	7.92837	9.05935	1.19245e-05	0.000128004	2.81477
9527	Arid1a	-0.361515	7.69139	-9.05476	1.19716e-05	0.000128427	2.83149
647	Ttc22	-2.44279	-0.578072	-9.04915	1.20294e-05	0.000128823	3.79709
4037	Tmem254a	-0.889447	4.40934	-9.04969	1.20238e-05	0.000128823	3.2872
7553	AW549877	-0.490932	7.42194	-9.04943	1.20265e-05	0.000128823	2.85286
5580	Zfp365	0.677052	4.13022	9.04802	1.2041e-05	0.000128872	3.34818
4686	Tmem181b-ps	0.791404	4.16776	9.03176	1.22106e-05	0.000130534	3.32892
6734	Atad5	0.5567	7.08208	9.03235	1.22043e-05	0.000130534	2.87405
525	Emilin1	-2.64638	0.391819	-9.03007	1.22283e-05	0.00013055	3.87886
3619	Leprel2	-0.974463	3.24663	-9.03026	1.22263e-05	0.00013055	3.51005
4523	Acy1	-0.810423	3.76038	-9.02959	1.22333e-05	0.00013055	3.39968
7868	Col4a3bp	-0.467102	6.2225	-9.0264	1.2267e-05	0.000130834	2.963
6877	Ints3	-0.543355	6.01434	-9.02554	1.22761e-05	0.000130854	2.9894
4872	Mtss1	-0.767183	7.50814	-9.02307	1.23021e-05	0.000131057	2.82037
1006	Mdfi	-2.02202	1.37238	-9.01925	1.23426e-05	0.000131412	3.83025
340	Ak4	-3.01458	1.30973	-9.0153	1.23847e-05	0.000131631	3.8523
599	Prrx2	-2.52302	0.825051	-9.01539	1.23837e-05	0.000131631	3.86753
8697	Zfpm2	-0.410413	6.73886	-9.0156	1.23815e-05	0.000131631	2.89197
5105	C2	-0.738204	4.89537	-9.01378	1.2401e-05	0.000131697	3.15739
7087	Csrnp2	0.526202	5.02336	9.01338	1.24052e-05	0.000131697	3.13824
1805	Sod3	1.53156	1.45787	9.00218	1.25256e-05	0.000132898	3.80551
4839	Cenpq	0.773102	5.10755	8.99911	1.25589e-05	0.000133175	3.11623
395	Ngef	-2.87165	-0.144374	-8.99652	1.25869e-05	0.000133251	3.80481
1575	Fam222a	1.63242	1.89458	8.99742	1.25771e-05	0.000133251	3.75213
6054	Tbl2	-0.622653	6.31204	-8.99644	1.25878e-05	0.000133251	2.92435
6533	Fam192a	0.575955	5.21291	8.99386	1.26158e-05	0.000133471	3.08795
2510	Adck3	1.27109	3.46771	8.98879	1.26711e-05	0.000133979	3.45154
1968	Fam46a	-1.45985	1.58705	-8.98684	1.26925e-05	0.000134128	3.76558
5678	Fastkd5	-0.66443	3.90172	-8.98178	1.27481e-05	0.000134638	3.32322
6519	Mpdz	-0.577432	7.04768	-8.98102	1.27565e-05	0.000134649	2.82639
5000	Napb	0.75203	3.63401	8.97857	1.27836e-05	0.000134858	3.38816
5710	Asb6	0.66021	4.86745	8.96689	1.29133e-05	0.000136148	3.12588
5045	Slc6a9	-0.745562	4.52901	-8.9652	1.29322e-05	0.00013627	3.18126
5622	Zdhhc24	0.671649	4.56052	8.9607	1.29827e-05	0.000136723	3.17938
5521	Fam118b	0.684769	4.53019	8.94823	1.31237e-05	0.000138056	3.1738
5773	Zgrf1	0.652827	5.85952	8.94818	1.31242e-05	0.000138056	2.94461
4904	Impdh1	0.763945	5.09948	8.94635	1.31451e-05	0.000138196	3.06728
5241	Bcor	-0.720492	5.36921	-8.94315	1.31816e-05	0.000138501	3.00818
6382	Atxn1	-0.588626	5.61255	-8.93807	1.32398e-05	0.000139033	2.96374
588	Enpp6	-2.53883	0.0579214	-8.9288	1.33468e-05	0.000140077	3.77978
942	2900026A02Rik	-2.08084	3.3586	-8.91868	1.34647e-05	0.000140879	3.42417
4043	Tmem80	0.888753	3.49958	8.92097	1.34379e-05	0.000140879	3.36624
6233	Dnajb9	0.604246	5.6434	8.91953	1.34547e-05	0.000140879	2.94833
6660	Gnl3	-0.56284	5.35219	-8.91923	1.34582e-05	0.000140879	2.98637
6844	Slc12a7	0.546169	6.50673	8.91829	1.34692e-05	0.000140879	2.82987
6865	Pgap1	-0.54426	5.68176	-8.91899	1.3461e-05	0.000140879	2.93476
4455	Irak2	0.821103	4.09338	8.91702	1.34841e-05	0.000140955	3.23718
7876	Rbbp4	-0.466229	7.85161	-8.91335	1.35272e-05	0.000141325	2.68196
7709	Oasl2	-0.478558	6.35295	-8.90898	1.35787e-05	0.000141783	2.8354
5455	Atg14	0.693597	4.85089	8.90391	1.36388e-05	0.000142291	3.07041
9669	Iqgap1	0.352909	8.75587	8.90356	1.36429e-05	0.000142291	2.59378
5230	D030056L22Rik	0.721472	4.97139	8.90218	1.36593e-05	0.000142382	3.04735
8992	Kntc1	0.391994	6.72384	8.89414	1.37552e-05	0.000143301	2.78021
9105	Ascc3	-0.385573	6.90207	-8.89218	1.37788e-05	0.000143465	2.75653
9479	Kcnab1	-0.36428	7.47663	-8.89035	1.38007e-05	0.000143612	2.69583
5931	Nod1	-0.634797	6.55953	-8.88913	1.38155e-05	0.000143684	2.79267
4575	Rad51ap1	0.804984	4.67083	8.88259	1.38944e-05	0.000144423	3.0879
2219	Gm28035	-1.35729	2.99862	-8.87936	1.39336e-05	0.000144426	3.42993
2896	Top1mt	-1.14289	1.89876	-8.87934	1.39339e-05	0.000144426	3.61928
4791	Isg20	-0.778781	3.53975	-8.8819	1.39028e-05	0.000144426	3.30674
7395	Foxj3	-0.50235	6.19638	-8.88126	1.39106e-05	0.000144426	2.82835
8016	Sec14l1	-0.457386	6.43893	-8.88053	1.39194e-05	0.000144426	2.79778
1570	Rgs20	1.6342	1.74671	8.87125	1.40325e-05	0.000145345	3.65635
6257	Pbx1	-0.6017	7.85564	-8.87077	1.40384e-05	0.000145345	2.64108
5764	Slc10a7	-0.653969	4.46438	-8.86701	1.40846e-05	0.000145742	3.09936
6334	Fbxo32	-0.593729	4.52238	-8.8633	1.41303e-05	0.000146132	3.08361
9608	Copb2	-0.355903	7.6414	-8.857	1.42083e-05	0.000146857	2.64775
6142	Calcoco1	0.613961	7.60885	8.85572	1.42243e-05	0.000146939	2.65246
4249	Cryz	-0.851531	3.02237	-8.85331	1.42543e-05	0.000147094	3.38801
8484	Sepn1	-0.42425	5.84483	-8.85323	1.42553e-05	0.000147094	2.84778
2390	Ccdc74a	-1.30334	1.76186	-8.85032	1.42916e-05	0.000147386	3.61602
507	Igf2	-2.67022	0.57103	-8.84427	1.43674e-05	0.000148002	3.72549
7312	Nfia	-0.507565	6.84109	-8.84475	1.43614e-05	0.000148002	2.71789
9424	Dennd5a	0.368544	8.16762	8.84188	1.43975e-05	0.000148229	2.58528
7684	Nr1d2	0.481046	6.10579	8.84103	1.44082e-05	0.000148257	2.80535
4182	Nsun3	0.862528	3.64511	8.83956	1.44268e-05	0.000148282	3.25799
7361	Slc25a5	-0.504524	6.31063	-8.83975	1.44244e-05	0.000148282	2.77431
3068	Ephb2	-1.09711	4.11071	-8.83746	1.44533e-05	0.000148443	3.1521
8355	Cox6b1	-0.432001	6.74331	-8.83705	1.44586e-05	0.000148443	2.72103
6321	Pgp	-0.595759	5.3818	-8.83359	1.45024e-05	0.00014881	2.89994
5380	Ddias	0.703575	4.87976	8.82567	1.46035e-05	0.000149763	2.99065
3542	Znrd1as	0.988118	3.00905	8.81766	1.47064e-05	0.000150734	3.37235
621	Ptpn7	-2.48811	0.149102	-8.81282	1.4769e-05	0.000151291	3.69016
66	Fmnl1	-4.69143	-1.16104	-8.80711	1.48433e-05	0.000151927	3.27823
7985	Phactr4	0.460008	6.29545	8.80678	1.48475e-05	0.000151927	2.74772
7130	Pcgf3	0.523379	7.38788	8.80244	1.49043e-05	0.000152423	2.6224
28	Sfrp2	-5.60969	-0.98699	-8.79861	1.49545e-05	0.000152852	3.19331
5336	AU040320	0.709563	5.60183	8.79716	1.49735e-05	0.000152876	2.83967
6679	Stbd1	-0.561442	5.0917	-8.79761	1.49676e-05	0.000152876	2.91402
544	Gng13	-2.61053	-0.0574299	-8.79499	1.50021e-05	0.000152995	3.65833
5239	Snapc5	0.720626	4.53754	8.79478	1.50049e-05	0.000152995	3.02733
7546	Adrbk1	0.491326	6.6526	8.79439	1.50101e-05	0.000152995	2.69317
8015	C1qbp	-0.457421	6.27146	-8.79354	1.50212e-05	0.000153024	2.73442
4458	Slc1a4	0.819707	4.54283	8.7895	1.50747e-05	0.000153484	3.02418
7241	Zbed3	0.514212	6.31789	8.78323	1.51582e-05	0.000154248	2.72281
6651	1110051M20Rik	0.563678	4.87622	8.78225	1.51712e-05	0.000154295	2.94581
6177	Mfhas1	-0.610813	5.57411	-8.77964	1.52061e-05	0.000154564	2.81791
2108	Trpc2	1.40332	1.34319	8.77768	1.52324e-05	0.000154661	3.61299
7070	Phykpl	-0.528342	5.06171	-8.77781	1.52306e-05	0.000154661	2.89994
4165	Pus7l	-0.864857	2.92584	-8.77696	1.52421e-05	0.000154674	3.33561
5743	Pold2	-0.656612	6.50111	-8.75397	1.55542e-05	0.000157754	2.66939
15	Tm4sf5	-6.15191	-1.36881	-8.75298	1.55678e-05	0.000157805	2.95522
5876	Ppil1	-0.640079	5.79859	-8.74744	1.56441e-05	0.000158471	2.75381
5965	Ddx59	0.631491	4.30423	8.74696	1.56508e-05	0.000158471	3.02569
7689	Hmmr	0.480606	6.81346	8.74607	1.5663e-05	0.000158508	2.62812
50	Ampd1	4.89598	-1.97545	8.74527	1.56741e-05	0.000158533	2.8209
401	Nr4a3	2.85196	0.0413107	8.74217	1.5717e-05	0.00015888	3.60397
764	Syngr4	2.27698	-0.0215907	8.74074	1.57369e-05	0.000158922	3.61422
5625	2610008E11Rik	0.671012	6.48513	8.74063	1.57385e-05	0.000158922	2.66292
6602	Aox1	0.568222	4.60459	8.7385	1.57681e-05	0.000159134	2.95559
2245	Psmb10	-1.34957	3.21144	-8.73495	1.58177e-05	0.000159547	3.25083
7878	Cstf2	-0.466203	6.40404	-8.73171	1.58631e-05	0.000159918	2.65835
7946	Jak1	-0.461943	7.35652	-8.72974	1.58908e-05	0.000160109	2.55275
5435	Wdr47	0.695941	4.77537	8.72867	1.59059e-05	0.000160173	2.91672
4986	Gpcpd1	0.754431	5.24782	8.72777	1.59185e-05	0.000160212	2.83155
131	Wnt3	-3.89964	-1.47386	-8.7262	1.59406e-05	0.000160246	3.21086
2507	Npas3	-1.27129	2.68158	-8.72587	1.59453e-05	0.000160246	3.34372
7416	Fgd1	-0.500007	5.41954	-8.72568	1.59479e-05	0.000160246	2.78895
4691	Cplx2	-0.790736	3.55895	-8.72261	1.59913e-05	0.000160593	3.15156
7462	Pnrc1	0.496842	6.71962	8.72151	1.60069e-05	0.000160663	2.61494
2097	Rhebl1	1.40757	2.06	8.71832	1.60522e-05	0.000160995	3.46406
6051	Plp2	-0.622717	8.2735	-8.71795	1.60575e-05	0.000160995	2.45487
7056	Snx30	0.529408	5.13715	8.7168	1.60737e-05	0.00016107	2.8346
219	Serpina9	-3.43868	-0.225784	-8.71192	1.61435e-05	0.000161681	3.54222
633	Angpt1	-2.46044	-0.316972	-8.70789	1.62012e-05	0.000161995	3.56509
2453	Cacna1c	-1.28737	2.8511	-8.70797	1.62e-05	0.000161995	3.29515
7490	Lifr	-0.494813	7.58648	-8.70877	1.61885e-05	0.000161995	2.50972
6213	Klf7	0.606949	5.05956	8.70552	1.62352e-05	0.000162246	2.83921
1420	Ccdc85c	-1.72044	1.84287	-8.70165	1.62911e-05	0.000162451	3.47716
3838	Zic2	-0.92786	3.27964	-8.70181	1.62887e-05	0.000162451	3.19324
6560	Rap2c	-0.573083	5.26394	-8.70283	1.6274e-05	0.000162451	2.79293
9838	Cap1	-0.343633	7.66653	-8.70303	1.62712e-05	0.000162451	2.49614
9332	P4ha1	0.373659	8.39294	8.69746	1.63518e-05	0.000162969	2.42512
5904	Nup155	0.63774	7.65925	8.69413	1.64001e-05	0.000163362	2.4911
7233	Tspan15	-0.514656	5.40704	-8.69076	1.64493e-05	0.000163764	2.75716
9675	Nsa2	0.352494	7.17305	8.68943	1.64687e-05	0.000163867	2.53349
4029	Ap1s2	0.890418	4.22851	8.68382	1.6551e-05	0.000164384	2.98879
6672	Wdtc1	-0.562133	6.64858	-8.68345	1.65564e-05	0.000164384	2.58325
6771	Epb4.1l4a	-0.55304	5.0741	-8.68345	1.65564e-05	0.000164384	2.80666
7902	Plekha3	0.464739	5.85013	8.68486	1.65357e-05	0.000164384	2.68909
5278	Gart	-0.717047	4.22254	-8.67661	1.66573e-05	0.000165297	2.96627
2255	Fgfr3	-1.34722	3.99295	-8.67378	1.66993e-05	0.000165625	3.02743
2505	Cyp4f13	1.27134	3.0214	8.67088	1.67424e-05	0.000165963	3.24028
4638	Polr2k	0.797545	3.40859	8.66516	1.68279e-05	0.000166631	3.13921
7526	Ctxn1	0.49286	6.46538	8.66528	1.6826e-05	0.000166631	2.58972
815	Hoxa13	-2.21854	0.347623	-8.6593	1.69159e-05	0.000167412	3.56591
8383	Anxa11	-0.429988	6.62256	-8.65566	1.69708e-05	0.000167865	2.5585
2816	Sarm1	1.17459	2.50756	8.65473	1.6985e-05	0.000167915	3.31989
4015	Grhpr	-0.891386	3.58012	-8.65372	1.70002e-05	0.000167975	3.08265
312	Nxf3	3.09302	0.242777	8.65158	1.70327e-05	0.000168206	3.53955
582	Slc5a5	2.54908	-0.381663	8.64929	1.70675e-05	0.000168459	3.48922
10104	Vezf1	-0.328863	7.87567	-8.64787	1.70891e-05	0.000168582	2.42224
729	Chrm4	-2.31627	-0.185509	-8.64574	1.71215e-05	0.000168721	3.53092
7213	Heca	0.516879	6.20925	8.6459	1.71191e-05	0.000168721	2.60303
5880	Zfp605	0.639682	4.43021	8.64425	1.71442e-05	0.000168854	2.90091
6824	Arhgef40	-0.548505	6.19165	-8.6396	1.72155e-05	0.000169466	2.59513
3850	Ifitm3	-0.925358	6.82021	-8.63723	1.7252e-05	0.000169734	2.52105
1246	Shank3	-1.82852	1.91919	-8.63407	1.73008e-05	0.000170123	3.40751
9579	Ywhaz	-0.358051	9.26674	-8.63177	1.73363e-05	0.000170381	2.2888
7623	Gnai1	-0.485494	5.07966	-8.63005	1.73629e-05	0.000170552	2.75301
430	Col14a1	-2.80377	-0.630583	-8.62458	1.7448e-05	0.000170931	3.44044
2093	Nabp1	1.40918	3.31188	8.62618	1.74231e-05	0.000170931	3.14477
6870	Diap1	0.543938	6.27476	8.62469	1.74463e-05	0.000170931	2.57421
7370	Kif2c	0.503785	6.18702	8.62605	1.7425e-05	0.000170931	2.58625
8669	Nupl1	-0.412241	6.13544	-8.62476	1.74452e-05	0.000170931	2.58713
5803	Lzts2	-0.649913	6.8217	-8.62356	1.74639e-05	0.000170996	2.50561
2906	Pitpnm2	-1.14082	5.17805	-8.62196	1.74888e-05	0.000171149	2.73869
919	Adap1	-2.09796	0.960352	-8.61761	1.7557e-05	0.000171707	3.50677
4245	Ctsf	-0.852314	3.47289	-8.61701	1.75664e-05	0.000171707	3.06897
6563	Uvrag	-0.572929	5.09271	-8.61653	1.75739e-05	0.000171707	2.73823
5535	Usp1	-0.683191	7.1866	-8.61563	1.75882e-05	0.000171755	2.45913
528	Sorcs2	-2.64288	1.03727	-8.61266	1.76349e-05	0.000172121	3.50562
1556	Actr3b	-1.64122	0.751989	-8.60795	1.77093e-05	0.000172663	3.50555
6238	Isy1	-0.603428	4.63202	-8.60854	1.77e-05	0.000172663	2.81626
1884	Tlcd2	1.50173	1.94109	8.60706	1.77234e-05	0.000172709	3.38203
1911	Polr1a	-1.48343	5.48222	-8.60037	1.78298e-05	0.000173563	2.67588
7442	Acvr1b	-0.498307	5.42181	-8.60065	1.78255e-05	0.000173563	2.66661
6400	Spdl1	0.587162	5.50157	8.59741	1.78773e-05	0.000173932	2.65848
7108	Tshz1	-0.524762	5.1226	-8.59477	1.79195e-05	0.000174251	2.71122
7890	Smad5	-0.465449	7.08795	-8.59351	1.79398e-05	0.000174356	2.44684
816	Hey1	-2.21812	0.852026	-8.58972	1.80008e-05	0.000174857	3.49028
8415	Trappc10	0.428674	7.09896	8.58503	1.80768e-05	0.00017541	2.43928
9466	Clic4	-0.365136	7.93447	-8.58502	1.80768e-05	0.00017541	2.35492
10397	Got2	-0.313736	8.2952	-8.58388	1.80953e-05	0.000175497	2.32082
503	Cbfa2t3	-2.67713	0.2808	-8.58018	1.81554e-05	0.000175987	3.49496
7258	2002-03-01	-0.512859	6.55224	-8.5776	1.81976e-05	0.000176303	2.49022
7413	Ndst1	-0.500254	6.73808	-8.57172	1.82939e-05	0.000177143	2.46322
5513	Myo1e	0.685568	6.17916	8.57007	1.8321e-05	0.000177312	2.53506
367	Syk	-2.935	-1.04652	-8.5655	1.83963e-05	0.000177927	3.30588
3289	Pqlc3	-1.04257	5.65546	-8.56504	1.84039e-05	0.000177927	2.60282
3613	Rdh10	-0.976024	3.03134	-8.56174	1.84586e-05	0.000178268	3.11032
6148	Bmper	-0.613294	5.67651	-8.56231	1.84492e-05	0.000178268	2.59038
10	Cyp2c55	6.35978	-2.01533	8.55953	1.84954e-05	0.00017846	2.41298
6248	0610011F06Rik	0.602595	4.6581	8.55938	1.84978e-05	0.00017846	2.7716
6785	Vldlr	-0.551971	5.93114	-8.55811	1.8519e-05	0.00017849	2.5494
8409	Ptk2b	-0.428849	7.48258	-8.55803	1.85204e-05	0.00017849	2.37171
9594	Nucb1	-0.356757	7.69224	-8.5543	1.85826e-05	0.000178996	2.34752
6738	Esco2	0.556083	5.71145	8.55185	1.86236e-05	0.00017911	2.58056
7178	Msrb1	0.519607	4.58999	8.55211	1.86191e-05	0.00017911	2.77583
7229	Dtx3l	-0.514948	5.59115	-8.55242	1.8614e-05	0.00017911	2.59271
5166	Il17ra	0.730657	4.15146	8.55106	1.86368e-05	0.000179143	2.87019
5321	Rapgef1	0.711577	6.83688	8.54945	1.86637e-05	0.000179308	2.43513
6683	Dcps	-0.560823	4.92435	-8.54671	1.87099e-05	0.000179658	2.69985
7604	Spg7	0.486851	5.88236	8.54319	1.87692e-05	0.000180133	2.54584
5902	Runx2	0.637836	4.54112	8.53778	1.8861e-05	0.00018092	2.77466
5951	Aldh7a1	-0.632805	5.66674	-8.53511	1.89064e-05	0.000181166	2.56516
7964	Polr3c	0.461095	5.73568	8.53544	1.89007e-05	0.000181166	2.55906
7678	Phf14	-0.481606	6.07977	-8.5304	1.89868e-05	0.000181842	2.5017
8287	Samd8	0.437022	6.53813	8.51656	1.92252e-05	0.00018403	2.43411
8599	Arih2	0.417611	6.14339	8.51471	1.92574e-05	0.000184242	2.4811
1184	Hsph1	1.87299	0.977736	8.51291	1.92888e-05	0.00018435	3.414
7595	Mxra7	-0.487581	5.76924	-8.51322	1.92833e-05	0.00018435	2.52736
8513	Hdac6	0.422917	6.07529	8.5115	1.93132e-05	0.000184489	2.48702
3971	Ttc30a1	-0.899548	2.47873	-8.50528	1.94221e-05	0.00018543	3.16392
7602	Glrx3	-0.48688	5.45403	-8.50472	1.9432e-05	0.00018543	2.56678
2978	Lrrn4	-1.11802	1.77928	-8.50284	1.9465e-05	0.000185649	3.28633
6724	Sgol1	0.557353	6.22251	8.50072	1.95023e-05	0.000185909	2.45873
6644	Btbd3	-0.564584	5.04368	-8.49615	1.95831e-05	0.000186582	2.62841
2813	Chchd7	1.17552	2.3418	8.49328	1.9634e-05	0.00018697	3.19663
3630	Oas1g	-0.969883	3.54772	-8.49061	1.96815e-05	0.000187229	2.93245
7578	Usp42	-0.489409	5.33558	-8.49108	1.96731e-05	0.000187229	2.57243
9867	Arpc2	-0.342006	7.76772	-8.48524	1.97774e-05	0.000188043	2.27173
6762	Lclat1	0.553653	6.47505	8.48102	1.9853e-05	0.000188665	2.40761
5091	Dhrs11	-0.739759	3.36256	-8.47665	1.99318e-05	0.000189316	2.9539
5695	Rexo2	-0.66187	4.98075	-8.47438	1.99729e-05	0.000189609	2.61926
6121	Tspyl4	0.616257	4.60353	8.47202	2.00156e-05	0.000189916	2.69673
7531	Camsap2	0.492495	7.24377	8.46551	2.01341e-05	0.000190942	2.30609
1774	Hist1h2ap	-1.54859	7.5635	-8.46164	2.02049e-05	0.000191515	2.27514
135	Sult2b1	-3.85726	-0.824777	-8.45597	2.03091e-05	0.000192403	3.20963
1018	Nrk	-2.01187	0.540775	-8.45366	2.03518e-05	0.00019261	3.37988
8967	Nedd9	-0.393081	6.84877	-8.45407	2.03443e-05	0.00019261	2.33393
6250	Nomo1	0.602349	6.56037	8.45244	2.03744e-05	0.000192625	2.36946
8749	Uso1	0.406833	7.33257	8.45263	2.03708e-05	0.000192625	2.28363
6489	2410002F23Rik	-0.579916	5.87069	-8.45043	2.04115e-05	0.000192877	2.45117
6332	Kif3c	0.594288	4.97451	8.44653	2.0484e-05	0.000193463	2.60026
5937	Msto1	-0.633791	5.39332	-8.4451	2.05108e-05	0.000193616	2.51868
6942	0610010F05Rik	0.538402	5.08638	8.44256	2.05581e-05	0.000193963	2.57454
27	Fam151a	-5.65107	-2.56155	-8.43707	2.0661e-05	0.000194772	2.31152
1740	Nkd2	-1.56668	0.783688	-8.43686	2.0665e-05	0.000194772	3.34706
6925	Zfp398	0.540004	4.95164	8.43625	2.06764e-05	0.00019478	2.59274
6416	Thoc3	-0.585091	5.41209	-8.43275	2.07423e-05	0.000195301	2.50286
6988	Pask	0.534614	5.92017	8.43205	2.07556e-05	0.000195325	2.43088
6000	Nampt	-0.628252	5.91284	-8.42713	2.08487e-05	0.000196101	2.42242
7818	Dyrk2	-0.470895	5.95056	-8.42224	2.09419e-05	0.000196877	2.41132
2143	Gm8773	-1.38902	1.19437	-8.42141	2.09576e-05	0.000196924	3.29214
8512	Tk1	-0.422967	6.53037	-8.42085	2.09682e-05	0.000196924	2.3368
5719	Zhx2	-0.658706	4.50934	-8.41987	2.0987e-05	0.000197	2.65523
6681	Rbm4	0.561253	5.89023	8.41845	2.10142e-05	0.000197154	2.42184
6112	Rbm43	-0.617087	4.59604	-8.40999	2.11768e-05	0.000198578	2.62755
10066	Cdh2	0.330738	7.58043	8.4055	2.12638e-05	0.000199293	2.21129
547	Nipal1	-2.60524	-0.724523	-8.40436	2.12859e-05	0.000199398	3.25705
7320	Rcor3	-0.506917	5.48244	-8.4034	2.13046e-05	0.000199472	2.46157
88	Tmem236	4.33615	-0.42204	8.40118	2.13477e-05	0.000199773	3.17209
3776	Tmem243	0.939014	2.33537	8.40041	2.13627e-05	0.000199812	3.10072
5741	Zfp518a	-0.656658	5.254	-8.39873	2.13956e-05	0.000200019	2.49578
505	Myo5b	-2.67636	0.131965	-8.39362	2.14957e-05	0.000200852	3.32758
7380	Osbpl3	0.503327	5.27017	8.38589	2.1648e-05	0.000202172	2.48518
4659	Ank1	-0.794603	3.90224	-8.38519	2.16619e-05	0.000202199	2.74891
4822	Trpm4	0.775553	4.75644	8.38462	2.16731e-05	0.000202202	2.58438
8741	Ckap5	0.407248	7.92346	8.38395	2.16864e-05	0.000202224	2.15711
4731	Elovl5	-0.785853	7.42986	-8.38006	2.17636e-05	0.000202737	2.20066
7692	Tbck	0.479947	5.68721	8.38029	2.17591e-05	0.000202737	2.41222
7536	Frmd4a	-0.491921	5.68307	-8.3768	2.18286e-05	0.00020324	2.40404
8499	Ppp1r15b	-0.423402	6.84056	-8.37599	2.18448e-05	0.000203288	2.25669
5841	Timm17b	-0.64517	5.15995	-8.3689	2.19871e-05	0.000204509	2.48206
3157	Nkain1	-1.07354	2.21865	-8.36208	2.21248e-05	0.000205582	3.07658
5553	Zranb3	0.680549	5.43047	8.36248	2.21166e-05	0.000205582	2.43894
6471	Arhgef26	0.580922	4.60278	8.35922	2.21827e-05	0.000206016	2.58353
5499	Nsg1	-0.687691	3.89778	-8.35816	2.22044e-05	0.000206113	2.72132
6383	Ampd2	-0.588418	5.36556	-8.35682	2.22317e-05	0.000206263	2.43454
4723	Rusc2	0.787389	6.67449	8.35295	2.23106e-05	0.000206578	2.25857
5685	Dusp10	0.663223	3.85184	8.35405	2.22882e-05	0.000206578	2.73662
7338	Renbp	-0.505807	5.73937	-8.3535	2.22995e-05	0.000206578	2.3724
8145	Sumo2	-0.447674	8.44297	-8.35296	2.23104e-05	0.000206578	2.07749
4359	Ugt1a6a	-0.834775	4.93867	-8.35189	2.23323e-05	0.000206675	2.50758
1559	Plagl1	-1.63959	2.23177	-8.34446	2.24852e-05	0.000207911	3.07293
3367	Ccne1	-1.02419	4.01433	-8.3443	2.24885e-05	0.000207911	2.68944
5497	Kifc5b	0.687959	4.6528	8.34293	2.25168e-05	0.000208068	2.56054
9326	Pcna	-0.373882	7.93962	-8.33832	2.26122e-05	0.000208845	2.10815
2063	Actl10	1.4208	1.18961	8.3368	2.26438e-05	0.000209032	3.22302
6529	Cdc42bpg	-0.576183	5.81431	-8.33305	2.2722e-05	0.000209648	2.34159
5050	Ppapdc1b	-0.744884	5.54932	-8.33012	2.27832e-05	0.000210108	2.38012
3311	Pla2g4c	1.03725	2.35668	8.32915	2.28034e-05	0.000210121	3.03061
6124	Hspb6	-0.616015	4.03776	-8.32844	2.28184e-05	0.000210121	2.66075
7477	Atp11b	0.495673	6.04212	8.32841	2.28189e-05	0.000210121	2.30939
6981	Litaf	0.535524	6.9103	8.31868	2.3024e-05	0.000211904	2.19449
[truncated: 5,555 more rows]

## Sheet: q<0.05 UP
	geneID	logFC	AveExpr	t	P.Value	adj.P.Val	B	abs FC
6	Plekha4	6.88791	-2.28419	11.8226	1.44659e-06	2.64293e-05	3.43328	118.431
8	Gm14567	6.41543	-2.31063	9.37157	9.15685e-06	0.000104356	2.6555	85.3564
10	Cyp2c55	6.35978	-2.01533	8.55953	1.84954e-05	0.00017846	2.41298	82.1265
14	Gm28046	6.17399	-2.59036	9.38052	9.08877e-06	0.00010392	2.57855	72.203
33	1110002E22Rik	5.40773	-3.02476	9.28907	9.81154e-06	0.000110405	2.47615	42.4512
35	Cyp2c65	5.37566	-3.04683	8.11825	2.77359e-05	0.000245333	1.9089	41.5179
36	Zc3h12c	5.32834	-1.057	3.85284	0.00433646	0.0140018	-1.69613	40.1783
38	Fosb	5.23765	-1.18243	4.94996	0.00093922	0.0039981	-0.289398	37.7304
40	Gm28047	5.12067	-3.1449	5.04031	0.000834538	0.00362717	-0.393277	34.7917
44	Tph2	5.02643	-2.60954	3.71237	0.00534077	0.0166232	-1.86049	32.5916
46	Hhipl2	4.96712	-1.58786	4.39281	0.00199819	0.00740457	-0.977415	31.2789
49	Hspa1a	4.91387	-1.60094	6.72305	0.000113089	0.000739639	1.49612	30.1455
50	Ampd1	4.89598	-1.97545	8.74527	1.56741e-05	0.000158533	2.8209	29.774
51	Zdbf2	4.88114	-3.2994	6.86627	9.69663e-05	0.000657327	1.11543	29.4692
53	Gm2810	4.86574	-3.32036	5.03385	0.000841588	0.00365485	-0.408665	29.1563
54	Bend4	4.84405	-1.4948	4.55078	0.00160574	0.00618429	-0.778166	28.7213
57	Keg1	4.81774	-2.83201	6.31157	0.000178292	0.00106038	0.848228	28.2023
65	Txndc2	4.70187	-2.19675	5.6091	0.000407253	0.00204454	0.360563	26.0259
68	Prg4	4.64961	3.4228	19.187	2.71941e-08	1.41333e-06	9.85092	25.0999
76	L3mbtl1	4.53384	-1.69151	4.768	0.00119587	0.00488205	-0.515515	23.1645
77	Apol7e	4.52104	-0.127895	4.1495	0.00281842	0.00983747	-1.39667	22.9598
78	Myh11	4.51794	-2.1908	5.71816	0.000356724	0.00184354	0.469517	22.9106
79	Gal3st1	4.51319	-2.40912	6.87995	9.55639e-05	0.000651119	1.44936	22.8353
81	Tmprss7	4.46743	-2.52195	7.98535	3.14439e-05	0.000269699	2.18973	22.1223
83	Tdrd6	4.43464	-2.749	5.32412	0.00058012	0.00271576	-0.0106731	21.6251
86	Spdef	4.40611	-1.96116	5.60624	0.000408678	0.00204985	0.404475	21.2018
88	Tmem236	4.33615	-0.42204	8.40118	2.13477e-05	0.000199773	3.17209	20.1981
90	Ankrd34b	4.32686	-1.05663	9.91759	5.87077e-06	7.4285e-05	3.99494	20.0685
93	Hkdc1	4.29949	-2.92536	5.27625	0.000616325	0.00285118	-0.0701935	19.6913
94	Magi2	4.29231	0.837468	4.10756	0.00299317	0.0103473	-1.58389	19.5936
96	Ankrd1	4.24858	-2.44938	4.33318	0.00217218	0.00793879	-1.066	19.0086
103	Dyrk4	4.20835	-1.02078	7.53411	4.87575e-05	0.000380102	2.36201	18.4858
107	Fam166a	4.18116	-1.5263	7.60457	4.54699e-05	0.000359036	2.30316	18.1408
108	Acta1	4.1759	-3.15553	5.89174	0.00028986	0.00156205	0.464662	18.0747
109	Acot12	4.13559	-3.26923	5.78902	0.000327585	0.00172148	0.344808	17.5766
110	Fam71a	4.12383	-3.6588	6.45654	0.000151521	0.000935464	0.776991	17.4339
124	Epha8	3.94577	-3.74153	5.69072	0.000368757	0.00189244	0.159545	15.4097
132	Gm4952	3.89442	-0.322666	9.37071	9.16342e-06	0.000104356	3.95064	14.8709
133	Sry	3.8776	-3.79854	5.65	0.000387444	0.0019664	0.11791	14.6985
136	Diras1	3.84561	-3.1266	3.25633	0.0106889	0.0296034	-2.46111	14.3762
140	Fer1l6	3.83682	-1.90239	7.63315	4.42065e-05	0.000350414	2.25489	14.2888
145	Catsperd	3.78612	-1.64679	7.65353	4.33291e-05	0.000345092	2.35078	13.7954
146	Neurog2	3.78548	-3.8361	5.51342	0.000458048	0.00224067	-0.0051558	13.7893
147	Fam163a	3.77604	-2.00968	6.54342	0.000137612	0.000865269	1.33402	13.6994
148	Efhd1	3.7756	-3.85572	4.17296	0.00272549	0.00957121	-1.35088	13.6952
149	Kcne2	3.77372	-3.07447	5.21897	0.000662905	0.00302558	-0.129202	13.6774
150	Gm10364	3.77185	-2.20327	5.15341	0.000720965	0.00322654	-0.0819304	13.6596
153	Gm13051	3.75715	-0.30739	3.46413	0.00776697	0.0226533	-2.40199	13.5211
154	Cyp17a1	3.74644	-3.56592	4.9923	0.000888494	0.00381571	-0.447609	13.4212
162	Pga5	3.71311	-3.88247	6.30148	0.000180342	0.00106995	0.627941	13.1147
163	Actl7b	3.71242	-3.88202	6.21764	0.000198387	0.00115249	0.564881	13.1084
166	Kcnj12	3.70157	-3.34807	6.2338	0.000194762	0.00113707	0.730363	13.0101
169	Syn2	3.6762	-3.12879	5.16936	0.000706351	0.00317504	-0.183936	12.7834
173	Selplg	3.62964	-3.35674	3.9489	0.00376661	0.0124749	-1.57529	12.3774
174	Cplx1	3.62056	-3.41873	5.50568	0.000462449	0.0022604	0.0863695	12.2998
177	Gm21874	3.60218	-3.92876	5.95017	0.000270536	0.00148046	0.349189	12.1441
179	Fgd5	3.5926	-3.21542	3.78641	0.00478382	0.0152061	-1.76917	12.0637
180	Ctrb1	3.58742	-3.41861	5.27658	0.000616067	0.00285071	-0.12664	12.0204
181	Ccdc150	3.58628	-0.999789	7.61146	4.51616e-05	0.000357062	2.47686	12.011
182	Dnah12	3.58513	-3.14148	4.67221	0.00136067	0.00541735	-0.713102	12.0014
184	Cyp3a13	3.58084	-2.57567	5.39616	0.000529926	0.00251927	0.142646	11.9657
186	Rasgef1a	3.57023	-2.35755	4.76828	0.00119541	0.00488194	-0.529681	11.8781
188	Pth2r	3.56515	-3.91981	3.04357	0.0148947	0.038678	-2.736	11.8363
191	Asb17	3.55038	-2.90451	4.63335	0.00143438	0.00565454	-0.72901	11.7158
192	Otop1	3.54013	-3.41753	5.10268	0.000769689	0.00340812	-0.295242	11.6328
194	Rpl10a-ps2	3.52922	-3.96246	5.89314	0.000289379	0.00155992	0.29833	11.5452
195	Gabrr2	3.52668	-3.5074	5.43827	0.000502789	0.00241334	0.00819746	11.5249
196	Il17c	3.52621	-1.95345	7.34828	5.87573e-05	0.000438902	2.04672	11.5211
198	Sdcbp2	3.5197	-1.71319	4.13329	0.00288463	0.0100305	-1.31821	11.4693
199	Gm2058	3.5011	-0.903721	3.53557	0.00696778	0.0207237	-2.23363	11.3224
202	Fasl	3.49452	-3.98455	5.11358	0.00075892	0.00336448	-0.386295	11.2708
203	Pvrl4	3.4879	-2.10604	5.97118	0.000263936	0.00144995	0.790646	11.2192
205	Ptx3	3.48214	5.29841	44.8157	2.16784e-11	1.76521e-08	16.7209	11.1745
208	2610528A11Rik	3.47779	-2.94036	6.02123	0.000248914	0.00137857	0.680218	11.1408
212	Jakmip3	3.46361	-3.9988	5.73078	0.000351333	0.00181977	0.159828	11.0319
223	Myo5c	3.43261	-4.00881	5.26471	0.000625415	0.00288381	-0.248595	10.7974
225	1700007G11Rik	3.4297	-1.56773	7.8346	3.63269e-05	0.000300702	2.53933	10.7756
228	Apoa1	3.39579	-3.30962	4.81258	0.00112663	0.0046454	-0.571546	10.5253
230	Dppa1	3.38821	-4.0093	3.98708	0.00356278	0.0119287	-1.57076	10.4701
235	Siglecg	3.37215	2.01138	11.7441	1.52626e-06	2.75968e-05	5.92864	10.3542
236	C920009B18Rik	3.36791	-3.53658	5.63072	0.000396648	0.00200482	0.188649	10.3239
238	RP23-16I21.1	3.35514	-4.0616	5.43149	0.000507055	0.00242937	-0.105402	10.2329
239	Tnfrsf13b	3.35449	-3.1414	6.1305	0.000219266	0.00124816	0.728547	10.2283
242	Lingo3	3.34704	-3.53977	4.37122	0.0020594	0.00758686	-1.0862	10.1756
243	Parp16	3.34651	-1.81403	4.90925	0.000990965	0.00418064	-0.336308	10.1718
244	Atcay	3.34097	-3.51141	5.66828	0.000378928	0.001936	0.228325	10.1329
250	Ccdc106	3.31885	-1.67003	4.86308	0.00105341	0.00439589	-0.388756	9.97869
252	Stmn4	3.3135	-2.51802	4.44713	0.00185269	0.00695344	-0.917625	9.94178
254	Pin1rt1	3.31145	-4.10085	4.30932	0.00224633	0.00814824	-1.2142	9.92762
255	Adam1b	3.30982	-4.07866	5.41109	0.000520131	0.00248447	-0.125685	9.91643
256	Btla	3.30737	-4.06163	4.70956	0.00129367	0.00520351	-0.789707	9.89957
257	Muc5ac	3.30426	-4.06165	4.68297	0.00134099	0.00535638	-0.816775	9.8783
258	RP24-372I24.5	3.30381	-4.05963	4.47728	0.0017769	0.00673216	-1.03061	9.87517
259	Ccdc64b	3.30326	-2.51743	4.73385	0.00125201	0.00507813	-0.575156	9.87144
261	Gm4477	3.30033	-2.89323	4.11335	0.00296838	0.010279	-1.34518	9.85142
263	Havcr2	3.29878	-2.05851	4.3465	0.00213197	0.00781354	-1.03572	9.84084
264	Ushbp1	3.29175	-3.642	4.52006	0.001675	0.00640812	-0.930766	9.79302
266	Hk3	3.28291	-4.08925	3.93785	0.00382792	0.0126325	-1.63157	9.73319
268	Drc1	3.27969	-4.11286	4.44662	0.001854	0.00695439	-1.06729	9.7115
271	Rps12-ps26	3.27651	-0.00474826	9.31373	9.61063e-06	0.000108476	4.02451	9.69008
272	Arhgap27	3.26408	-0.717348	4.29666	0.00228674	0.00826387	-1.17233	9.60698
275	Ptchd4	3.25408	0.933666	15.8465	1.32641e-07	4.40581e-06	7.9481	9.54057
277	Prnd	3.24538	-2.09278	3.58231	0.00649219	0.0195616	-2.06114	9.48324
280	Ddx4	3.23078	-1.17854	9.69937	6.99423e-06	8.46021e-05	3.97974	9.38775
282	Pkhd1	3.22835	-1.02915	4.95541	0.000932516	0.00397416	-0.282758	9.37195
283	Apon	3.22584	-2.40858	3.05066	0.01473	0.0383258	-2.79257	9.35566
284	Lsmem1	3.22494	-4.12761	4.99507	0.00088527	0.00380276	-0.514721	9.34986
285	Hapln2	3.22344	-3.66083	4.1504	0.0028148	0.00983044	-1.35002	9.34013
286	Lyz2	3.22198	-2.83378	4.67784	0.00135034	0.00538673	-0.662841	9.33066
292	Marveld2	3.18264	-2.26501	5.23335	0.000650866	0.00298025	0.0125754	9.07964
296	Msantd1	3.17388	-3.51707	3.91445	0.0039612	0.0129924	-1.61923	9.02468
297	Hist1h2br	3.17237	-1.64542	4.51695	0.0016822	0.00643166	-0.822972	9.01524
299	Srms	3.16427	-3.62367	4.90971	0.000990355	0.00417999	-0.511102	8.96478
300	Olfr456	3.16279	-3.61442	5.13938	0.000734098	0.00327417	-0.279405	8.9556
302	D630003M21Rik	3.15392	-3.3621	4.75227	0.00122137	0.00497031	-0.638281	8.90071
306	Cuzd1	3.11757	-4.19281	4.40449	0.00196589	0.00730677	-1.11851	8.67927
309	Gm8603	3.10135	-2.55977	3.07558	0.0141655	0.03708	-2.74815	8.58219
312	Nxf3	3.09302	0.242777	8.65158	1.70327e-05	0.000168206	3.53955	8.5328
314	Serpinb9b	3.08267	0.403635	12.2892	1.05852e-06	2.0608e-05	6.05831	8.47178
318	Mb	3.06974	-3.67702	4.943	0.000947854	0.00403205	-0.483218	8.39619
319	Gm28802	3.0684	-3.41939	4.2715	0.00236944	0.0085076	-1.18288	8.38843
323	Gm6990	3.06243	-4.20048	4.82043	0.0011149	0.00460527	-0.692457	8.35377
326	Palmd	3.05643	-2.99737	5.7617	0.000338501	0.00176833	0.452335	8.31913
327	Gm4875	3.0515	-3.11026	5.04275	0.000831885	0.00361821	-0.28936	8.29072
328	Tll2	3.04996	-3.63082	3.75145	0.00503867	0.015879	-1.82399	8.28186
330	Tgm6	3.0468	-3.62529	4.39392	0.00199512	0.00739596	-1.06407	8.26379
331	Fcgr1	3.03983	-1.97467	6.36701	0.000167487	0.00101263	1.2214	8.22393
332	Gpr50	3.03929	-4.18214	3.08079	0.0140504	0.0368494	-2.68785	8.22087
341	Hc	3.01343	-3.92112	4.91498	0.000983496	0.00415485	-0.55448	8.07485
342	Vmn2r42	3.01228	-3.16828	3.99893	0.0035019	0.0117732	-1.49594	8.0684
343	T	3.00963	-4.22293	4.952	0.000936704	0.00398831	-0.566976	8.05357
349	Rgs2	2.98917	-1.34379	5.26853	0.000622387	0.00287272	0.103177	7.94019
351	Fgfr4	2.98317	-2.28209	5.1701	0.000705677	0.00317279	-0.0521408	7.90721
353	Nlrp5-ps	2.97686	-4.24367	4.63794	0.00142546	0.00562659	-0.879792	7.87273
354	Fam186a	2.97207	-2.88679	6.28207	0.000184353	0.00108989	0.954322	7.84662
355	1700001P01Rik	2.97132	-1.57763	6.54275	0.000137712	0.000865608	1.45176	7.84254
356	Tbx21	2.96864	-3.69102	4.23369	0.00249976	0.00889049	-1.25077	7.82798
357	Eddm3b	2.96486	-4.28126	3.36313	0.00906536	0.0257662	-2.33085	7.80751
358	Gm136	2.96326	-4.26056	3.53872	0.00693464	0.0206576	-2.11374	7.79882
359	Myh15	2.96149	-4.26727	4.41109	0.0019479	0.00724721	-1.11772	7.78926
361	Tmed6	2.95593	-4.26108	4.45007	0.00184516	0.00693369	-1.076	7.75932
364	Trim72	2.93924	-1.4483	5.14638	0.000727511	0.00325109	-0.0428878	7.67007
369	Klhl40	2.93132	-4.27009	4.886	0.0010219	0.00428365	-0.636173	7.62807
371	Lrrc43	2.92836	-4.2627	4.83623	0.00109169	0.00452566	-0.683805	7.61244
374	Tal1	2.92115	-2.62575	6.39772	0.000161812	0.000985439	1.12354	7.57448
381	Fam115e	2.91179	-2.37366	4.04075	0.00329588	0.0112126	-1.43027	7.52549
382	Cybb	2.91169	-0.295126	6.02207	0.00024867	0.00137844	0.963011	7.52497
385	Mup-ps23	2.90223	-3.72933	4.35619	0.00210321	0.00772661	-1.11359	7.47583
388	Col20a1	2.8936	1.94047	13.998	3.67221e-07	9.47564e-06	7.31571	7.43123
392	Rltpr	2.88162	-2.08593	3.35035	0.00924528	0.0262128	-2.39664	7.36978
396	BC016579	2.8692	-2.66744	3.91035	0.00398509	0.0130482	-1.59921	7.3066
397	4933406J08Rik	2.86054	-4.28704	3.06509	0.0144002	0.0375803	-2.70846	7.26287
401	Nr4a3	2.85196	0.0413107	8.74217	1.5717e-05	0.00015888	3.60397	7.21981
405	Dnah10	2.84489	-0.750718	3.63553	0.00599215	0.0182703	-2.13349	7.1845
407	Myrfl	2.84229	-2.25019	6.06325	0.000237023	0.00132747	0.894099	7.17157
410	T2	2.83621	-2.95787	3.30047	0.00998379	0.0279747	-2.41264	7.14141
411	Pdzk1	2.83619	-1.74076	4.16171	0.00276963	0.00970955	-1.29077	7.14132
413	Mov10l1	2.83102	-3.84206	3.57221	0.00659196	0.0197942	-2.05442	7.11578
415	Nxpe2	2.82854	-3.89872	3.12534	0.0131045	0.0348361	-2.62963	7.10355
419	Tecta	2.82587	-3.66336	3.98594	0.00356869	0.0119398	-1.53515	7.09043
422	Olfr1373	2.81926	-4.31852	4.59893	0.0015033	0.00587461	-0.927097	7.05802
426	Ccdc184	2.81321	-4.31905	4.4993	0.00172364	0.00656146	-1.0298	7.02846
427	Gstp2	2.80981	-2.90546	2.92204	0.0180371	0.0451247	-2.94554	7.01191
428	Ngf	2.80895	1.09804	15.2711	1.79855e-07	5.59584e-06	7.80791	7.00772
431	Adamts5	2.80067	5.32215	42.4395	3.43709e-11	2.40411e-08	16.4009	6.96763
433	4931423N10Rik	2.79777	-3.39183	4.06781	0.00316953	0.010851	-1.42018	6.95364
435	Gm12057	2.79704	-1.70523	5.1812	0.000695709	0.00313922	-0.00513574	6.95014
437	Ttc36	2.79603	-3.7809	4.59108	0.0015195	0.00591907	-0.858774	6.94527
438	Gm20954	2.7955	-3.00184	4.57457	0.00155421	0.00603003	-0.789183	6.9427
440	Lrit3	2.79426	-4.33537	4.58779	0.00152635	0.0059382	-0.940196	6.93673
441	Gm1123	2.79165	-1.89863	5.65652	0.000384384	0.00195572	0.518038	6.92423
446	Plekhs1	2.77533	-4.33946	4.44963	0.00184628	0.00693645	-1.08358	6.8463
447	Sun5	2.77175	-4.35574	4.29333	0.00229752	0.00829959	-1.25111	6.82934
449	Atg9b	2.76741	0.699182	11.1279	2.35215e-06	3.7435e-05	5.4444	6.80885
451	Zfp783	2.76556	-2.26553	4.9645	0.000921452	0.00393338	-0.28079	6.80012
452	Maob	2.76516	-4.34769	4.41793	0.00192944	0.0071887	-1.11765	6.79822
453	Hpca	2.76246	-3.79647	4.0324	0.00333596	0.0113301	-1.4901	6.78554
464	Arrdc3	2.74436	4.67125	15.1843	1.88483e-07	5.76032e-06	7.83587	6.70091
465	Ankrd45	2.74348	-4.37004	3.88983	0.00410686	0.0133778	-1.70194	6.69684
467	Vgf	2.73689	-0.24082	6.0072	0.00025303	0.00139797	0.939193	6.66631
472	Kcnt1	2.72703	-3.08177	3.91423	0.00396249	0.0129924	-1.5976	6.62093
473	Spem1	2.72156	-3.57357	3.91506	0.0039577	0.0129839	-1.61571	6.59584
475	Fam71e2	2.71122	-3.86432	3.55616	0.00675393	0.0202113	-2.07402	6.54877
478	Tnfsf18	2.70972	-3.30576	4.69519	0.00131901	0.00528698	-0.680038	6.54196
479	Otp	2.70604	-3.72584	4.1931	0.0026483	0.00933934	-1.29508	6.52528
480	St14	2.7055	-3.03094	4.68775	0.00133235	0.00532882	-0.659673	6.52285
488	Kpna2-ps	2.69547	-1.4435	4.21932	0.0025513	0.00904756	-1.23186	6.47766
489	Gsx1	2.69545	-4.38352	4.42901	0.00189991	0.00709593	-1.10936	6.47756
490	Prl7a2	2.69515	-4.38355	4.43166	0.00189294	0.0070742	-1.10659	6.47623
491	Gm8801	2.69083	-4.38336	4.34609	0.0021332	0.0078165	-1.197	6.45683
495	Gm12306	2.68807	-3.59653	3.97049	0.00364988	0.0121605	-1.54914	6.44449
497	Nrcam	2.68263	-4.42052	3.15222	0.0125661	0.0337014	-2.59835	6.42025
509	Eqtn	2.66904	-3.02783	3.92121	0.00392222	0.012902	-1.58754	6.36004
510	Tmem171	2.66832	-3.11196	3.55871	0.00672791	0.0201399	-2.06113	6.35687
512	Fam65c	2.6669	-2.32366	5.53158	0.000447898	0.00220391	0.346287	6.35065
514	Hist1h4c	2.65843	-3.09415	4.01885	0.00340212	0.0115029	-1.46475	6.31346
518	Fosl1	2.65538	0.0916617	9.12342	1.12885e-05	0.000122633	3.92349	6.3001
524	Slc44a2	2.64682	1.34117	6.51871	0.000141419	0.000884674	1.35001	6.26284
531	Cd8b1	2.63458	-4.40957	4.28742	0.00231676	0.00835758	-1.26208	6.20994
535	Armc4	2.62817	-3.89448	3.95123	0.00375382	0.0124348	-1.59121	6.18239
536	Gm28051	2.62705	-4.42002	4.30505	0.00225986	0.00818122	-1.24409	6.17763
537	Gm15191	2.62615	-2.81783	4.51096	0.00169613	0.00647146	-0.84894	6.17377
540	Tktl1	2.62279	-1.66183	6.78504	0.000105774	0.000705594	1.68399	6.15938
542	Cd79a	2.61321	-2.00016	4.72333	0.00126986	0.00513018	-0.561216	6.11865
546	Cyp3a57	2.60613	-3.80308	4.06515	0.00318173	0.0108866	-1.44926	6.0887
549	Heatr9	2.60443	-1.88728	4.9222	0.000974173	0.00412398	-0.316602	6.08153
552	Ovol3	2.60311	-2.57978	5.32332	0.000580705	0.00271576	0.0959337	6.07595
554	Morc2b	2.59875	-3.69036	3.14501	0.0127083	0.0339838	-2.60619	6.05762
555	Gm15488	2.59807	-3.13249	4.0218	0.00338759	0.011474	-1.4618	6.05478
558	Cd96	2.59214	-4.4161	3.53708	0.00695188	0.0206926	-2.12101	6.02992
560	Hp	2.58801	-3.10552	4.51326	0.00169077	0.00645636	-0.865427	6.0127
563	Npc1l1	2.58133	-1.32592	5.38859	0.000534977	0.00253682	0.245408	5.98491
566	Necab2	2.57228	-3.36009	4.0653	0.003181	0.0108862	-1.41741	5.94748
569	Atf3	2.56924	2.8973	17.0763	7.15376e-08	2.87369e-06	8.95669	5.93498
573	Gm13734	2.56086	-3.89232	3.09396	0.0137637	0.0362629	-2.67121	5.90061
578	Tmbim7	2.55397	-4.46166	4.08562	0.00308917	0.0106392	-1.48669	5.8725
582	Slc5a5	2.54908	-0.381663	8.64929	1.70675e-05	0.000168459	3.48922	5.85259
589	Cadm2	2.53852	0.790999	4.30194	0.0022698	0.00821073	-1.4433	5.80992
593	Ccnb2-ps	2.53479	-3.36873	4.34913	0.00212412	0.00779101	-1.07841	5.79492
603	Ripk4	2.51908	-4.46444	3.75866	0.00498497	0.0157421	-1.85947	5.73218
606	Myo1a	2.51246	0.301147	9.89965	5.95516e-06	7.49405e-05	4.5455	5.70592
609	Spp1	2.50688	1.26337	13.2224	5.84569e-07	1.318e-05	6.81748	5.6839
610	Gm9246	2.50483	-4.46442	3.63328	0.00601242	0.018314	-2.00746	5.67583
616	Trim36	2.49737	0.0484712	9.34355	9.3736e-06	0.000106218	4.09689	5.64654
617	Mycbpap	2.49623	-3.88003	3.52764	0.00705202	0.0209061	-2.10934	5.64211
622	Tle6	2.48805	2.17468	11.6965	1.57701e-06	2.8273e-05	5.88301	5.61017
623	Spag1	2.48585	3.51586	14.7552	2.38518e-07	6.97655e-06	7.71719	5.60163
628	Gm15937	2.46907	-3.60681	3.0334	0.0151345	0.0391955	-2.75891	5.53685
630	Fnd3c2	2.46777	-3.29942	4.18983	0.00266065	0.00937881	-1.26177	5.53189
631	Hecw1	2.46769	-4.49382	3.99825	0.00350538	0.0117794	-1.58662	5.53159
634	4930474N05Rik	2.46037	0.332802	7.95261	3.24394e-05	0.000277204	2.9312	5.50356
638	Gas2	2.45255	0.434913	4.01317	0.00343029	0.0115778	-1.80009	5.47382
640	Opn5	2.45114	-2.03481	5.17581	0.000700529	0.00315581	-0.0198572	5.46847
641	Adssl1	2.45084	-1.62954	5.05557	0.000818133	0.00357155	-0.152437	5.46735
645	Foxl1	2.44685	-4.51326	3.80976	0.00462119	0.0147503	-1.80281	5.45224
646	Sfta2	2.44315	-3.42699	2.90368	0.0185683	0.0460963	-2.94435	5.43828
651	Itga11	2.43987	-0.0711727	7.52923	4.8995e-05	0.000381744	2.53072	5.42593
653	Cldn5	2.4382	-3.96879	3.7967	0.00471144	0.0150071	-1.7798	5.41964
655	Acbd7	2.43777	-3.98027	3.35683	0.00915361	0.0259764	-2.32912	5.41805
658	4933427G17Rik	2.43508	-1.2567	6.40011	0.000161378	0.000984102	1.3589	5.40793
662	Gsdmc4	2.42506	-2.33841	5.23559	0.000649005	0.00297395	0.0284435	5.37051
665	Cym	2.42397	-4.00322	3.49626	0.0073962	0.0217778	-2.15231	5.36645
666	Cmya5	2.42199	-1.82493	5.59236	0.000415678	0.00207704	0.462586	5.35908
670	Tubb3	2.41603	0.26986	6.48754	0.000146389	0.000909273	1.43992	5.33699
673	Nobox	2.40554	-2.99194	3.33783	0.00942507	0.0266486	-2.36467	5.29835
674	Vwce	2.40514	0.370889	7.83441	3.63333e-05	0.000300702	2.81934	5.29687
676	Tbx10	2.40108	-4.52475	3.72687	0.00522652	0.0163339	-1.89994	5.28197
678	Nxf2	2.39051	-4.01284	3.56842	0.00662988	0.0198918	-2.06177	5.24344
680	Sox15	2.38578	-1.89032	5.38943	0.000534409	0.00253534	0.232469	5.22626
682	Vwc2l	2.38102	-4.53853	2.95608	0.0170933	0.0431566	-2.8493	5.20906
684	St8sia5	2.37767	-3.81271	3.19197	0.0118117	0.0320852	-2.54286	5.19697
685	Cyr61	2.37626	7.67214	47.325	1.36701e-11	1.39724e-08	17.4898	5.19191
691	Angptl4	2.36939	2.22975	10.16	4.85173e-06	6.47296e-05	4.7234	5.16724
694	Gm12990	2.36729	-4.01071	3.73267	0.00518152	0.0162309	-1.85911	5.15971
695	Ctgf	2.36646	7.78587	50.3019	8.15556e-12	1.00031e-08	17.9931	5.15673
696	Gif	2.36253	-1.70054	4.96823	0.000916955	0.00391725	-0.258648	5.14272
697	Nodal	2.36194	-3.78871	2.89123	0.0189375	0.04688	-2.94616	5.1406
699	Lect1	2.35969	-4.57025	3.20844	0.0115133	0.0314042	-2.53002	5.13259
709	Adcy4	2.34719	-3.81375	3.12368	0.0131387	0.0349011	-2.63326	5.08832
717	Best3	2.33942	-4.06057	3.50917	0.00725248	0.0214485	-2.1374	5.06098
718	Cebpd	2.33735	4.62515	16.8768	7.88445e-08	3.07327e-06	8.74834	5.05373
720	Tas2r137	2.33024	-4.5793	2.90637	0.0184893	0.0459685	-2.91313	5.02887
731	Lrg1	2.31542	-2.82144	3.61697	0.00616176	0.0187131	-1.98954	4.97748
733	Hspa1b	2.31478	4.4301	16.2768	1.06338e-07	3.76048e-06	8.45606	4.9753
734	Gpx2	2.31388	-4.06844	3.27481	0.0103876	0.0288811	-2.43557	4.97218
735	Rsph10b	2.31055	0.876468	7.0374	8.09322e-05	0.000570494	1.97525	4.96072
736	Cilp	2.30889	-3.77693	3.48271	0.00755028	0.0221406	-2.1634	4.95503
737	RP24-242P4.3	2.30713	-4.06105	3.29804	0.0100213	0.0280585	-2.40548	4.94898
740	Cd6	2.30562	-4.55318	2.84814	0.0202752	0.0494857	-2.98816	4.94378
742	Muc5b	2.30491	-2.53987	3.17365	0.0121534	0.0328242	-2.62297	4.94135
745	Gm12850	2.29844	-4.03391	2.94818	0.0173076	0.043596	-2.86319	4.91927
748	Jsrp1	2.2933	-2.15977	4.56403	0.0015768	0.00609583	-0.759833	4.90177
749	Gm13000	2.29322	-4.06251	3.39373	0.00864951	0.0247717	-2.28302	4.9015
755	Tmprss12	2.28476	-4.58693	3.5956	0.00636335	0.0192409	-2.05803	4.87282
762	Il4i1	2.27743	1.16246	9.49331	8.27741e-06	9.63846e-05	4.26001	4.84812
763	Gm29596	2.27738	-2.94561	3.329	0.00955417	0.0269597	-2.37929	4.84798
764	Syngr4	2.27698	-0.0215907	8.74074	1.57369e-05	0.000158922	3.61422	4.84661
766	Hist1h2bq	2.27376	1.45515	9.70205	6.97905e-06	8.45296e-05	4.41631	4.83582
767	PCDHA9	2.26899	-3.51304	3.9634	0.00368778	0.0122624	-1.54826	4.81985
768	Hmgcs2	2.26867	-2.89524	3.28309	0.0102555	0.0285755	-2.44658	4.81878
772	Gm13080	2.26364	-4.61413	3.09828	0.0136708	0.0360647	-2.66907	4.802
774	Adam30	2.2617	-4.61949	3.057	0.0145842	0.0379842	-2.72129	4.79557
777	G6pc	2.25966	-4.58697	2.87121	0.0195473	0.0480856	-2.95832	4.78877
782	A4gnt	2.25425	-4.60555	3.5929	0.00638928	0.0193085	-2.06213	4.77086
783	Dhh	2.25335	-1.85166	4.2657	0.00238893	0.00856255	-1.15235	4.7679
784	Pygm	2.25328	2.0336	12.0071	1.27681e-06	2.39214e-05	6.09945	4.76766
787	Hist1h2aj	2.24802	-3.95694	3.47764	0.00760882	0.0222661	-2.17386	4.75031
788	Basp1	2.24528	6.75899	21.7697	9.48494e-09	6.81656e-07	10.7634	4.7413
793	Sfrp5	2.24189	-2.54284	2.8684	0.0196343	0.0482414	-3.06829	4.73016
799	Dnaic2	2.23759	-2.66287	3.10874	0.0134489	0.035561	-2.70691	4.71607
802	WI1-298L18.1	2.2298	-4.60444	3.33055	0.00953141	0.0269079	-2.37943	4.6907
803	Tmprss2	2.22974	-4.60559	3.36759	0.00900349	0.025618	-2.334	4.69051
804	Mcoln3	2.22973	-4.60558	3.36738	0.00900644	0.0256225	-2.33426	4.69048
808	Cdrt4	2.22488	-3.27975	3.69007	0.00552168	0.0170923	-1.88806	4.67471
810	Mixl1	2.22285	-2.66385	2.84731	0.0203019	0.0495377	-3.08649	4.66816
813	4933413G19Rik	2.22003	-1.10211	6.19298	0.000204067	0.00118101	1.15404	4.65903
818	Gm28374	2.21284	-1.3677	6.74139	0.000110869	0.000729789	1.69411	4.63588
824	Cd3e	2.20883	-3.83931	3.0051	0.015823	0.0405607	-2.79168	4.62299
827	Casc1	2.20704	-0.533451	7.06413	7.87017e-05	0.000556691	2.06897	4.61726
829	Scg5	2.20135	-2.0427	3.99594	0.00351714	0.0118081	-1.50707	4.5991
830	Spata32	2.20042	-2.52195	4.34076	0.00214921	0.00786889	-1.04394	4.59612
832	Taf7l	2.19925	-1.94562	4.81571	0.00112194	0.0046302	-0.446035	4.59242
833	Rem2	2.19886	-4.14248	3.24079	0.0109495	0.0301797	-2.48008	4.59117
834	4921517D22Rik	2.19649	-4.64738	3.26146	0.0106045	0.0294001	-2.46588	4.58364
835	Htr5b	2.19617	-4.64746	3.26219	0.0105925	0.0293806	-2.46498	4.58262
837	Fam25c	2.19313	-4.6476	3.26369	0.010568	0.0293213	-2.46313	4.57297
838	RP23-242C19.8	2.19289	-1.27367	5.71162	0.000359553	0.00185592	0.619528	4.57221
840	Scml4	2.18754	0.043144	7.87313	3.50037e-05	0.00029273	2.85721	4.55529
843	Ccl6	2.1837	-2.36805	3.44493	0.00799792	0.0232209	-2.25315	4.54317
844	Tgtp1	2.18299	1.3732	11.6554	1.62226e-06	2.88165e-05	5.86511	4.54094
847	Msc	2.17987	-3.5462	3.323	0.00964289	0.0271768	-2.3717	4.53111
850	Wdr86	2.17737	-3.05084	3.29024	0.0101428	0.0283253	-2.42979	4.52328
855	A630023A22Rik	2.17011	-0.634597	6.99044	8.50196e-05	0.000594297	1.99285	4.50058
856	4933400A11Rik	2.16875	-2.17527	4.54526	0.00161794	0.00622087	-0.783442	4.49635
857	Itln1	2.16805	-4.65902	2.86841	0.0196342	0.0482414	-2.96182	4.49415
862	Cyp1b1	2.16151	8.09615	35.0142	1.74587e-10	6.06047e-08	14.911	4.47382
863	Il12rb2	2.16063	-1.3656	6.33103	0.000174416	0.00104321	1.28573	4.47111
864	Pou5f1	2.15964	-1.97342	3.98793	0.00355838	0.0119226	-1.52262	4.46804
867	Slc29a4	2.15746	-1.95054	4.48799	0.00175076	0.00665095	-0.858576	4.4613
868	Nkx1-1	2.15746	-4.66823	3.10413	0.0135464	0.0357826	-2.66252	4.46129
869	Abca17	2.15705	-4.1349	2.92118	0.0180614	0.0451732	-2.89758	4.46003
870	Pip5kl1	2.15485	-1.62028	3.77535	0.00486289	0.0154015	-1.84703	4.45321
873	Gast	2.15233	-4.66974	3.16196	0.0123768	0.033281	-2.59009	4.44545
875	Noto	2.14931	-4.64754	2.90498	0.01853	0.0460414	-2.91498	4.43617
876	Elovl2	2.14857	-4.6679	3.03106	0.0151904	0.0393071	-2.75466	4.43387
880	Ddn	2.14334	-2.58249	3.80349	0.00466426	0.0148749	-1.7463	4.41783
882	Clps	2.1397	-4.65991	3.10146	0.0136029	0.0359063	-2.66574	4.40669
888	1700125H20Rik	2.13607	-4.67229	3.17719	0.0120866	0.0326918	-2.57114	4.39564
889	Gm29096	2.13451	-2.02578	2.8697	0.019594	0.0481645	-3.12444	4.39089
895	Mettl24	2.13182	-3.39391	3.1487	0.0126353	0.0338475	-2.61153	4.38271
896	Gip	2.1312	-3.40145	3.24022	0.0109591	0.0302015	-2.48635	4.38081
901	Ppp1r42	2.12532	-2.21333	3.59182	0.00639969	0.0193249	-2.05897	4.36301
904	Gm12058	2.12017	-3.59089	3.31426	0.00977374	0.0274824	-2.38289	4.34745
907	Gm7168	2.1121	-2.4838	3.63542	0.00599311	0.0182703	-1.98013	4.32321
911	Fam71f1	2.10837	-2.6863	3.22273	0.0112606	0.0308477	-2.54472	4.31205
915	Gm14049	2.0997	-3.5926	3.67916	0.00561261	0.0173111	-1.90679	4.28621
918	Prss27	2.09888	-1.05128	5.81424	0.000317847	0.00167991	0.737161	4.28376
920	Gm1661	2.09677	-2.18485	4.52594	0.0016615	0.00636839	-0.8078	4.27752
923	Rhox4e	2.09469	-2.69963	3.01638	0.0155448	0.0400214	-2.83841	4.27136
926	Clec4a1	2.09016	-1.57064	4.72285	0.00127069	0.00513243	-0.56844	4.25795
927	Selenbp2	2.08888	-2.01704	3.41278	0.00840074	0.0241898	-2.33027	4.25417
935	Pirb	2.08387	-0.447613	6.73942	0.000111105	0.000731082	1.74122	4.23942
937	Gm18336	2.08251	-4.68641	3.30071	0.00998022	0.0279689	-2.4186	4.23544
938	Gm11726	2.08233	-4.68515	3.26837	0.0104916	0.0291314	-2.45837	4.23489
939	Ifna13	2.08199	-4.68628	3.29289	0.0101013	0.0282352	-2.4282	4.2339
940	Scgb2a2	2.08183	-3.36021	3.45389	0.00788928	0.0229554	-2.19935	4.23343
943	Slc35g2	2.08051	-0.208221	5.14567	0.000728175	0.00325327	-0.131261	4.22956
945	Tnf	2.07959	-4.68551	3.25226	0.0107566	0.029737	-2.47827	4.22689
950	Il13	2.07496	-4.13817	3.0048	0.0158305	0.0405696	-2.78722	4.21331
952	Lbx2	2.07064	-1.47217	5.19625	0.000682435	0.003094	0.0166123	4.20072
956	B3gnt6	2.06719	-1.68536	4.90724	0.000993593	0.00418981	-0.334088	4.19069
959	Cited1	2.06589	-3.56375	3.35659	0.00915706	0.0259786	-2.32699	4.18694
960	Lmbr1l	2.06567	4.65277	21.5619	1.02765e-08	7.08114e-07	10.8647	4.18628
962	Lrch2	2.0648	-4.71373	3.04746	0.014804	0.0384859	-2.73448	4.18375
965	Itgam	2.06294	0.558197	4.88893	0.00101794	0.00426997	-0.594679	4.17837
966	Syt14	2.06265	-3.3192	3.05322	0.0146709	0.0381828	-2.74598	4.17754
976	Fam227a	2.05174	0.649771	5.14406	0.000729688	0.00325845	-0.265547	4.14605
979	Nppb	2.04512	-4.20257	2.92318	0.0180044	0.0450709	-2.8942	4.12708
982	Aqp11	2.04073	-2.90823	3.17019	0.012219	0.0329338	-2.60533	4.11453
984	Gm12169	2.03815	-4.20254	2.84885	0.0202522	0.049439	-2.99246	4.10719
989	Efcab8	2.03535	0.128704	9.32365	9.53105e-06	0.000107776	4.10267	4.09921
991	Gm5590	2.03382	-4.72202	2.98247	0.016397	0.0418117	-2.81669	4.09489
994	Lax1	2.03146	-2.2549	3.13365	0.0129355	0.034466	-2.71479	4.0882
1002	Lrrc10	2.0242	-4.72826	3.02102	0.0154319	0.0397809	-2.76802	4.06765
1004	Cnr2	2.02376	-1.14643	5.86382	0.000299617	0.0016001	0.792951	4.06643
1010	Gm9529	2.01943	-4.71918	2.94008	0.0175304	0.0440365	-2.87046	4.05423
1012	Gm15528	2.01827	-3.40709	3.02766	0.0152716	0.0394434	-2.77781	4.05099
1014	Fabp12	2.0163	-3.20415	3.03048	0.0152042	0.0393317	-2.78362	4.04544
1016	Camk1d	2.01457	-1.57635	3.75271	0.00502928	0.0158548	-1.88825	4.0406
1020	Fabp4	2.00995	-2.44602	3.06457	0.0144121	0.0375998	-2.79617	4.02769
1023	Il17f	2.00867	0.504283	6.19578	0.000203412	0.00117796	1.06919	4.02412
1024	Tcl1b2	2.00816	-4.73224	3.10332	0.0135635	0.0358175	-2.66461	4.02269
1025	Wscd1	2.00546	-4.72674	2.84943	0.0202335	0.0494102	-2.98609	4.01517
1028	1700040L02Rik	2.00449	-3.23464	3.20468	0.0115807	0.0315646	-2.54102	4.01246
1031	Ankmy1	2.00051	-1.16455	5.19263	0.000685598	0.00310604	0.00436783	4.00141
1034	Emr4	1.99904	-2.65715	3.9778	0.00361121	0.0120601	-1.51236	3.99734
1036	Edn1	1.99801	2.38892	14.2203	3.22809e-07	8.71319e-06	7.46474	3.99449
1038	Zmat4	1.99628	-2.07154	2.86967	0.0195951	0.0481645	-3.12327	3.98969
1041	Cecr5	1.98968	4.76504	23.053	5.87385e-09	5.02637e-07	11.4316	3.97149
1045	Trim69	1.98791	-0.812627	6.16704	0.000210232	0.00120833	1.13033	3.96661
1047	Gm20519	1.98736	-3.39603	3.32589	0.00960011	0.0270769	-2.37076	3.96512
1052	Hmox1	1.98282	7.50637	41.9525	3.7895e-11	2.40411e-08	16.4825	3.95265
1058	Slc4a5	1.97992	-2.45385	3.34756	0.00928504	0.0263093	-2.38713	3.94471
1059	BC022960	1.97884	2.30107	15.2409	1.82807e-07	5.65257e-06	8.0254	3.94177
1064	Kcnk13	1.97777	-4.74852	2.9563	0.0170875	0.0431479	-2.85007	3.93883
1068	Gm28869	1.97606	-0.274833	8.11351	2.78595e-05	0.000246304	3.06516	3.93416
1069	Gm13586	1.97587	-3.66307	2.93662	0.0176263	0.0442352	-2.89198	3.93364
1071	Ccno	1.97452	0.435018	8.28739	2.36974e-05	0.000216908	3.23558	3.92997
1073	Prps1l1	1.97397	-3.4082	3.02932	0.0152319	0.0393646	-2.77538	3.92848
1079	Myc	1.96936	6.62081	21.2111	1.17857e-08	7.9136e-07	10.5366	3.91595
1080	Gm5117	1.96934	-3.43487	2.98558	0.0163168	0.0416592	-2.835	3.9159
1088	Grhl2	1.96545	-2.10954	3.6753	0.00564509	0.01739	-1.94909	3.90535
1089	Nqo1	1.96464	3.97962	23.5051	4.99195e-09	4.52423e-07	11.608	3.90317
1095	Fcer1g	1.9602	-1.68017	4.05959	0.00320736	0.0109499	-1.44731	3.89115
1096	Rd3	1.95857	-2.03839	3.4471	0.00797142	0.0231578	-2.28118	3.88676
1101	Pabpc1l	1.94931	-0.167162	4.05774	0.00321591	0.0109689	-1.64155	3.86189
1104	Gpr75	1.94591	-1.54152	4.04384	0.00328121	0.0111689	-1.48131	3.85282
1108	Atp6v1c2	1.94115	-2.9562	4.29308	0.0022983	0.00830078	-1.11316	3.84012
1110	Syt1	1.93953	-2.25673	2.9793	0.016479	0.0419859	-2.94383	3.8358
1114	Tmem235	1.93225	-1.83857	4.93092	0.00096304	0.00408814	-0.30424	3.8165
1118	Vil1	1.92781	-1.06796	4.67335	0.00135858	0.00541242	-0.666275	3.80477
1121	Cilp2	1.92726	-2.36525	3.69267	0.00550029	0.0170418	-1.90908	3.80333
1125	Gm8546	1.92176	-4.76462	2.97947	0.0164747	0.0419808	-2.82089	3.78886
1139	Cxcl9	1.91026	-0.328637	6.02089	0.000249014	0.00137868	0.946523	3.75877
1142	Ccdc13	1.90941	-2.90824	3.17918	0.0120492	0.0326101	-2.59597	3.75655
1152	Crabp2	1.90495	-1.4807	4.38455	0.00202137	0.00747317	-1.01976	3.74496
1154	Gm9169	1.90363	-4.78547	2.963	0.0169077	0.0428056	-2.84189	3.74153
1156	Ccr4	1.90155	-1.80935	3.66443	0.00573778	0.0176204	-1.99168	3.73615
1158	Gadd45a	1.90145	6.01523	32.9986	2.87928e-10	7.64261e-08	14.456	3.73589
1160	4833420G17Rik	1.90096	3.43545	9.83697	6.26065e-06	7.77741e-05	4.24799	3.73462
1167	Gm6030	1.89448	-1.05466	5.12227	0.000750458	0.00333413	-0.0889584	3.71789
1170	Gm3008	1.88975	-4.78489	2.97463	0.0166008	0.0422203	-2.8272	3.70571
1177	Psd2	1.87903	-2.48861	4.14588	0.00283308	0.00988114	-1.29423	3.67827
1184	Hsph1	1.87299	0.977736	8.51291	1.92888e-05	0.00018435	3.414	3.66291
1185	Tuba1a	1.87195	8.88134	41.6438	4.03378e-11	2.47378e-08	16.4027	3.66027
1191	Pigr	1.86319	-3.44014	3.03978	0.0149838	0.0388654	-2.76024	3.63812
1195	Erich6	1.85955	-1.14106	5.51444	0.000457473	0.00223929	0.390364	3.62893
1197	Bdkrb2	1.85859	-4.80905	2.88607	0.0190926	0.0471752	-2.93953	3.62653
1199	Hrh1	1.85743	0.381444	7.52351	4.92743e-05	0.000382995	2.5106	3.62363
1200	Fmr1nb	1.85727	-4.80928	2.88481	0.0191309	0.0472252	-2.94113	3.62321
1204	Ccdc42b	1.85514	-2.96919	3.48637	0.00750833	0.0220457	-2.1658	3.61786
1219	Sh2d4b	1.84521	-3.76149	3.18384	0.0119621	0.0324217	-2.55511	3.59305
1224	Scn4a	1.84067	-1.69825	4.42043	0.00192273	0.00716952	-0.95892	3.58176
1240	Ppp1r27	1.83	-2.4328	4.06248	0.00319397	0.0109143	-1.40509	3.55538
1241	Gpr156	1.82987	-1.18495	4.1871	0.00267102	0.00941048	-1.31652	3.55504
1248	Ccdc162	1.82775	-2.08286	3.65652	0.00580623	0.0177979	-1.98118	3.54983
1251	Mroh6	1.82544	-0.249982	5.65928	0.000383097	0.00195241	0.509171	3.54414
1252	Vat1l	1.82482	4.58368	15.6896	1.43974e-07	4.6636e-06	8.09256	3.54262
1253	Gm16276	1.82449	-2.36382	2.88332	0.0191761	0.0473243	-3.07267	3.54183
1268	Vmp1	1.81836	7.53508	17.5677	5.65592e-08	2.41994e-06	8.74838	3.52679
1272	Glyatl3	1.81411	-3.01346	3.17249	0.0121754	0.0328644	-2.59961	3.51642
1276	Tcfl5	1.80904	-3.22068	3.31691	0.00973382	0.0273827	-2.38906	3.50409
1293	Scin	1.80112	0.0119794	7.42274	5.45019e-05	0.000415288	2.42566	3.4849
1296	Vmn2r-ps3	1.79938	-2.03602	4.51051	0.0016972	0.00647419	-0.82946	3.48071
1308	Acpt	1.79222	-2.0748	4.17436	0.00272002	0.00955579	-1.269	3.46347
1311	Lrr1	1.789	2.20015	13.5787	4.70723e-07	1.11471e-05	7.09053	3.45575
1314	Lct	1.78764	1.59407	7.24495	6.52803e-05	0.000478497	2.07854	3.45249
1318	Amh	1.78528	-0.233688	6.21945	0.000197978	0.00115047	1.16484	3.44686
1329	Dnd1	1.77878	0.0417858	7.20693	6.78785e-05	0.000494782	2.20851	3.43137
1332	Bnipl	1.77666	-1.33021	4.68104	0.00134451	0.00536694	-0.638886	3.42632
1338	Gm960	1.77146	0.612518	5.18744	0.000690167	0.00311829	-0.212186	3.41399
1344	Lrp2bp	1.76931	-1.22038	3.86732	0.00424499	0.0137465	-1.77013	3.40891
1345	Alpk3	1.76792	-2.34872	3.41238	0.00840597	0.0241948	-2.30748	3.40563
1350	Trim43a	1.76583	-1.86689	3.53339	0.0069909	0.0207751	-2.17911	3.40069
1355	Nol3	1.763	-2.15687	3.20912	0.0115011	0.0313756	-2.62065	3.39402
1358	Fcgr2b	1.76258	-1.049	3.38343	0.00878719	0.0250996	-2.50684	3.39303
1359	Adam32	1.76239	0.2729	5.4497	0.000495693	0.002388	0.180052	3.3926
1361	Kcnq5	1.75893	-2.48212	4.06595	0.00317802	0.010878	-1.39963	3.38448
1364	Spatc1	1.75707	0.244878	7.83947	3.61564e-05	0.000299912	2.82246	3.3801
1365	H2-DMa	1.75686	0.541145	5.75584	0.000340891	0.00177871	0.524993	3.37962
1367	Rbks	1.75614	0.933487	8.31076	2.31924e-05	0.000213134	3.22926	3.37793
1371	Opn1sw	1.75271	-0.418062	5.77829	0.000331824	0.0017378	0.666613	3.36992
1374	Gm13787	1.75106	-2.78302	2.97967	0.0164693	0.0419729	-2.89165	3.36605
1375	Antxrl	1.75083	-0.735706	5.21614	0.000665304	0.00303352	0.00490316	3.36552
1381	Gm21985	1.74755	1.65026	7.91945	3.34831e-05	0.000283359	2.76864	3.35787
1384	Cabp4	1.7448	-1.33727	3.39702	0.00860607	0.0246742	-2.44159	3.3515
1385	Aif1	1.7445	0.0516619	5.00745	0.000871065	0.00375537	-0.360813	3.35079
1389	Gm29397	1.74285	-1.31905	3.40153	0.0085467	0.0245269	-2.44082	3.34695
1390	Bcl2l15	1.7419	-2.18935	3.01856	0.0154917	0.0399126	-2.89702	3.34474
1409	Txlnb	1.72686	-2.20613	3.87391	0.00420406	0.0136413	-1.66967	3.31008
1421	Grhl1	1.72008	1.28902	6.26483	0.000187999	0.00110486	1.01946	3.29456
1424	Nol8	1.71895	3.48803	5.26911	0.000621936	0.00287208	-0.731963	3.29196
1426	Mslnl	1.71888	-0.010989	6.17154	0.000209148	0.00120285	1.09028	3.29181
1430	Crispld2	1.71744	-1.44136	5.31275	0.00058851	0.00274807	0.155208	3.28852
1431	Plcxd2	1.71496	2.74924	16.3787	1.00997e-07	3.65057e-06	8.61834	3.28287
1438	Grk5	1.71227	4.78263	21.6191	1.00516e-08	7.03152e-07	10.8713	3.27677
1444	1700067K01Rik	1.70862	0.376734	7.07295	7.79809e-05	0.000553508	2.04773	3.26848
1446	Tmem40	1.70775	-2.42184	2.97211	0.0166666	0.0423526	-2.93915	3.26652
1450	Gm27038	1.70695	1.2945	7.81075	3.71731e-05	0.000305727	2.70801	3.26471
1454	Pilra	1.70308	-2.42901	3.19566	0.0117443	0.0319443	-2.61165	3.25596
1455	E2f2	1.70172	4.45023	11.961	1.3171e-06	2.45388e-05	5.73092	3.25289
1460	Chrnb1	1.70069	5.16157	19.7127	2.17142e-08	1.22922e-06	10.0274	3.25056
1461	Snx14	1.70066	4.11296	5.22163	0.000660661	0.00301834	-0.951967	3.25051
1470	Pecam1	1.69095	0.596831	6.78358	0.000105941	0.00070594	1.71499	3.22869
1473	Adamts4	1.68717	0.0750875	4.97578	0.000907915	0.00388551	-0.407394	3.22025
1474	Themis2	1.68613	-0.126848	7.09251	7.6408e-05	0.000543812	2.0974	3.21792
1475	Chd5	1.68562	1.29925	2.95331	0.0171681	0.0433039	-3.68381	3.21678
1479	Cdhr1	1.68445	-1.43139	5.31173	0.000589265	0.0027509	0.153766	3.21418
1485	Nova2	1.68311	-0.935282	5.37093	0.000546949	0.00258462	0.208321	3.21119
1487	Flrt3	1.68243	4.91072	26.7941	1.66332e-09	2.30088e-07	12.7051	3.20969
1488	Cenpw	1.68145	3.44967	10.6105	3.43883e-06	4.99745e-05	4.87555	3.20749
1491	B230216G23Rik	1.68026	0.330158	3.12291	0.0131543	0.0349269	-3.19133	3.20487
1492	Gm5915	1.67967	-2.02737	3.48296	0.00754738	0.0221356	-2.23488	3.20354
1495	Rho	1.67866	0.091993	6.30823	0.000178968	0.00106318	1.23583	3.2013
1500	Fbxo41	1.67386	-2.1228	3.86117	0.00428359	0.0138505	-1.69335	3.19067
1501	Gm4981	1.67379	0.338134	4.32112	0.00220933	0.00803464	-1.36691	3.19052
1502	Fgf17	1.67254	-1.64726	3.38167	0.00881103	0.0251638	-2.42725	3.18774
1507	E2f3	1.66786	5.38321	17.2292	6.64514e-08	2.73506e-06	8.80687	3.17742
1511	Ppp1r15a	1.66589	5.87629	24.0992	4.04972e-09	3.96014e-07	11.7329	3.1731
1512	Epha4	1.66581	1.91909	6.08578	0.000230904	0.00129834	0.678997	3.17291
1514	Fgf5	1.66547	4.07853	14.0779	3.50519e-07	9.22178e-06	7.21127	3.17217
1521	Ifrd1	1.65911	5.84604	9.45868	8.51762e-06	9.87443e-05	3.45124	3.15822
1523	Gm13050	1.65908	-2.52762	3.17156	0.012193	0.0328924	-2.63838	3.15815
1530	Gm14025	1.6544	-2.02675	3.66093	0.005768	0.0176954	-1.9811	3.14792
1533	Ephx3	1.65341	0.659838	7.38139	5.68212e-05	0.000428435	2.34145	3.14575
1535	Fgf23	1.65327	-2.16032	3.5167	0.00717014	0.021222	-2.17636	3.14547
1539	Ccdc84	1.6499	2.14839	8.16201	2.66227e-05	0.000237079	2.92633	3.13813
1540	Arl9	1.64972	-0.985001	4.30748	0.00225214	0.00815975	-1.1779	3.13774
1547	4933433C11Rik	1.64723	-2.45103	2.84395	0.0204102	0.04975	-3.12492	3.13231
1548	Auts2	1.6458	1.34244	8.16034	2.66641e-05	0.000237333	3.04271	3.12922
1549	Txnrd1	1.6457	6.4728	18.7204	3.33728e-08	1.61155e-06	9.42128	3.12899
1553	Abcg4	1.64327	0.54544	7.37545	5.71635e-05	0.000430141	2.3458	3.12374
1555	Tnfaip6	1.64159	1.34759	7.25437	6.46539e-05	0.000475041	2.1232	3.12009
1565	Htatip2	1.63613	-0.506732	2.9731	0.0166407	0.0423042	-3.24874	3.10832
1566	Gm21960	1.63558	-0.25264	6.58032	0.000132133	0.000837693	1.56364	3.10713
1570	Rgs20	1.6342	1.74671	8.87125	1.40325e-05	0.000145345	3.65635	3.10416
1575	Fam222a	1.63242	1.89458	8.99742	1.25771e-05	0.000133251	3.75213	3.10034
1576	Bhlha15	1.6314	-1.07923	4.24805	0.00244939	0.00873333	-1.24977	3.09814
1578	Ier3	1.62914	5.67778	26.9685	1.57507e-09	2.28174e-07	12.7307	3.09329
1581	Clca3	1.62733	0.177481	6.95288	8.84535e-05	0.000613638	1.93594	3.0894
1587	Atp6v0a4	1.62521	2.13967	7.12493	7.38775e-05	0.000529077	1.8426	3.08487
1593	Best1	1.62343	-2.79047	3.1949	0.0117582	0.0319654	-2.58394	3.08106
1597	Cage1	1.62024	1.08806	7.11484	7.46549e-05	0.000533606	2.0102	3.07426
1598	Exo1	1.61928	5.54613	22.8849	6.24486e-09	5.24206e-07	11.3034	3.07222
1602	Fos	1.61676	1.99445	12.0412	1.24798e-06	2.35009e-05	6.1166	3.06686
1608	Olfr1234	1.61376	-2.16421	3.50009	0.00735328	0.0217013	-2.19988	3.06049
1616	1190002N15Rik	1.6093	5.81848	29.3288	7.7761e-10	1.45984e-07	13.4502	3.05103
1619	Mafk	1.60804	4.91656	25.1348	2.84542e-09	3.20445e-07	12.1602	3.04838
1625	Erp27	1.60665	-2.07907	3.54237	0.00689633	0.0205571	-2.14757	3.04544
1631	Dnah9	1.60508	-1.43458	3.02728	0.0152807	0.0394575	-2.98982	3.04214
1633	Ucp3	1.60477	-2.40663	3.02678	0.0152929	0.0394778	-2.86111	3.04146
1636	Rnase4	1.6042	7.04333	26.6853	1.72121e-09	2.32844e-07	12.552	3.04027
1638	Ccdc28a	1.60397	4.74627	12.5489	8.93697e-07	1.81682e-05	6.09408	3.03978
1648	Mysm1	1.59956	5.99354	13.7824	4.16855e-07	1.02806e-05	6.73067	3.03052
1652	Reep2	1.59872	-0.743847	5.06158	0.000811774	0.00355451	-0.194293	3.02874
1659	Lrrc4c	1.59767	-0.184296	5.39154	0.000533001	0.00253146	0.165306	3.02655
1666	Cnst	1.5944	5.31815	24.6108	3.39558e-09	3.56982e-07	11.9565	3.01968
1685	Etv4	1.58666	3.45694	10.2562	4.503e-06	6.1181e-05	4.58139	3.00353
1686	Mpp4	1.58616	0.532493	5.68153	0.00037289	0.00191081	0.42847	3.0025
1689	Pctp	1.58325	2.24101	12.7021	8.10002e-07	1.68838e-05	6.54087	2.99645
1694	Gm15697	1.58087	-1.59138	3.82431	0.00452285	0.0145119	-1.793	2.9915
1700	Gm13033	1.57998	-0.120939	6.92646	9.09596e-05	0.000626481	1.92492	2.98966
1702	Sptbn4	1.57964	-0.712042	4.92517	0.000970367	0.00411166	-0.375993	2.98896
1704	Pir	1.57787	-0.0772999	4.29793	0.00228266	0.00825237	-1.32806	2.98529
1706	Serpini1	1.57764	2.16027	10.7824	3.02594e-06	4.53348e-05	5.19666	2.9848
1714	Apol8	1.57468	-0.843494	5.39655	0.000529673	0.00251872	0.233404	2.9787
1715	Hist1h4k	1.57468	-0.977664	2.84626	0.0203356	0.0496003	-3.34965	2.9787
1718	Osmr	1.57401	6.66151	30.8488	5.08091e-10	1.07447e-07	13.8532	2.9773
1720	Dusp1	1.5738	4.45979	18.3897	3.8701e-08	1.78766e-06	9.49036	2.97688
1734	Tssk4	1.57075	0.306861	5.1635	0.000711681	0.0031912	-0.203618	2.9706
1736	Slit1	1.5677	-0.504868	3.77301	0.00487982	0.0154525	-2.02366	2.96432
1744	Lrrtm1	1.56374	-2.34111	3.33805	0.00942197	0.0266467	-2.4163	2.95619
1746	Ndst3	1.56132	-0.364768	3.97438	0.00362922	0.0121115	-1.74815	2.95123
1749	Lyrm9	1.56106	3.62775	7.13007	7.3485e-05	0.000526471	1.53112	2.9507
1753	Rasgrp4	1.55935	-1.87048	4.39413	0.00199452	0.00739525	-0.987729	2.9472
1756	Sim1	1.55849	-3.02108	3.12187	0.0131758	0.034966	-2.67237	2.94546
1777	Rab39b	1.54691	-2.5238	2.91927	0.0181161	0.0452793	-3.00619	2.92192
1780	Plch2	1.54385	-2.04142	3.72211	0.0052637	0.0164249	-1.89538	2.91572
1782	Adh7	1.54335	0.538523	6.75197	0.000109609	0.000723359	1.68242	2.9147
1783	Tox	1.542	-0.775429	4.77908	0.00117824	0.00482576	-0.562562	2.91197
1786	Muc2	1.5417	3.76761	7.95895	3.2244e-05	0.000275662	2.38981	2.91137
1793	Nr4a2	1.5392	1.61936	2.93764	0.0175981	0.0441826	-3.80638	2.90634
1800	Klb	1.53376	-1.28435	3.45233	0.00790812	0.0230029	-2.37377	2.8954
1805	Sod3	1.53156	1.45787	9.00218	1.25256e-05	0.000132898	3.80551	2.89099
1807	Traip	1.52946	4.88328	19.2963	2.59388e-08	1.3596e-06	9.86452	2.88677
1814	St3gal6	1.52301	3.23252	6.81295	0.000102653	0.000689006	1.25203	2.87391
1818	Gm13477	1.52209	-0.577084	5.20461	0.000675172	0.00306711	-0.0290689	2.87207
1821	Gm2244	1.52013	-0.562887	3.17694	0.0120913	0.0326975	-2.92275	2.86816
1824	Adora2a	1.51974	-2.11165	3.16368	0.0123437	0.0332114	-2.69433	2.8674
1830	Avil	1.517	2.13335	7.21252	6.74893e-05	0.000492725	1.93692	2.86196
1833	Gja6	1.51661	-2.03238	3.81876	0.00456011	0.0146086	-1.76049	2.86117
1834	Cryba2	1.51641	-3.1485	2.87129	0.0195446	0.0480854	-3.01856	2.86078
1836	Slc3a1	1.51526	0.39768	5.63333	0.000395385	0.00200008	0.387427	2.85849
1837	Rapsn	1.51489	-1.14804	3.31806	0.00971656	0.0273509	-2.59909	2.85777
1840	Frat2	1.51341	2.36505	10.9245	2.72588e-06	4.17575e-05	5.2809	2.85484
1852	Tpk1	1.5107	2.71418	5.36177	0.000553276	0.0026087	-0.441879	2.84948
1854	Ccdc154	1.51019	-0.995344	4.45568	0.00183084	0.00688772	-0.974327	2.84847
1859	Sema6b	1.50812	-1.27326	3.89224	0.00409236	0.0133424	-1.73373	2.84439
1860	Ccng2	1.50728	6.06871	22.9376	6.12593e-09	5.16995e-07	11.2759	2.84274
1883	4933408B17Rik	1.50254	0.143719	5.05588	0.00081781	0.00357148	-0.321939	2.83341
1884	Tlcd2	1.50173	1.94109	8.60706	1.77234e-05	0.000172709	3.38203	2.83182
1886	Junb	1.50134	4.92968	21.6654	9.8734e-09	7.01355e-07	10.8733	2.83105
1894	Nr1h5	1.49783	-1.85735	2.95905	0.0170134	0.0430145	-3.03404	2.82417
1897	Gm5421	1.49475	-2.0506	4.05276	0.00323916	0.01104	-1.43663	2.81816
1907	Glyat	1.48892	0.00700874	5.22105	0.000661147	0.00301981	-0.0838463	2.80679
1909	Sesn3	1.48689	1.63231	4.15527	0.00279524	0.0097729	-1.90594	2.80284
1920	Gm15186	1.47808	-1.20216	3.98274	0.00358535	0.0119868	-1.61265	2.78578
1924	Tbx6	1.47644	-0.35059	5.89471	0.000288842	0.00155748	0.79284	2.7826
1934	Ly6g5b	1.47387	-0.746817	4.01263	0.00343294	0.0115846	-1.63285	2.77766
1936	Wdr93	1.47352	-1.61973	4.18457	0.00268071	0.00944278	-1.28677	2.77699
1949	Pou3f2	1.46954	-1.82456	3.08714	0.0139113	0.0365523	-2.84754	2.76934
1954	Grid2ip	1.46623	-1.84014	3.09409	0.0137607	0.0362605	-2.83372	2.76299
1959	Fgf6	1.46395	-1.37843	4.32347	0.00220204	0.00802557	-1.11751	2.75863
1960	Etv5	1.46342	5.28909	22.6854	6.71977e-09	5.37523e-07	11.2447	2.75762
1966	Dnah1	1.46095	-1.90497	4.03267	0.00333466	0.0113301	-1.47418	2.7529
1967	Pde6b	1.46019	1.13019	7.73317	4.00811e-05	0.000326	2.64329	2.75145
1976	Dusp4	1.45643	6.03064	22.6911	6.70585e-09	5.37523e-07	11.1822	2.74429
1980	Gpr137c	1.45491	2.04092	9.74245	6.75477e-06	8.23553e-05	4.37508	2.7414
1981	Endou	1.45423	-2.3109	3.26175	0.0105997	0.0293959	-2.53117	2.7401
1984	Ccdc170	1.45353	-0.673581	3.40305	0.00852694	0.0244779	-2.5525	2.73877
1986	Jag1	1.45233	3.93	13.8704	3.95757e-07	9.8709e-06	7.09653	2.73649
1989	Ang	1.45141	1.87825	10.7501	3.09904e-06	4.61669e-05	5.19682	2.73476
1991	Vgll3	1.4499	6.8406	20.0329	1.89859e-08	1.11956e-06	9.99202	2.73188
1992	Cntnap4	1.44966	0.0857458	4.27281	0.00236503	0.00849675	-1.39824	2.73144
1993	Gm13762	1.44953	-0.902118	5.04447	0.000830032	0.00361271	-0.205571	2.73118
1994	1700019B03Rik	1.4495	-2.10055	3.61141	0.00621353	0.0188486	-2.04828	2.73113
1998	Prkcg	1.44903	2.04587	10.5798	3.5191e-06	5.07204e-05	5.0502	2.73024
1999	Rhof	1.44829	0.902524	6.5769	0.00013263	0.00083991	1.4368	2.72885
2005	RP23-6P18.4	1.44667	-3.13835	2.94546	0.0173822	0.043742	-2.9145	2.72577
2012	Klra2	1.4431	-1.21446	2.98353	0.0163696	0.0417652	-3.09852	2.71905
2025	Catsper3	1.43907	-0.328088	5.06228	0.000811041	0.00355359	-0.244886	2.71146
2026	Gadd45b	1.43894	5.94034	24.5802	3.43119e-09	3.57932e-07	11.8981	2.71122
2029	Gm20518	1.43785	1.06868	8.30919	2.3226e-05	0.000213336	3.20975	2.70917
2032	Gm3448	1.43699	-0.480876	3.92754	0.00388605	0.0127924	-1.80058	2.70755
2055	Aspn	1.42569	0.370748	4.58284	0.00153671	0.00597347	-1.01121	2.68644
2058	2700099C18Rik	1.42419	4.03962	14.1721	3.31905e-07	8.84984e-06	7.26605	2.68364
2063	Actl10	1.4208	1.18961	8.3368	2.26438e-05	0.000209032	3.22302	2.67735
2065	Gm15550	1.41907	-0.963665	3.92753	0.00388611	0.0127924	-1.72603	2.67413
2069	Tdrd5	1.41738	-0.656936	4.11886	0.00294499	0.0102076	-1.49421	2.67101
2071	Dhrs7	1.41719	3.27229	11.382	1.96305e-06	3.30734e-05	5.49292	2.67066
2084	Fermt3	1.41166	0.371457	4.82076	0.00111441	0.00460428	-0.680786	2.66043
2093	Nabp1	1.40918	3.31188	8.62618	1.74231e-05	0.000170931	3.14477	2.65586
2095	L1td1	1.40891	-2.58589	2.8739	0.0194642	0.0479208	-3.06904	2.65537
2097	Rhebl1	1.40757	2.06	8.71832	1.60522e-05	0.000160995	3.46406	2.6529
2100	Prtg	1.40657	-0.735831	4.21308	0.00257402	0.00911584	-1.34853	2.65105
2106	Bin2	1.40392	-1.40162	2.84898	0.0202479	0.0494388	-3.27685	2.64619
2108	Trpc2	1.40332	1.34319	8.77768	1.52324e-05	0.000154661	3.61299	2.64509
2113	Zfp389	1.4011	-2.48687	2.85534	0.0200451	0.0490608	-3.10721	2.64103
2117	Mtmr10	1.3983	4.14619	16.5254	9.38257e-08	3.48728e-06	8.58945	2.63591
2123	Rhoh	1.39695	-2.11282	2.88618	0.0190895	0.0471737	-3.10932	2.63345
2124	Cpeb3	1.39672	3.10467	11.2445	2.1639e-06	3.52313e-05	5.41679	2.63302
2131	Unc13d	1.39257	1.10562	5.43852	0.000502639	0.00241334	0.00895655	2.62546
2134	Pkd1l3	1.39151	0.135216	4.33819	0.00215697	0.00789259	-1.31747	2.62354
2135	Pou2f2	1.39128	0.354835	4.25443	0.00242734	0.00866757	-1.48225	2.62311
2138	Cers3	1.39075	-1.8048	3.44401	0.00800912	0.0232489	-2.32246	2.62214
2139	Akap6	1.39047	0.49969	6.9421	8.9467e-05	0.000618802	1.89089	2.62165
2149	Plekhg4	1.38448	1.28407	3.21964	0.0113147	0.0309773	-3.2802	2.61077
2151	Eme1	1.38386	4.54851	21.1304	1.21671e-08	8.08122e-07	10.6844	2.60966
2153	Olfr58	1.38286	-1.79308	3.22833	0.0111632	0.0306492	-2.6429	2.60785
2156	Gabrg3	1.38198	-1.77952	3.4327	0.00814869	0.0235834	-2.34247	2.60626
2159	Tcam1	1.38109	-2.11957	3.00867	0.0157344	0.0403966	-2.92548	2.60465
2165	Gch1	1.37923	3.02795	12.1583	1.1542e-06	2.21428e-05	6.09123	2.6013
2166	Fam198b	1.37882	7.34311	19.543	2.33355e-08	1.27823e-06	9.72337	2.60055
2182	Sgk1	1.3725	5.68829	21.4421	1.0766e-08	7.36328e-07	10.7088	2.58919
2187	Cited2	1.36889	7.71248	24.8419	3.1395e-09	3.43812e-07	11.8636	2.58272
2199	Aunip	1.36485	3.13566	13.8765	3.94338e-07	9.8709e-06	7.20139	2.57549
2204	Necab3	1.36347	2.95635	7.12094	7.41836e-05	0.000530443	1.65711	2.57303
2207	1700019L03Rik	1.36183	1.32357	6.08936	0.000229948	0.00129455	0.789241	2.57011
2217	Gbe1	1.35736	3.93121	15.3122	1.75927e-07	5.51398e-06	7.9522	2.56215
2218	Sh2d2a	1.35729	-1.12705	3.18318	0.0119744	0.0324502	-2.81287	2.56204
2230	Capn12	1.35373	-0.486996	5.02838	0.000847596	0.00367265	-0.271489	2.55572
2232	Ccdc18	1.35249	4.95131	11.1406	2.33078e-06	3.7216e-05	5.00528	2.55352
2241	Aldh1a1	1.35088	8.4125	35.68	1.4892e-10	5.60637e-08	15.0609	2.55068
2243	Zwilch	1.35003	5.88869	15.2468	1.8223e-07	5.64423e-06	7.63909	2.54917
2246	Igj	1.34924	-1.54346	3.78127	0.00482041	0.0152907	-1.86303	2.54778
2249	Drp2	1.34844	2.62079	10.0486	5.29338e-06	6.88739e-05	4.54324	2.54637
2251	Rdh19	1.34797	-2.0258	3.01267	0.0156359	0.0401858	-2.93311	2.54554
2265	Styxl1	1.34694	0.0673832	4.59496	0.00151147	0.00588987	-0.942015	2.54372
2277	Lst1	1.34422	0.654049	5.4645	0.000486656	0.00235208	0.124726	2.53893
2279	Inca1	1.34352	0.721267	4.86305	0.00105346	0.00439589	-0.692113	2.53769
2280	Lgals4	1.34346	0.158208	4.54742	0.00161315	0.00620635	-1.02434	2.53759
2288	Gm4847	1.34144	-1.02695	2.9426	0.0174608	0.0438918	-3.20061	2.53404
2293	Tm6sf2	1.33979	0.342229	5.00114	0.000878282	0.0037798	-0.431947	2.53114
2301	Syn1	1.3352	1.10236	6.39367	0.000162548	0.000988943	1.1899	2.52311
2306	Cpd	1.33421	9.24608	37.1125	1.06801e-10	4.7002e-08	15.3799	2.52137
2313	Gm16147	1.3311	0.242464	6.0385	0.00024395	0.00135718	0.896909	2.51594
2322	Trim17	1.32888	2.97322	11.0648	2.46153e-06	3.87402e-05	5.29786	2.51208
2323	Clcn1	1.32874	0.329591	3.4472	0.00797019	0.0231578	-2.69811	2.51183
2324	Hist1h4h	1.32731	-0.320191	3.53694	0.00695335	0.0206936	-2.42332	2.50934
2325	Cyp4f41-ps	1.32701	-1.89025	2.94036	0.0175225	0.0440288	-3.0607	2.50883
2327	P2rx5	1.32673	0.674121	5.1018	0.000770558	0.00341115	-0.358146	2.50834
2329	Tmem169	1.32624	-0.485895	3.0177	0.0155126	0.0399498	-3.18794	2.50748
2332	Slc11a1	1.32562	-1.9839	3.41809	0.0083328	0.024027	-2.33989	2.50641
2336	Gm4943	1.32351	-2.77441	2.91152	0.0183394	0.045639	-2.99526	2.50275
2339	Ccnt1	1.3213	7.66809	29.7458	6.90453e-10	1.30958e-07	13.4808	2.49892
2345	A3galt2	1.31947	-0.115937	4.09764	0.00303618	0.0104842	-1.62178	2.49574
2348	Thpo	1.31886	-0.205503	5.1911	0.000686942	0.00311007	-0.0966852	2.4947
2350	Vamp2	1.31771	5.50437	15.4648	1.62136e-07	5.13421e-06	7.81597	2.49271
2354	Dlec1	1.31659	0.434843	5.78575	0.000328872	0.00172627	0.565157	2.49077
2357	Klhl10	1.31467	0.00132378	4.73333	0.00125288	0.00507942	-0.739733	2.48745
2358	Prss16	1.31436	2.3217	11.3501	2.0077e-06	3.35796e-05	5.5982	2.48692
2381	Trit1	1.30597	3.94795	15.5245	1.57075e-07	4.99978e-06	8.06809	2.47251
2385	Ccnd2	1.30556	7.81089	22.2512	7.89927e-09	6.08079e-07	10.8609	2.4718
2393	Ccdc116	1.30244	1.84605	6.50638	0.000143362	0.000894395	1.18438	2.46646
2398	Tsta3	1.30114	3.2618	5.31634	0.000585843	0.00273631	-0.638894	2.46423
2403	AK129341	1.29985	0.688688	5.63506	0.000394552	0.00199642	0.334675	2.46203
2406	Nupr1l	1.29958	1.20077	4.61983	0.00146105	0.0057373	-1.13472	2.46157
2410	Tmem116	1.29897	0.957277	4.27674	0.00235195	0.00846463	-1.57845	2.46052
2414	Nrip3	1.29823	0.0251768	5.2593	0.000629725	0.0029015	-0.0422467	2.45927
2418	Scarf1	1.29769	-1.09281	3.19517	0.0117532	0.0319639	-2.80173	2.45835
2421	E030030I06Rik	1.29688	1.57205	8.11083	2.79296e-05	0.000246665	2.95408	2.45697
2428	1700029J07Rik	1.29487	0.696016	4.8686	0.00104573	0.00436866	-0.67986	2.45355
2434	Gclm	1.29152	6.31376	13.2263	5.83175e-07	1.31647e-05	6.31393	2.44785
2436	Gsto2	1.29086	0.516597	3.97177	0.00364305	0.0121444	-1.93808	2.44674
2449	Fbxo24	1.28801	0.928295	6.40979	0.000159638	0.000976079	1.23548	2.4419
2463	BC021767	1.28452	-0.2806	4.36796	0.00206882	0.00761852	-1.20526	2.43601
2466	Scn3a	1.2841	-0.754125	3.53826	0.00693941	0.0206655	-2.34115	2.43531
2475	Nfkbiz	1.28174	5.08902	18.464	3.74247e-08	1.75201e-06	9.44514	2.43132
2484	Asb14	1.27645	-1.73052	3.61302	0.00619845	0.018809	-2.08659	2.42241
2487	4930432E11Rik	1.27598	-0.0146394	3.52819	0.00704617	0.0208965	-2.49883	2.42163
2490	Gm15560	1.27559	-0.657427	4.467	0.00180236	0.00681171	-1.00623	2.42097
2497	Cep170	1.27318	7.57584	17.9454	4.74118e-08	2.10188e-06	8.93017	2.41694
2502	Mcm10	1.27156	6.07747	24.0407	4.13302e-09	3.98111e-07	11.6882	2.41422
2503	Gm20493	1.27154	-1.19038	2.86588	0.019713	0.048383	-3.29248	2.41419
2505	Cyp4f13	1.27134	3.0214	8.67088	1.67424e-05	0.000165963	3.24028	2.41386
2506	Car15	1.27133	-0.176682	3.00668	0.0157837	0.0404836	-3.27919	2.41384
2510	Adck3	1.27109	3.46771	8.98879	1.26711e-05	0.000133979	3.45154	2.41344
2523	A430105I19Rik	1.26864	4.80578	17.4328	6.02884e-08	2.52637e-06	8.97181	2.40934
2533	Klf5	1.267	5.99492	12.6029	8.63126e-07	1.76246e-05	5.92517	2.40661
2535	Tagln3	1.26677	-1.28826	3.37236	0.00893776	0.0254586	-2.50069	2.40623
2542	Fbxo36	1.26462	2.95025	11.9364	1.33917e-06	2.47869e-05	5.94187	2.40263
2547	A4galt	1.2642	-1.16546	3.7313	0.0051921	0.0162511	-1.98601	2.40195
2557	Zfp54	1.26112	1.72076	6.30861	0.000178891	0.00106306	0.973405	2.39681
2566	Otoa	1.25775	-1.5439	3.13376	0.0129334	0.034466	-2.82294	2.39122
2571	Tdrkh	1.25648	3.02783	12.0853	1.21172e-06	2.30539e-05	6.0364	2.38912
2572	Grik5	1.25639	0.0563466	3.54745	0.00684351	0.0204229	-2.48705	2.38897
2574	Jph2	1.25425	0.613568	6.29396	0.000181884	0.00107772	1.14643	2.38543
2576	Mpv17l	1.25394	2.81462	7.78327	3.81756e-05	0.000312853	2.39745	2.38491
2580	Klf4	1.25331	3.49441	12.2174	1.10988e-06	2.14717e-05	6.05913	2.38388
2583	D430042O09Rik	1.25249	5.13887	13.1308	6.1859e-07	1.36789e-05	6.41433	2.38252
2592	Gm13285	1.24977	2.70325	8.14403	2.7074e-05	0.000240186	2.78834	2.37804
2595	Letm2	1.24564	1.48582	8.29176	2.3602e-05	0.000216335	3.14021	2.37123
2600	Obox3	1.24401	-1.6215	2.84267	0.0204517	0.0498439	-3.2508	2.36856
2601	Zfp882	1.24394	0.632836	3.36007	0.00910819	0.0258679	-2.90479	2.36845
2602	Cdca5	1.24388	5.1978	13.1416	6.14478e-07	1.3629e-05	6.41177	2.36834
2606	Irs2	1.24165	7.43289	24.814	3.16927e-09	3.45019e-07	11.8712	2.36469
2611	5730508B09Rik	1.24033	1.32384	5.48401	0.000475018	0.00230895	0.0211447	2.36252
2612	Ero1lb	1.24024	3.60346	13.1169	6.23932e-07	1.37563e-05	6.65378	2.36237
2614	Pced1b	1.24003	-1.64954	3.44618	0.0079826	0.0231866	-2.34103	2.36203
2619	Ptger4	1.2385	2.12129	9.14288	1.11029e-05	0.000121301	3.83712	2.35953
2621	Gm13288	1.23777	2.10296	6.87563	9.6004e-05	0.000652789	1.5568	2.35833
2628	Siglec1	1.23338	-0.798597	3.73908	0.00513233	0.0161189	-2.03364	2.35117
2637	Ly6f	1.23172	-0.872454	3.8874	0.00412151	0.013416	-1.80141	2.34847
2654	Cdh4	1.22738	-1.98751	3.35992	0.00911031	0.02587	-2.42647	2.34141
2658	Col11a2	1.2262	3.1289	5.38382	0.000538183	0.00255061	-0.524586	2.3395
2660	Prodh2	1.22543	-0.361994	3.48129	0.00756664	0.0221744	-2.50531	2.33825
2661	Fam209	1.22535	-2.0465	2.96674	0.0168085	0.0426308	-3.00095	2.33812
2668	Pate2	1.22245	-0.961449	3.88248	0.00415143	0.0135015	-1.79657	2.33343
2670	Gulp1	1.22156	5.27855	19.1171	2.80326e-08	1.44062e-06	9.72966	2.33199
2672	Catsper2	1.22099	3.07468	11.3368	2.02661e-06	3.37731e-05	5.48488	2.33106
2673	Slc16a10	1.22065	5.05173	14.4591	2.81664e-07	7.92363e-06	7.27984	2.33052
2674	Hrct1	1.2206	-1.25503	3.17534	0.0121216	0.0327623	-2.80556	2.33044
2681	Fam131b	1.21878	2.62484	10.0201	5.41355e-06	7.01397e-05	4.51494	2.3275
2685	Lman1l	1.21752	-1.53142	3.43534	0.00811588	0.0234921	-2.37373	2.32547
2694	Naa16	1.21269	5.53842	10.3905	4.06183e-06	5.70019e-05	4.29468	2.31769
2695	Tmem79	1.21247	1.34703	6.92232	9.13593e-05	0.000627643	1.74833	2.31734
2698	Dusp6	1.21172	6.78526	24.9871	2.98969e-09	3.33359e-07	11.9782	2.31614
2700	Gm13230	1.21142	0.623825	6.26788	0.000187348	0.00110228	1.1128	2.31565
2711	Fancd2	1.20668	5.75256	23.3543	5.26854e-09	4.70755e-07	11.4568	2.30806
2722	Fat4	1.20383	4.23316	13.8813	3.93221e-07	9.8709e-06	7.04748	2.3035
2725	Slc8a3	1.20257	0.282109	5.44182	0.000500573	0.00240646	0.151892	2.30149
2735	Pycard	1.20098	1.58598	5.89552	0.000288563	0.00155643	0.490686	2.29896
2745	Olfr645	1.19904	-0.916828	3.30698	0.00988406	0.0277502	-2.66416	2.29588
2751	Ccl9	1.19674	0.0311219	3.91995	0.00392941	0.0129211	-1.91809	2.29222
2757	Insig2	1.19499	5.33441	14.0248	3.61516e-07	9.41828e-06	6.96586	2.28944
2760	Enthd2	1.19419	4.37287	17.73	5.24053e-08	2.27395e-06	9.17088	2.28817
2762	Gm13334	1.19338	-0.816378	3.74376	0.00509665	0.0160178	-2.02409	2.28687
2765	Srxn1	1.19209	5.1455	14.5754	2.63756e-07	7.55853e-06	7.33581	2.28484
2766	Tsnaxip1	1.1919	-1.23544	3.69295	0.00549799	0.0170376	-2.03498	2.28454
2777	Fam154b	1.18871	0.0506827	3.4802	0.00757921	0.0222042	-2.59253	2.27949
2780	4930562C15Rik	1.18702	1.22002	6.01041	0.000252082	0.00139419	0.704179	2.27682
2781	Trim7	1.187	1.66721	6.26175	0.000188657	0.00110715	0.924952	2.27679
2783	Ereg	1.18588	1.2598	6.20914	0.000200325	0.00116228	0.939079	2.27502
2788	Dzank1	1.18219	1.68196	3.12024	0.0132093	0.0350281	-3.54158	2.2692
2789	Nr4a1	1.18206	2.23613	7.10872	7.51311e-05	0.000536176	1.78856	2.269
2791	Smc3	1.18159	8.95261	10.2351	4.57687e-06	6.19612e-05	3.7879	2.26826
2796	Lca5l	1.18052	1.84714	7.77248	3.85773e-05	0.000315723	2.56789	2.26658
2802	4930432K21Rik	1.17916	2.58125	9.7307	6.81916e-06	8.30303e-05	4.27647	2.26445
2803	Amotl2	1.17891	9.18699	27.0344	1.54309e-09	2.28174e-07	12.5375	2.26405
2804	2310014L17Rik	1.17864	1.91328	6.99492	8.46206e-05	0.000591958	1.7249	2.26363
2807	Iqgap3	1.1779	6.71175	24.6854	3.31045e-09	3.5659e-07	11.8746	2.26248
2809	Klf6	1.17682	6.7291	13.7614	4.22089e-07	1.03818e-05	6.61782	2.26078
2813	Chchd7	1.17552	2.3418	8.49328	1.9634e-05	0.00018697	3.19663	2.25874
2816	Sarm1	1.17459	2.50756	8.65473	1.6985e-05	0.000167915	3.31989	2.25729
2819	2010002M12Rik	1.17401	1.03412	4.78396	0.00117056	0.00479965	-0.869324	2.25638
2822	Plin4	1.17235	0.26979	3.14325	0.0127432	0.0340669	-3.17113	2.25379
2825	Etnppl	1.17025	-0.470962	3.89523	0.00407444	0.0132911	-1.86134	2.25051
2831	Syt12	1.16812	1.97346	4.33321	0.0021721	0.00793879	-1.73339	2.24718
2835	Dlgap5	1.16666	6.76187	26.6487	1.74117e-09	2.33825e-07	12.5531	2.24492
2837	Gosr1	1.16593	6.63338	11.2581	2.143e-06	3.50844e-05	4.84489	2.24377
2849	Bcl3	1.16162	2.02382	6.77253	0.000107207	0.000712081	1.45214	2.23708
2852	Gm14021	1.16108	-1.74975	3.01818	0.015501	0.0399253	-2.96801	2.23624
2853	Gm7678	1.16077	0.34761	5.2588	0.000630131	0.0029015	-0.0965884	2.23577
2855	Ank	1.16009	1.73391	7.7461	3.95793e-05	0.000322775	2.56047	2.23471
2858	Tapt1	1.15899	4.57832	6.68585	0.000117742	0.000763562	0.789785	2.23301
2863	Prkar1b	1.15663	-0.189872	3.73235	0.00518399	0.0162313	-2.15825	2.22935
2866	Xpa	1.156	3.5859	6.68383	0.000118001	0.000764971	1.00477	2.22839
2868	Zdhhc13	1.15489	4.75433	16.6051	9.01692e-08	3.3925e-06	8.54572	2.22667
2870	Dcst1	1.15405	1.39131	6.3988	0.000161615	0.000984568	1.13997	2.22538
2872	Gm12260	1.15277	-0.0484009	4.59963	0.00150185	0.00587143	-0.922051	2.2234
2874	Opn3	1.15215	-0.654891	4.24451	0.0024617	0.00877039	-1.32315	2.22244
2877	Gca	1.15112	5.56089	18.1543	4.307e-08	1.94216e-06	9.23527	2.22085
2889	Ip6k2	1.14628	5.98319	19.8381	2.05973e-08	1.18421e-06	9.98132	2.21343
2901	Fsbp	1.14173	3.26345	11.4619	1.85582e-06	3.19003e-05	5.54562	2.20646
2915	Wdr62	1.13692	6.11019	19.1684	2.74144e-08	1.42028e-06	9.66017	2.19911
2916	Tmod4	1.13668	0.939144	4.84674	0.00107653	0.00447147	-0.76324	2.19875
2928	Zfp941	1.13295	1.37383	6.98784	8.52531e-05	0.0005955	1.81374	2.19307
2930	Lrrc25	1.13168	0.315855	5.86806	0.000298114	0.001593	0.677396	2.19114
2933	Clcn6	1.12966	5.92973	14.0992	3.46216e-07	9.15185e-06	6.92857	2.18808
2935	Abcc5	1.12947	6.90278	13.1614	6.06983e-07	1.35289e-05	6.2	2.18778
2937	Naaladl1	1.12917	2.1205	6.4229	0.000157315	0.000964758	1.02286	2.18733
2938	Thsd1	1.12913	1.17572	6.30573	0.000179475	0.0010655	1.06701	2.18727
2939	Tubb4a	1.12829	1.49785	6.81287	0.000102661	0.000689006	1.59677	2.186
2940	Mapk8	1.12803	6.48587	14.4629	2.81055e-07	7.91861e-06	7.08904	2.1856
2943	Ccdc43	1.12749	5.27698	17.5389	5.73336e-08	2.44302e-06	8.96156	2.18478
2944	Wbscr27	1.1271	4.20952	13.0886	6.34984e-07	1.39456e-05	6.53402	2.18419
2947	Gm11517	1.12593	-0.921106	3.48789	0.00749098	0.0220045	-2.39134	2.18243
2952	Cenph	1.12461	4.94439	16.4152	9.91544e-08	3.60522e-06	8.41731	2.18042
2956	Inhba	1.12409	5.22765	14.5923	2.61269e-07	7.49894e-06	7.33209	2.17965
2959	Amn1	1.12315	3.29758	11.1147	2.37458e-06	3.76942e-05	5.27664	2.17822
2965	Gpat2	1.1214	-0.507503	4.40743	0.00195788	0.00727992	-1.11641	2.17557
2966	Gimap8	1.1212	0.0219943	4.05849	0.00321243	0.0109631	-1.71331	2.17528
2971	Ppfia4	1.1201	-1.58655	2.96408	0.016879	0.0427624	-3.07599	2.17362
2972	Arid5a	1.12007	3.90912	10.7063	3.20144e-06	4.73473e-05	4.84302	2.17358
2992	Fstl5	1.11541	-0.54134	3.21547	0.0113882	0.0311321	-2.8795	2.16657
3002	Hist1h2bc	1.11302	3.65139	10.3953	4.0469e-06	5.68358e-05	4.64015	2.16297
3003	Atp6v1g2	1.11295	2.50059	5.21364	0.000667435	0.00303995	-0.607946	2.16287
3004	H2-M10.2	1.11293	-0.966542	3.40444	0.00850875	0.0244333	-2.511	2.16285
3006	9930111J21Rik2	1.11267	4.02827	8.17712	2.625e-05	0.000234801	2.53728	2.16246
3011	Slc2a13	1.11129	0.963883	5.27271	0.000619096	0.00286112	-0.191152	2.16039
3019	Gm4767	1.11039	0.946835	3.71348	0.00533192	0.0166117	-2.43215	2.15904
3020	Mllt11	1.11024	3.60812	10.8374	2.90552e-06	4.39603e-05	5.00427	2.15882
3027	Hpx	1.10948	0.0581573	3.56237	0.00669073	0.0200509	-2.4707	2.15768
3029	Fam47e	1.10792	-1.77558	3.11906	0.0132338	0.0350829	-2.81326	2.15535
3037	Kcnj6	1.10558	-1.93904	3.07074	0.0142734	0.0373014	-2.86274	2.15185
3043	Map1b	1.1036	7.8882	17.8883	4.86818e-08	2.13515e-06	8.87354	2.1489
3047	Idi2	1.10256	-1.71582	3.17038	0.0122155	0.0329335	-2.74504	2.14735
3050	Fam71f2	1.10103	-1.49811	3.0215	0.0154203	0.0397566	-3.00297	2.14507
3053	Zdhhc14	1.10023	-0.888619	2.96564	0.0168376	0.0426926	-3.19916	2.14388
3055	Rad51b	1.09982	2.86042	8.24018	2.4755e-05	0.000224356	2.84698	2.14328
3057	Ptprq	1.09936	8.25139	23.5954	4.8341e-09	4.46307e-07	11.36	2.1426
3059	BC030867	1.09922	4.77763	15.948	1.25835e-07	4.23239e-06	8.18387	2.1424
3060	Gm15276	1.09902	-1.16619	3.29138	0.010125	0.0282884	-2.6473	2.14209
3062	Krt222	1.09838	-0.741421	2.92646	0.0179115	0.0448714	-3.28805	2.14114
3073	Ccnt2	1.09658	7.06345	19.6515	2.22843e-08	1.23863e-06	9.79404	2.13847
3076	Gm27021	1.09514	-0.465944	3.88789	0.00411855	0.0134088	-1.8751	2.13633
3078	Cpne1	1.09437	6.26771	10.5476	3.60534e-06	5.17e-05	4.31685	2.1352
3079	Slc25a27	1.09381	4.45203	13.4605	5.05515e-07	1.18026e-05	6.73839	2.13437
3088	Tmem30c	1.09169	0.60204	5.32373	0.000580409	0.00271576	-0.0572688	2.13124
3089	Lgals3	1.09151	6.66817	12.3209	1.03669e-06	2.03771e-05	5.63722	2.13098
3090	Pigl	1.09124	3.48037	7.88892	3.44768e-05	0.000289637	2.35795	2.13057
3091	Rad54b	1.09124	5.40731	13.36	5.37317e-07	1.2357e-05	6.52079	2.13056
3092	Slc45a1	1.09103	-0.451068	2.97782	0.0165175	0.0420432	-3.27199	2.13027
3096	Sp6	1.0892	1.76603	7.52549	4.91776e-05	0.000382566	2.32363	2.12756
3097	Fam135b	1.089	-0.489987	4.18436	0.00268149	0.00944373	-1.43718	2.12727
3099	Disp2	1.08854	-0.493992	3.13336	0.0129415	0.0344732	-3.01978	2.12658
3101	C030039L03Rik	1.08771	1.98405	4.20515	0.00260323	0.00920512	-1.92966	2.12537
3110	Plk3	1.08381	4.05376	12.9457	6.94276e-07	1.49746e-05	6.46285	2.11963
3114	Hsf5	1.08205	-1.11688	3.47911	0.00759179	0.0222304	-2.37287	2.11704
3117	Gm13736	1.08111	0.776704	3.23905	0.010979	0.0302474	-3.13751	2.11567
3121	Slc25a30	1.08	5.82297	19.5294	2.34706e-08	1.28084e-06	9.85642	2.11404
3123	Gm13433	1.07924	-1.66505	2.87705	0.0193674	0.0477068	-3.1969	2.11292
3125	BC055324	1.07851	5.87714	19.1627	2.74822e-08	1.42028e-06	9.68098	2.11185
3137	Slc40a1	1.07681	3.13045	9.94549	5.74215e-06	7.33113e-05	4.36016	2.10937
3139	Snrpn	1.07657	0.129929	5.00735	0.000871178	0.00375537	-0.396264	2.10902
3141	Scyl1	1.07614	3.77623	7.66712	4.2755e-05	0.000342748	2.06102	2.10839
3153	Prune2	1.07426	5.07576	16.5712	9.17036e-08	3.43618e-06	8.48171	2.10564
3155	Sh3d19	1.07373	5.05149	4.30863	0.00224849	0.00815127	-2.50161	2.10487
3158	Med23	1.07336	7.62796	19.3826	2.49928e-08	1.32895e-06	9.62196	2.10433
3161	5730559C18Rik	1.07253	1.04544	5.27172	0.000619875	0.00286401	-0.209573	2.10312
3164	Plk2	1.07159	6.44528	22.453	7.32466e-09	5.71013e-07	11.0459	2.10175
3177	Art3	1.06832	-0.121308	4.24668	0.00245415	0.00874859	-1.41234	2.09699
3186	Ier2	1.06629	4.3814	11.2508	2.15414e-06	3.51035e-05	5.18202	2.09403
3190	Ftl1	1.06529	10.0709	16.6846	8.66769e-08	3.288e-06	8.08347	2.09258
3194	Tvp23a	1.06437	1.62782	6.05403	0.00023958	0.00133975	0.67518	2.09125
3195	Ap4e1	1.06409	5.67202	16.5135	9.43826e-08	3.49387e-06	8.37306	2.09084
3196	Brca1	1.0638	7.33552	12.0096	1.27473e-06	2.39213e-05	5.33921	2.09043
3197	Strip2	1.063	3.36272	12.0426	1.24682e-06	2.35009e-05	5.95007	2.08927
3199	1700003F12Rik	1.06267	-0.00565712	3.24558	0.0108684	0.0300146	-2.94836	2.08879
3201	Polq	1.06249	5.4633	14.1988	3.26842e-07	8.75076e-06	7.05304	2.08853
3202	Llgl2	1.06248	5.56048	7.48104	5.1407e-05	0.000395374	1.50469	2.08851
3212	S100a7a	1.05991	-0.21665	4.11695	0.00295306	0.0102312	-1.58553	2.0848
3217	Ercc5	1.05819	5.12999	11.2007	2.23255e-06	3.60936e-05	5.00995	2.08232
3219	Trim50	1.05681	-1.57988	2.98677	0.0162861	0.0415982	-3.04397	2.08032
3223	Tlr13	1.056	-1.66621	2.92678	0.0179023	0.0448546	-3.1208	2.07916
3224	Dyrk1b	1.05587	5.44303	16.1436	1.13799e-07	3.91314e-06	8.1998	2.07897
3225	Zfp786	1.05545	-0.262887	3.98173	0.00359062	0.0120022	-1.77404	2.07837
3228	Folr2	1.05472	-1.07377	3.39195	0.00867312	0.0248162	-2.51319	2.07732
3234	Cyb561d1	1.0538	2.38583	8.21443	2.53537e-05	0.000228992	2.91306	2.07599
3237	Gm11249	1.0534	0.143884	3.02469	0.0153431	0.0395907	-3.33021	2.07542
3247	Zdhhc2	1.05202	5.34623	14.4085	2.89868e-07	8.05589e-06	7.19985	2.07343
3258	Uchl1	1.0485	4.4699	12.5102	9.16329e-07	1.85209e-05	6.09194	2.06837
3263	Chac1	1.0475	4.85355	13.5403	4.81722e-07	1.13625e-05	6.72347	2.06694
3264	Gm14001	1.04743	-0.407208	4.48251	0.00176409	0.00668639	-1.02928	2.06684
3265	Efcab11	1.04738	2.0509	7.15693	7.14697e-05	0.000514638	1.87432	2.06678
3272	Angel1	1.0463	0.784859	5.29819	0.000599436	0.00278918	-0.124728	2.06522
3280	Gprc5a	1.04468	5.46032	16.2904	1.05608e-07	3.76048e-06	8.27791	2.06291
3283	Sema3e	1.04396	5.85568	15.3811	1.69548e-07	5.34135e-06	7.71383	2.06188
3288	Mfsd6	1.04268	4.92124	14.2293	3.21141e-07	8.68874e-06	7.15183	2.06005
3294	Chka	1.04132	6.29692	14.387	2.93427e-07	8.13022e-06	7.06184	2.05811
3304	Acad11	1.03901	3.80263	10.9505	2.67463e-06	4.11166e-05	5.05485	2.05482
3307	Vezt	1.03833	6.3271	18.3795	3.88785e-08	1.78822e-06	9.25861	2.05386
3311	Pla2g4c	1.03725	2.35668	8.32915	2.28034e-05	0.000210121	3.03061	2.05231
3319	Rnd1	1.0358	5.14337	14.3746	2.95513e-07	8.1512e-06	7.20827	2.05024
3323	Klrg2	1.03474	1.88441	6.09322	0.000228923	0.00129035	0.669324	2.04874
3325	Tsga10	1.03435	1.69054	6.72909	0.000112352	0.000736919	1.46282	2.04819
3331	Rad51	1.03252	5.76769	13.0196	6.62891e-07	1.44316e-05	6.23856	2.0456
3332	Slit2	1.03244	6.96466	13.9383	3.80274e-07	9.70716e-06	6.70532	2.04548
3336	Ufd1l	1.03175	5.63382	15.1431	1.92741e-07	5.87093e-06	7.60278	2.04451
3337	Taf1d	1.03139	4.46924	4.49341	0.0017377	0.00660678	-2.10662	2.04399
3339	Gm12903	1.03089	0.48236	4.10836	0.00298973	0.0103373	-1.73579	2.04328
3340	Ell2	1.03058	4.39125	13.0661	6.43943e-07	1.40888e-05	6.48551	2.04284
3346	Gm6166	1.02945	2.08322	6.08625	0.00023078	0.00129804	0.616998	2.04125
3349	Gm17971	1.0292	0.0657149	4.81406	0.00112441	0.00463938	-0.648726	2.04089
3350	Ttk	1.02857	5.93203	16.6058	9.01355e-08	3.3925e-06	8.39052	2.04
3356	Mars2	1.02725	3.57464	10.2726	4.44642e-06	6.07314e-05	4.54994	2.03813
3358	Rad54l	1.02645	5.21104	7.94364	3.2718e-05	0.000279101	2.05863	2.037
3363	Pqlc2	1.02512	4.38062	10.8838	2.80821e-06	4.27383e-05	4.89286	2.03513
3378	Dedd2	1.02228	2.54917	6.94214	8.94623e-05	0.000618802	1.52986	2.03113
3385	Tubb2b	1.02019	0.400988	3.6439	0.00591721	0.0180719	-2.42264	2.02819
3390	Gpr19	1.0197	2.35233	6.91942	9.16407e-05	0.000629106	1.54732	2.02749
3401	4921536K21Rik	1.01669	0.778489	4.78973	0.00116157	0.00476489	-0.814092	2.02328
3403	Hic2	1.0165	3.96223	9.19934	1.05831e-05	0.000117153	3.53423	2.02301
3404	Scn2a1	1.01614	0.836408	3.23492	0.0110496	0.0304098	-3.16083	2.0225
3410	Tmem191c	1.01584	-0.682905	2.92314	0.0180058	0.0450709	-3.30861	2.02208
3413	Gclc	1.01492	6.62213	19.1889	2.71721e-08	1.41333e-06	9.61759	2.02079
3414	Ccdc130	1.01476	4.22175	9.12312	1.12914e-05	0.000122633	3.41028	2.02056
3415	Rsph6a	1.01452	-1.08627	2.89462	0.018836	0.0466477	-3.27374	2.02023
3416	Gls	1.01451	7.54214	14.3832	2.94066e-07	8.13567e-06	6.93141	2.02021
3417	Sbno1	1.01446	5.61767	5.92406	0.00027899	0.00151463	-0.352521	2.02015
3422	Phex	1.01279	0.795996	3.59555	0.00636378	0.0192409	-2.58444	2.0178
3426	Psors1c2	1.0124	-0.757467	3.44366	0.00801341	0.0232577	-2.49196	2.01727
3430	Gm14412	1.01193	0.956688	4.62076	0.00145919	0.00573145	-1.08976	2.01661
3445	Gm5812	1.00903	1.63557	3.99767	0.00350836	0.0117829	-2.1639	2.01256
3447	Kctd9	1.00871	5.68778	10.1185	5.01115e-06	6.61371e-05	4.03463	2.01212
3452	Kcnj2	1.00732	-1.25842	3.30252	0.00995232	0.027907	-2.61868	2.01017
3454	Ino80d	1.00699	7.48846	22.5872	6.96828e-09	5.50225e-07	11.0175	2.00972
3461	Mapt	1.00486	1.20222	4.63089	0.00143919	0.00566744	-1.12815	2.00675
3465	Ankrd61	1.00404	1.23081	5.1221	0.000750624	0.00333413	-0.450603	2.00561
3467	Tubal3	1.00384	-1.2009	2.94485	0.0173988	0.0437718	-3.17407	2.00533
3471	Cd27	1.00336	1.29857	5.73226	0.000350709	0.00181807	0.335755	2.00466
3487	Ncr3-ps	0.999168	-0.124441	3.85516	0.00432169	0.0139663	-1.99206	1.99885
3489	Prss23	0.998696	7.20966	7.69746	4.15031e-05	0.000334022	1.51983	1.99819
3491	2310035C23Rik	0.998557	6.03163	19.7235	2.16152e-08	1.22739e-06	9.9217	1.998
3492	Fscn2	0.998535	-0.655944	3.13565	0.0128953	0.0344118	-2.98689	1.99797
3503	Akap12	0.996058	7.69927	9.62526	7.42839e-06	8.86876e-05	3.36209	1.99454
3505	Asns	0.99578	5.87599	17.5821	5.61759e-08	2.40915e-06	8.9084	1.99416
3506	Cdkl3	0.995727	2.80571	8.10697	2.8031e-05	0.000247184	2.72067	1.99409
3508	Tmsb10	0.99557	9.66275	6.15493	0.00021318	0.00122221	-0.491282	1.99387
3515	Spon1	0.994159	1.32085	6.43658	0.000154931	0.000952997	1.19154	1.99192
3518	Btaf1	0.993726	7.43928	23.5523	4.90887e-09	4.4932e-07	11.3987	1.99132
3528	Ermard	0.992125	1.96033	5.01534	0.000862134	0.00372075	-0.758046	1.98911
3534	Kcnab2	0.990735	2.59495	5.00073	0.000878744	0.0037809	-0.929218	1.9872
3535	Plk4	0.990483	5.69741	16.0137	1.2164e-07	4.11088e-06	8.09302	1.98685
3537	Mapk8ip3	0.990221	7.62252	16.8836	7.85822e-08	3.07094e-06	8.37096	1.98649
3540	Gpr182	0.989043	0.741413	4.37482	0.00204906	0.00755581	-1.39859	1.98487
3542	Znrd1as	0.988118	3.00905	8.81766	1.47064e-05	0.000150734	3.37235	1.9836
3544	Stx11	0.987286	4.10784	12.8214	7.50861e-07	1.59888e-05	6.36657	1.98245
3557	6430550D23Rik	0.984899	1.83246	3.60618	0.00626262	0.0189787	-2.81752	1.97917
3559	Dlc1	0.984827	6.89027	21.0816	1.24039e-08	8.17944e-07	10.4415	1.97908
3565	Gm18588	0.983511	2.25676	6.34609	0.000171478	0.00102965	0.895551	1.97727
3568	Plekho2	0.983159	4.61362	14.7775	2.35591e-07	6.90193e-06	7.53129	1.97679
3569	Maff	0.983093	3.86351	11.9699	1.30917e-06	2.44529e-05	5.81064	1.9767
3573	Tmem161b	0.982531	2.78663	3.12533	0.0131047	0.0348361	-3.82555	1.97593
3576	Ctsk	0.98209	-0.168777	3.3756	0.0088934	0.0253558	-2.71504	1.97532
3581	Stil	0.981078	5.52032	19.0227	2.92108e-08	1.48159e-06	9.65269	1.97394
3595	Ttll3	0.978732	1.61513	5.95864	0.000267855	0.00146871	0.556972	1.97073
3604	Slc6a20b	0.977859	0.33558	3.34299	0.00935061	0.0264747	-2.87733	1.96954
3610	Tspyl2	0.976844	6.71735	17.2725	6.50823e-08	2.69461e-06	8.65925	1.96815
3611	Efnb3	0.976367	2.72115	7.21834	6.70869e-05	0.000490177	1.80077	1.9675
3618	Gspt2	0.97494	0.4728	4.1727	0.00272648	0.00957285	-1.64053	1.96556
3637	Zbtbd6	0.968074	1.85937	6.70166	0.00011574	0.000753495	1.39705	1.95623
3639	Zfp473	0.967982	2.74052	9.28194	9.8705e-06	0.000111001	3.84966	1.9561
3642	Nsl1	0.966966	5.06809	5.25702	0.000631555	0.00290673	-1.14308	1.95472
3651	Odc1	0.965734	7.07085	16.029	1.20686e-07	4.0891e-06	7.95122	1.95306
3652	Flot1	0.964779	5.97261	17.6028	5.56303e-08	2.39132e-06	8.9074	1.95177
3653	Nfkb2	0.964201	6.1214	16.7576	8.36044e-08	3.20449e-06	8.449	1.95098
3654	Rrm2	0.963943	6.2984	15.938	1.26491e-07	4.24667e-06	7.97882	1.95063
3657	Btg1	0.962965	4.78806	9.16048	1.09379e-05	0.000119855	3.33166	1.94931
3678	Mtfr2	0.959083	4.11185	13.4008	5.24149e-07	1.21452e-05	6.75106	1.94407
3679	Gm12942	0.958563	2.40551	7.41247	5.5068e-05	0.00041848	2.07833	1.94337
3684	2310034G01Rik	0.957909	-0.788776	3.10636	0.0134992	0.0356734	-3.005	1.94249
3685	Anxa1	0.957774	8.40589	22.7171	6.64182e-09	5.37523e-07	11.0044	1.94231
3686	Lpcat2b	0.957756	0.489502	4.72511	0.00126683	0.00512357	-0.849676	1.94229
3689	Hist1h4i	0.957307	0.233126	3.8904	0.00410342	0.013369	-2.01206	1.94168
3691	Pcnt	0.957029	5.20076	4.67167	0.00136166	0.00542013	-1.99746	1.94131
3694	Sh2d5	0.956758	0.997693	4.71564	0.0012831	0.00516666	-0.96595	1.94094
3697	Map6	0.956284	5.63062	3.26516	0.0105438	0.0292676	-4.24746	1.94031
3698	Eaf2	0.956272	0.622536	4.59713	0.00150698	0.00587791	-1.05713	1.94029
3702	Pik3c2a	0.954985	5.72225	16.4307	9.83849e-08	3.60019e-06	8.31931	1.93856
3707	Mpnd	0.954309	5.68622	15.9634	1.24841e-07	4.20663e-06	8.06549	1.93765
3714	1700003M02Rik	0.952443	-0.910073	3.18551	0.0119311	0.0323519	-2.85995	1.93515
3716	Gnmt	0.952142	-0.571888	3.63851	0.00596535	0.0181947	-2.23296	1.93474
3717	Rnd3	0.952117	7.08797	7.99717	3.10929e-05	0.000267436	1.84942	1.93471
3720	Mastl	0.950947	6.46937	19.3132	2.57506e-08	1.3536e-06	9.68916	1.93314
3724	Kif20b	0.950614	6.60308	12.7868	7.67493e-07	1.62677e-05	5.9723	1.93269
3725	Knstrn	0.950523	7.14041	16.1401	1.14004e-07	3.91314e-06	8.00679	1.93257
3732	Cdc45	0.94874	6.2192	12.9636	6.86493e-07	1.48241e-05	6.13947	1.93019
3736	Tuft1	0.948184	4.52457	10.6868	3.24836e-06	4.78872e-05	4.705	1.92944
3737	Mip	0.948098	1.15243	4.32208	0.00220635	0.00802908	-1.56668	1.92933
3747	Tmtc1	0.945859	3.08527	7.50111	5.03868e-05	0.000389343	2.02929	1.92633
3757	Tcta	0.942967	3.715	8.05286	2.94961e-05	0.000256824	2.47068	1.92248
3764	Nt5e	0.941651	-0.468886	3.33522	0.00946311	0.0267438	-2.71732	1.92072
3765	Suco	0.941632	6.49534	6.27595	0.000185639	0.00109502	-0.0382053	1.9207
3776	Tmem243	0.939014	2.33537	8.40041	2.13627e-05	0.000199812	3.10072	1.91722
3783	Fam173a	0.937226	1.99941	6.05899	0.000238201	0.00133285	0.599838	1.91484
3786	Adcy3	0.9366	3.03222	5.32351	0.000580567	0.00271576	-0.593454	1.91401
3787	Aqp7	0.936174	0.401518	4.80769	0.00113401	0.00466849	-0.719076	1.91345
3800	Cenpj	0.934266	4.96297	10.4145	3.98794e-06	5.62654e-05	4.40109	1.91092
3810	4930430F08Rik	0.93315	3.26693	5.75209	0.000342432	0.00178422	-0.0807238	1.90944
3813	Agpat9	0.932728	0.101183	4.445	0.00185818	0.00695987	-1.1728	1.90888
3819	Cenpo	0.931804	4.66305	13.5318	4.84196e-07	1.14062e-05	6.74523	1.90766
3820	Mxd1	0.931766	4.49184	14.3668	2.96833e-07	8.16314e-06	7.3001	1.90761
3822	Esd	0.931381	6.78498	11.9554	1.32208e-06	2.45694e-05	5.3547	1.9071
3823	Bend6	0.930905	1.75064	6.04255	0.000242803	0.00135202	0.631011	1.90647
3828	Enkur	0.929461	-1.53432	2.8911	0.0189415	0.0468805	-3.2	1.90456
3830	Gm11007	0.928898	2.38042	4.64602	0.0014099	0.00557836	-1.38386	1.90382
3832	Acrbp	0.928419	3.19291	5.50991	0.000460038	0.00224981	-0.38215	1.90319
3840	Agrp	0.927711	0.182748	4.25211	0.00243534	0.00868909	-1.46682	1.90225
3841	Dchs2	0.927564	1.88255	5.50218	0.000464457	0.0022678	-0.085634	1.90206
3858	Zc3h6	0.923058	5.16447	12.3891	9.91441e-07	1.96597e-05	5.8856	1.89613
3866	H2afj	0.921288	4.14719	9.61438	7.49465e-06	8.91893e-05	3.86825	1.89381
3872	Ncf1	0.920517	1.18759	4.32297	0.00220358	0.00802574	-1.57519	1.89279
3875	Fra10ac1	0.920435	3.82942	6.60664	0.000128371	0.000818607	0.848467	1.89269
3883	Tmem220	0.918585	1.10993	4.3316	0.00217702	0.00794675	-1.54437	1.89026
3885	Cd24a	0.918348	3.8233	11.4638	1.85341e-06	3.18981e-05	5.44198	1.88995
3886	Gm10775	0.918182	-0.460025	3.56087	0.00670597	0.0200874	-2.37363	1.88973
3891	E2f1	0.917275	6.31183	18.483	3.71072e-08	1.74603e-06	9.30882	1.88855
3892	Pet100	0.917025	0.0749871	4.14844	0.0028227	0.0098489	-1.59805	1.88822
3893	C330027C09Rik	0.916818	6.53995	14.4366	2.8527e-07	7.98054e-06	7.06335	1.88795
3894	Kremen2	0.916254	0.357668	4.28001	0.00234109	0.00843345	-1.46063	1.88721
3895	Gng3	0.916214	1.32153	5.06582	0.000807318	0.00354318	-0.549614	1.88716
3896	Hist1h4a	0.916189	1.4271	5.29609	0.000601029	0.00279518	-0.261328	1.88712
3898	Mlh3	0.916084	2.17796	5.31086	0.000589913	0.00275253	-0.408246	1.88699
3899	Plin5	0.916054	0.0394114	3.50591	0.00728858	0.0215414	-2.56011	1.88695
3900	Serpinc1	0.915814	1.58734	3.91848	0.00393789	0.012942	-2.27752	1.88663
3901	Mgea5	0.915589	6.69926	13.5431	4.80899e-07	1.13576e-05	6.47405	1.88634
3905	Olfr1192-ps1	0.915328	-1.20312	3.01176	0.0156583	0.0402248	-3.07357	1.886
3912	Rnf24	0.913775	5.12245	12.6447	8.40307e-07	1.7293e-05	6.07253	1.88397
3913	Wdr38	0.913517	-0.043883	2.9715	0.0166829	0.0423821	-3.37769	1.88363
3917	Trappc6a	0.912505	3.6844	7.39806	5.58737e-05	0.000423373	1.78333	1.88231
3924	Snrnp48	0.911455	4.84594	6.41131	0.000159368	0.000974753	0.394188	1.88094
3928	Coq10b	0.910599	4.34172	11.3769	1.97002e-06	3.31302e-05	5.28091	1.87983
3929	Slc4a1ap	0.910587	3.60561	7.44194	5.34604e-05	0.000408457	1.84952	1.87981
3931	Sema3d	0.910152	6.38275	14.0233	3.61835e-07	9.41828e-06	6.82054	1.87924
3934	2300009A05Rik	0.909571	3.03227	9.80054	6.44622e-06	7.9489e-05	4.2495	1.87849
3937	Fgl1	0.90845	0.376225	3.48227	0.00755529	0.0221482	-2.66945	1.87703
3943	Rdh1	0.90732	1.64282	6.37098	0.000166741	0.00101011	1.05097	1.87556
3944	Gm4994	0.907101	-0.14282	3.02554	0.0153227	0.0395438	-3.26919	1.87527
3952	Foxm1	0.904691	8.01747	17.8498	4.95603e-08	2.16582e-06	8.8419	1.87214
3959	Prr22	0.901755	0.186999	3.89945	0.0040493	0.0132231	-1.98954	1.86834
3962	Rad18	0.901197	6.58804	18.2713	4.08336e-08	1.8525e-06	9.17768	1.86762
3970	Taf2	0.899742	7.38551	17.9257	4.78461e-08	2.11604e-06	8.93282	1.86573
3975	RP23-431L24.2	0.898959	2.1548	6.74592	0.000110327	0.000727002	1.38587	1.86472
3981	Lrrc51	0.897173	1.45092	4.07925	0.00311767	0.0107173	-1.99855	1.86241
3987	Gjc3	0.896472	-0.29293	3.93645	0.00383574	0.0126492	-1.84085	1.86151
3989	Mllt3	0.896197	4.25109	10.3571	4.16686e-06	5.8065e-05	4.48446	1.86115
3996	Gpank1	0.894281	4.01683	5.73793	0.000348321	0.00180824	-0.277835	1.85868
3997	Pld6	0.894178	-0.848621	2.91828	0.0181445	0.0453194	-3.28692	1.85855
3998	Mis18a	0.893959	4.42462	10.8155	2.95274e-06	4.44919e-05	4.82587	1.85827
3999	Tgfbr3l	0.893894	2.20863	7.36484	5.77802e-05	0.00043354	2.06415	1.85818
4004	Gnal	0.893723	0.184697	3.41908	0.00832022	0.0240063	-2.72525	1.85796
4006	Cyb5r1	0.893534	5.62586	12.3838	9.94836e-07	1.96806e-05	5.81111	1.85772
4024	Edem1	0.890826	6.31916	14.3672	2.96765e-07	8.16314e-06	7.04444	1.85424
4026	Cenpk	0.890571	4.07071	4.9986	0.000881192	0.00378966	-1.29131	1.85391
4029	Ap1s2	0.890418	4.22851	8.68382	1.6551e-05	0.000164384	2.98879	1.85371
4030	Hist2h2be	0.890393	0.705243	4.82354	0.00111029	0.00458941	-0.756625	1.85368
4035	Taf1c	0.889701	4.05728	11.2248	2.19443e-06	3.56968e-05	5.21611	1.85279
4041	Wdfy2	0.889132	5.57284	16.3295	1.03536e-07	3.72041e-06	8.2812	1.85206
4043	Tmem80	0.888753	3.49958	8.92097	1.34379e-05	0.000140879	3.36624	1.85157
4051	Fanci	0.887286	5.27553	11.0773	2.43954e-06	3.85258e-05	4.88415	1.84969
4054	Tbc1d31	0.885799	6.51243	18.3543	3.93243e-08	1.79972e-06	9.22569	1.84779
4058	Apol6	0.885041	0.461857	3.17263	0.0121728	0.0328622	-3.17507	1.84682
4059	Pdpk1	0.885032	7.54983	17.7652	5.15517e-08	2.24219e-06	8.8372	1.84681
4062	Gcsam	0.884675	-1.06333	3.01253	0.0156392	0.0401858	-3.09958	1.84635
4064	Atf4	0.884446	8.09994	17.6647	5.40349e-08	2.33365e-06	8.74057	1.84606
4065	Ccpg1os	0.884346	2.54944	7.02164	8.22796e-05	0.000578599	1.61527	1.84593
4068	Syp	0.884104	0.159732	4.07179	0.00315136	0.0108048	-1.72852	1.84562
4071	Nt5c2	0.883604	4.68462	6.62867	0.000125314	0.000803039	0.687809	1.84498
4079	Fbxo48	0.882511	3.33881	8.15382	2.68272e-05	0.000238513	2.65301	1.84358
4086	Srsf12	0.88032	-1.2152	2.90115	0.0186426	0.0462494	-3.24301	1.84078
4088	Trib3	0.880165	3.8614	6.5773	0.000132573	0.0008399	0.804996	1.84059
4092	Nuak2	0.879055	4.23081	11.637	1.64307e-06	2.90615e-05	5.49682	1.83917
4095	Plin2	0.878211	5.63096	13.2914	5.60334e-07	1.27272e-05	6.43716	1.83809
4097	Snx29	0.877984	2.29304	5.52856	0.00044957	0.00221037	-0.147061	1.8378
4098	AI182371	0.877939	1.06814	4.31937	0.00221478	0.00805129	-1.55469	1.83775
4107	Iffo1	0.8767	5.54747	13.6084	4.62413e-07	1.102e-05	6.65829	1.83617
4108	Naa15	0.87664	6.80041	4.59781	0.00150558	0.00587791	-2.34764	1.83609
4111	Pla2g3	0.876043	0.0227139	3.61894	0.0061435	0.0186669	-2.3826	1.83533
4118	Kansl2	0.875215	6.19433	16.8827	7.8618e-08	3.07094e-06	8.50618	1.83428
4121	Ypel5	0.87459	3.85474	7.86911	3.51394e-05	0.000293594	2.24827	1.83349
4128	Mplkip	0.872784	4.05599	9.8353	6.26906e-06	7.77917e-05	4.0787	1.83119
4131	Pkmyt1	0.872647	6.14625	17.4434	5.99854e-08	2.52543e-06	8.80498	1.83102
4132	Nek2	0.872343	6.23079	11.0308	2.52297e-06	3.93037e-05	4.70875	1.83063
4144	Hoxb9	0.870125	2.72038	6.99624	8.45032e-05	0.000591587	1.549	1.82782
4145	Nt5dc3	0.870098	5.00518	12.0932	1.20532e-06	2.29559e-05	5.69719	1.82779
4152	Zfp963	0.868796	3.28808	7.88173	3.47158e-05	0.000291113	2.3845	1.82614
4155	Zfp641	0.86811	-0.39612	3.31001	0.0098379	0.0276417	-2.77263	1.82527
4160	Gm9974	0.867181	-0.378462	3.22255	0.0112637	0.0308515	-2.9117	1.82409
4164	Trim6	0.865184	0.790326	3.71592	0.00531253	0.0165661	-2.40255	1.82157
4173	Adat1	0.863816	3.94777	9.97303	5.61828e-06	7.2132e-05	4.21837	1.81985
4177	Guca1b	0.863061	0.321401	3.57042	0.00660988	0.0198398	-2.52264	1.81889
4182	Nsun3	0.862528	3.64511	8.83956	1.44268e-05	0.000148282	3.25799	1.81822
4183	Egr2	0.862515	0.68787	3.15984	0.0124178	0.0333815	-3.25189	1.8182
4185	Plscr2	0.862417	5.61284	15.8461	1.32668e-07	4.40581e-06	8.00684	1.81808
4187	Rps19-ps3	0.861457	0.283574	4.31478	0.00222912	0.0080954	-1.39656	1.81687
4189	Glipr2	0.861044	4.11405	10.7653	3.06441e-06	4.57993e-05	4.84309	1.81635
4197	Wdr89	0.860125	2.08753	5.83187	0.000311232	0.00165159	0.292209	1.8152
4204	Peak1	0.858805	8.08819	19.8606	2.04036e-08	1.18198e-06	9.80545	1.81354
4217	Vamp1	0.85659	4.92971	11.3083	2.06791e-06	3.42442e-05	5.12098	1.81075
4221	Slc8b1	0.855795	3.53833	5.95268	0.000269739	0.00147654	0.109849	1.80976
4224	Tmem194	0.855528	6.47906	14.3504	2.99623e-07	8.22755e-06	7.01541	1.80942
4228	Slc3a2	0.854921	7.43888	16.2042	1.10335e-07	3.82287e-06	8.01438	1.80866
4230	Prss36	0.854854	1.72036	5.46101	0.00048877	0.00236083	-0.107578	1.80858
4232	F3	0.854704	4.47045	9.68709	7.0642e-06	8.52802e-05	3.8666	1.80839
4234	Mlxip	0.854588	6.81574	14.9131	2.18571e-07	6.47939e-06	7.32506	1.80824
4236	Tmem140	0.854216	5.19477	11.819	1.45015e-06	2.64681e-05	5.46413	1.80778
4239	Lactb	0.853783	2.29572	6.67154	0.00011959	0.000772818	1.26848	1.80723
4244	Marf1	0.8524	7.62579	18.04	4.53888e-08	2.03178e-06	8.9696	1.8055
4250	Sfxn4	0.851232	3.33915	6.92748	9.0861e-05	0.00062624	1.3325	1.80404
4253	Blm	0.85053	5.51967	9.20855	1.05009e-05	0.000116593	3.24496	1.80316
4255	Pbx4	0.850374	3.05662	5.64919	0.000387826	0.0019678	-0.169295	1.80297
4265	Fubp1	0.848161	5.48764	6.38065	0.000164939	0.00100084	0.236694	1.80021
4267	C3ar1	0.847954	0.494394	3.78269	0.00481024	0.0152637	-2.23523	1.79995
4268	Pik3cb	0.847818	6.09935	16.3885	1.00498e-07	3.63969e-06	8.24951	1.79978
4276	Nlrp6	0.846734	0.54403	3.37618	0.00888549	0.025345	-2.87519	1.79842
4278	Upf1	0.8467	6.28493	10.2074	4.67634e-06	6.30295e-05	4.02397	1.79838
4280	Lmntd2	0.846438	1.11825	3.79281	0.00473863	0.0150859	-2.36002	1.79806
4298	Efna5	0.844506	6.94237	17.9811	4.66353e-08	2.07747e-06	8.99949	1.79565
4305	Iqcd	0.843336	0.457011	3.8546	0.00432523	0.0139753	-2.11685	1.79419
4307	Magt1	0.843108	5.16344	4.67765	0.00135068	0.00538692	-1.98584	1.79391
4308	Atg12	0.84305	5.46167	14.5598	2.66091e-07	7.58438e-06	7.27113	1.79384
4311	Zswim4	0.842732	5.69118	12.7844	7.68668e-07	1.62738e-05	6.08266	1.79344
4320	Cnnm4	0.841817	4.79332	11.3314	2.0344e-06	3.38128e-05	5.16246	1.79231
4325	Skida1	0.840497	3.15408	7.4585	5.25799e-05	0.000402901	1.965	1.79067
4328	Zfp763	0.840349	3.4481	5.92377	0.000279087	0.00151463	0.0926326	1.79048
4330	Ogfrl1	0.839786	2.90059	6.02676	0.000247313	0.00137257	0.35203	1.78978
4337	Cyp2u1	0.837929	0.90561	4.45286	0.00183802	0.00691223	-1.32574	1.78748
4340	Senp8	0.837676	2.50098	7.73776	3.99021e-05	0.000324832	2.39922	1.78717
4341	Them4	0.837581	1.56467	4.59903	0.00150308	0.00587461	-1.26106	1.78705
4349	Tas1r1	0.836119	0.0374839	3.58616	0.00645462	0.019461	-2.43839	1.78524
4352	Reck	0.835448	4.00746	10.5004	3.73626e-06	5.3328e-05	4.64787	1.78441
4354	Ccdc134	0.83509	3.50195	9.17837	1.07729e-05	0.00011847	3.60308	1.78397
4356	Lrrd1	0.83485	-0.142051	2.99569	0.0160592	0.041087	-3.3209	1.78367
4363	St6galnac2	0.833657	2.22532	4.56245	0.00158023	0.00610393	-1.47183	1.7822
4365	Gm20517	0.83319	1.82385	3.48833	0.00748602	0.0219977	-3.00835	1.78162
4366	Ccdc79	0.833021	-0.00748009	3.46535	0.00775253	0.0226245	-2.61494	1.78141
4374	Npm2	0.831918	0.198392	2.95706	0.017067	0.0431317	-3.45843	1.78005
4376	Trdmt1	0.831603	3.1109	7.33672	5.94501e-05	0.000442998	1.84105	1.77966
4381	Marcks	0.831167	7.73993	5.07819	0.000794468	0.00349764	-1.75974	1.77912
4383	Gpr108	0.83091	5.21562	9.12676	1.12564e-05	0.00012247	3.21875	1.77881
4384	Sox4	0.830851	8.69771	8.01203	3.06578e-05	0.000264684	1.71013	1.77873
4389	Mtm1	0.829865	3.05602	6.7233	0.000113058	0.000739639	1.15975	1.77752
4390	Olfr392	0.829853	-0.280055	3.2114	0.0114605	0.0312926	-2.95129	1.7775
4392	Chtf18	0.829759	6.03316	9.58425	7.68144e-06	9.0883e-05	3.51165	1.77739
4394	Ndufs2	0.829544	7.49722	11.2553	2.14725e-06	3.50844e-05	4.74699	1.77712
4395	Fam219a	0.829422	3.9244	10.0692	5.20838e-06	6.80084e-05	4.30418	1.77697
4399	9430015G10Rik	0.828855	5.2562	10.5274	3.66076e-06	5.24538e-05	4.44159	1.77627
4402	Gm7367	0.828465	3.40422	3.802	0.00467457	0.0149052	-2.9143	1.77579
4405	Cav2	0.828312	3.93666	8.16534	2.65399e-05	0.000236685	2.53416	1.77561
4411	Lphn3	0.827028	1.82011	3.93838	0.0038249	0.0126248	-2.30508	1.77403
4414	Bub1	0.826999	5.46319	10.5556	3.58379e-06	5.14817e-05	4.43156	1.77399
4420	Acss2	0.826281	3.93504	9.91436	5.88586e-06	7.44247e-05	4.16947	1.77311
4428	Tnfrsf23	0.825142	2.13245	5.3647	0.000551242	0.00260178	-0.328504	1.77171
4433	Nipsnap3b	0.82401	3.79186	10.0974	5.09456e-06	6.69977e-05	4.35405	1.77032
4434	Prr18	0.823995	0.932179	4.84663	0.00107669	0.00447147	-0.772701	1.7703
4435	Ier5	0.823662	5.24748	10.858	2.86181e-06	4.33703e-05	4.71222	1.76989
4437	Oip5	0.823514	4.36678	9.52341	8.07466e-06	9.46814e-05	3.73982	1.76971
4439	Cdkn2aip	0.823161	3.41023	5.27278	0.000619045	0.00286112	-0.757659	1.76928
4454	4930563E22Rik	0.821147	0.691883	3.29775	0.0100259	0.0280654	-3.0348	1.76681
4455	Irak2	0.821103	4.09338	8.91702	1.34841e-05	0.000140955	3.23718	1.76676
4457	Lamc2	0.819789	1.46478	4.50216	0.00171684	0.00653828	-1.37915	1.76515
4458	Slc1a4	0.819707	4.54283	8.7895	1.50747e-05	0.000153484	3.02418	1.76505
4468	Cry2	0.817865	5.17508	11.3563	1.99894e-06	3.34941e-05	5.11597	1.76279
4470	Fam115a	0.817789	5.48559	13.6962	4.38776e-07	1.06499e-05	6.72284	1.7627
4471	Ska3	0.817763	4.80706	13.9236	3.83573e-07	9.72034e-06	6.97103	1.76267
4473	Npcd	0.817504	1.82677	3.15058	0.0125984	0.0337717	-3.5472	1.76235
4476	Rdh9	0.817059	0.347213	3.16319	0.0123531	0.0332319	-3.16733	1.76181
4482	Stap2	0.816373	1.20119	3.39502	0.0086324	0.0247305	-3.00234	1.76097
4487	Coro7	0.815264	5.29931	10.1472	4.90034e-06	6.50949e-05	4.11473	1.75962
4488	Zfp207	0.815247	8.74159	19.0445	2.89348e-08	1.47873e-06	9.37552	1.7596
4498	1500011B03Rik	0.81357	3.47542	7.92367	3.33483e-05	0.000282608	2.38529	1.75755
4514	Rtkn2	0.811767	4.54126	9.88039	6.04722e-06	7.57363e-05	4.02056	1.75536
4517	Sass6	0.811491	4.2697	6.84659	9.90237e-05	0.000668319	1.02847	1.75502
4529	Zfp317	0.810084	1.82598	4.03116	0.00334198	0.0113442	-2.16649	1.75331
4530	Usp11	0.809877	5.71679	13.0315	6.57976e-07	1.43429e-05	6.24829	1.75306
4538	Zfp287	0.809312	4.0475	11.0739	2.44547e-06	3.85864e-05	5.09817	1.75238
4549	Stx8	0.807622	4.19012	5.5703	0.000427069	0.00212587	-0.540024	1.75032
4550	Foxq1	0.807534	2.7985	6.89644	9.39022e-05	0.000641997	1.41672	1.75022
4553	Prdx6	0.807283	6.07905	7.66609	4.27984e-05	0.000342797	1.62001	1.74991
4560	Gm14914	0.8064	0.0850727	3.49423	0.00741909	0.0218324	-2.59042	1.74884
4561	Dsn1	0.806096	5.45071	10.8057	2.97425e-06	4.47792e-05	4.6371	1.74847
4565	Aptx	0.805687	3.7905	6.27399	0.000186051	0.0010964	0.450429	1.74798
4566	Mid1	0.805578	5.99122	8.08137	2.8714e-05	0.000251682	2.06997	1.74785
4575	Rad51ap1	0.804984	4.67083	8.88259	1.38944e-05	0.000144423	3.0879	1.74713
4577	Nupr1	0.804828	5.68505	9.92818	5.8216e-06	7.38151e-05	3.86526	1.74694
4578	Egr1	0.804824	5.4546	10.7313	3.14259e-06	4.6688e-05	4.57617	1.74693
4579	Fancc	0.804724	3.95637	9.22297	1.03736e-05	0.000115669	3.54991	1.74681
4580	Jakmip1	0.804552	0.685899	4.4467	0.0018538	0.00695439	-1.28935	1.7466
4584	Sesn2	0.80393	4.85627	12.74	7.90647e-07	1.66434e-05	6.17857	1.74585
4588	Ssc4d	0.803156	1.5437	5.12885	0.000744125	0.00330926	-0.515572	1.74491
4594	Usp20	0.802664	5.22056	11.9736	1.30599e-06	2.44182e-05	5.57284	1.74432
4598	Ccl25	0.801985	2.38439	5.33178	0.000574545	0.00269449	-0.432868	1.7435
4599	Zfp697	0.80169	4.18228	9.96533	5.6526e-06	7.24715e-05	4.16363	1.74314
4602	Lsg1	0.801535	5.81179	10.5134	3.69982e-06	5.28898e-05	4.34378	1.74295
4603	AA986860	0.801387	1.63214	4.47663	0.00177849	0.00673681	-1.45625	1.74278
4605	Aoc2	0.801134	2.55119	7.24594	6.52145e-05	0.000478412	1.86162	1.74247
4607	Abhd3	0.800996	1.37266	4.89012	0.00101634	0.00426617	-0.806589	1.7423
4608	Cenpu	0.800811	4.40655	9.22305	1.03729e-05	0.000115669	3.45857	1.74208
4624	Syngr3	0.798877	0.122783	3.54709	0.00684722	0.0204273	-2.51709	1.73975
4625	Clk3	0.798838	4.75807	8.28227	2.38096e-05	0.000217286	2.48213	1.7397
4628	Iqcc	0.798785	3.27499	6.15855	0.000212295	0.00121828	0.427998	1.73964
4630	Plcd3	0.798645	6.16579	11.4229	1.90735e-06	3.2492e-05	5.02279	1.73947
4635	Pmm1	0.797848	5.47358	10.1148	5.02575e-06	6.61873e-05	4.05885	1.73851
4638	Polr2k	0.797545	3.40859	8.66516	1.68279e-05	0.000166631	3.13921	1.73814
4645	Spry2	0.796306	5.85011	15.2099	1.8589e-07	5.71345e-06	7.60917	1.73665
4656	Sema3g	0.794924	0.242201	3.25066	0.0107833	0.0297884	-3.00656	1.73499
4662	Lypd5	0.794079	0.121398	3.41805	0.00833333	0.024027	-2.71657	1.73397
4666	Eml5	0.793807	4.24526	5.60301	0.000410293	0.00205403	-0.509801	1.73364
4672	Dclre1c	0.793354	4.52379	6.66691	0.000120193	0.000776073	0.762539	1.7331
4679	Xdh	0.792376	7.46816	13.3915	5.27107e-07	1.21984e-05	6.29497	1.73192
4683	Acer3	0.791833	5.6721	11.3048	2.07304e-06	3.42983e-05	4.99858	1.73127
4686	Tmem181b-ps	0.791404	4.16776	9.03176	1.22106e-05	0.000130534	3.32892	1.73076
4689	Gen1	0.791175	4.66336	11.6939	1.57985e-06	2.82744e-05	5.45885	1.73048
4697	Arl4c	0.790153	6.81769	14.0075	3.65175e-07	9.44934e-06	6.76179	1.72926
4700	Vwa5a	0.789506	5.82899	12.3955	9.87301e-07	1.96372e-05	5.78875	1.72848
4701	Arntl2	0.789435	0.693483	2.85565	0.0200352	0.0490429	-3.73913	1.7284
4718	Ccl5	0.787639	4.12256	7.70852	4.10568e-05	0.000331299	2.01797	1.72625
4719	Nlk	0.787549	5.80642	12.6347	8.45693e-07	1.73457e-05	5.96113	1.72614
4723	Rusc2	0.787389	6.67449	8.35295	2.23106e-05	0.000206578	2.25857	1.72595
4732	Wdr66	0.785783	1.57051	4.7385	0.00124419	0.00505087	-1.06428	1.72403
4734	Fibp	0.785693	4.30083	7.08875	7.67076e-05	0.000545522	1.29976	1.72392
4744	Psg25	0.784438	-0.541857	3.27726	0.0103483	0.028777	-2.79636	1.72242
4750	BC025920	0.783606	2.02966	4.49405	0.00173617	0.00660233	-1.52527	1.72143
4754	Ndc80	0.783409	5.44233	10.785	3.02017e-06	4.52853e-05	4.62102	1.72119
4757	Zc2hc1a	0.782517	4.95857	8.18619	2.6029e-05	0.0002336	2.34617	1.72013
4758	2810417H13Rik	0.78233	6.72776	7.74251	3.9718e-05	0.000323619	1.61904	1.71991
4761	Abat	0.782033	1.28534	2.97364	0.0166267	0.0422764	-3.69642	1.71955
4766	Saraf	0.781812	6.50123	11.5661	1.72571e-06	3.02378e-05	5.09181	1.71929
4782	Nmrk2	0.779628	-0.715567	2.94172	0.0174851	0.0439408	-3.2818	1.71669
4790	Mdm2	0.778805	7.09839	11.0268	2.53029e-06	3.93843e-05	4.60581	1.71571
4792	Taf5	0.778733	4.49989	10.5924	3.48609e-06	5.03902e-05	4.62759	1.71562
4793	Map3k14	0.778601	5.06048	9.47368	8.41264e-06	9.77119e-05	3.56328	1.71547
4794	Gm6939	0.778494	-0.289902	3.30699	0.00988392	0.0277502	-2.80228	1.71534
4795	Prr13	0.778453	6.97253	15.297	1.77363e-07	5.5401e-06	7.53737	1.71529
4800	Sgtb	0.777915	4.3809	10.2133	4.65483e-06	6.27856e-05	4.33553	1.71465
4802	Lrp8	0.77781	2.18842	5.61467	0.000404493	0.00203441	-0.0131889	1.71453
4805	Tinagl1	0.777364	6.22765	11.4456	1.8772e-06	3.21273e-05	5.0322	1.714
4811	Taok3	0.776771	6.27827	12.9796	6.79654e-07	1.47282e-05	6.14029	1.71329
4818	Acta2	0.776274	7.41024	13.3352	5.45535e-07	1.2468e-05	6.26253	1.7127
4820	Mpp6	0.775811	1.38781	3.91886	0.00393571	0.0129371	-2.23292	1.71215
4822	Trpm4	0.775553	4.75644	8.38462	2.16731e-05	0.000202202	2.58438	1.71185
4830	Pak3	0.773809	4.63826	6.57656	0.00013268	0.00083991	0.630448	1.70978
4831	Lrrfip1	0.773782	7.37462	13.5857	4.68741e-07	1.11276e-05	6.43267	1.70975
4832	Bbs10	0.773752	2.29456	4.509	0.00170073	0.00648497	-1.56754	1.70971
4833	Clspn	0.773693	6.43473	11.1812	2.26395e-06	3.64093e-05	4.80123	1.70964
4835	Hist2h2bb	0.77344	1.70546	3.42763	0.00821215	0.0237297	-3.07792	1.70934
4839	Cenpq	0.773102	5.10755	8.99911	1.25589e-05	0.000133175	3.11623	1.70894
4840	1600002H07Rik	0.772993	5.41062	11.8427	1.42693e-06	2.62003e-05	5.44588	1.70881
4841	1700020D05Rik	0.772961	1.51896	4.48113	0.00176744	0.00669771	-1.4235	1.70877
4844	Whamm	0.771719	4.42668	9.19002	1.06671e-05	0.000117728	3.4231	1.7073
4845	Mcm8	0.77161	4.68519	11.2197	2.20249e-06	3.57786e-05	5.09289	1.70717
4846	Atg101	0.771534	4.50027	7.55847	4.75921e-05	0.00037292	1.77662	1.70708
4849	Slc35b3	0.771347	1.6739	3.16495	0.0123192	0.0331551	-3.48747	1.70686
4853	Kcnip2	0.770551	-0.232415	3.15234	0.0125638	0.0337002	-3.05579	1.70592
4858	Npr3	0.76994	1.40621	4.26361	0.00239602	0.00858293	-1.71741	1.7052
4861	Igf2bp1	0.76948	6.56998	15.4303	1.65146e-07	5.22053e-06	7.6558	1.70466
4862	Cln3	0.769478	2.42344	5.64188	0.000391289	0.00198168	-0.0319635	1.70465
4867	Zfp658	0.768241	3.43994	7.54019	4.84638e-05	0.000378293	1.9869	1.70319
4869	Ano4	0.767934	0.647153	3.208	0.0115211	0.0314161	-3.16769	1.70283
4870	Ubr3	0.767294	8.04345	13.0659	6.44018e-07	1.40888e-05	6.02232	1.70207
4881	Gm12161	0.766097	0.426095	3.77936	0.00483408	0.0153261	-2.22661	1.70066
4883	Sacm1l	0.765999	5.2402	12.3159	1.04012e-06	2.04011e-05	5.81733	1.70055
4887	Rrm2b	0.765447	4.923	11.0849	2.42617e-06	3.83806e-05	4.94537	1.6999
4890	Ubox5	0.76519	4.43331	6.35866	0.000169067	0.00101907	0.409765	1.69959
4894	Blvrb	0.764682	4.80377	7.55845	4.7593e-05	0.00037292	1.71554	1.699
4896	Paqr3	0.764545	4.28932	7.75029	3.94184e-05	0.000321748	2.02594	1.69883
4899	Miip	0.764396	3.92592	8.01253	3.06432e-05	0.000264682	2.37809	1.69866
4904	Impdh1	0.763945	5.09948	8.94635	1.31451e-05	0.000138196	3.06728	1.69813
4905	Ptp4a1	0.763841	6.39363	14.0229	3.61926e-07	9.41828e-06	6.81682	1.698
4907	Plekhm3	0.763814	5.1748	11.1741	2.27545e-06	3.65303e-05	4.97312	1.69797
4920	Tspan12	0.762471	1.97261	5.29695	0.000600378	0.00279286	-0.384776	1.69639
4928	Sgol2	0.761279	6.1518	11.3026	2.07637e-06	3.43225e-05	4.93082	1.69499
4935	Cldn25	0.760453	5.70971	11.7434	1.52699e-06	2.75968e-05	5.32738	1.69402
4946	Raf1	0.75945	7.26062	15.1078	1.96478e-07	5.95519e-06	7.39767	1.69284
4951	Stx6	0.75891	5.47731	10.1074	5.05484e-06	6.65228e-05	4.05105	1.69221
4957	Cacna1e	0.757949	0.728574	4.23248	0.00250405	0.00890058	-1.61183	1.69108
4972	Cers6	0.756251	6.38967	8.09412	2.83717e-05	0.000249872	2.02875	1.6891
4981	Bsn	0.754953	1.47491	3.37586	0.00888998	0.0253539	-3.10175	1.68758
4983	Baz1b	0.754706	9.37404	17.5112	5.80879e-08	2.46813e-06	8.56706	1.68729
4986	Gpcpd1	0.754431	5.24782	8.72777	1.59185e-05	0.000160212	2.83155	1.68697
4989	1700088E04Rik	0.753643	2.96618	5.78173	0.000330459	0.00173312	0.0223666	1.68604
4991	Dnajb1	0.753532	6.40498	12.8875	7.20128e-07	1.54958e-05	6.06163	1.68592
5000	Napb	0.75203	3.63401	8.97857	1.27836e-05	0.000134858	3.38816	1.68416
5002	Ank2	0.751661	4.45196	9.50222	8.21682e-06	9.5922e-05	3.7018	1.68373
5003	Zfp119b	0.751511	3.0836	6.44127	0.000154121	0.000948653	0.816158	1.68355
5007	Mcoln1	0.750989	6.86828	7.9311	3.31123e-05	0.000281386	1.80227	1.68295
5008	Dzip3	0.750894	6.96838	11.6954	1.57821e-06	2.8273e-05	5.13828	1.68283
5009	Ift46	0.750837	5.36591	4.66425	0.00137544	0.0054667	-2.04498	1.68277
5013	Fth1	0.749608	10.3513	11.039	2.50798e-06	3.92275e-05	4.34994	1.68134
5014	Cep55	0.749534	6.03566	6.50309	0.000143886	0.000896753	0.298031	1.68125
5015	Tpst2	0.749432	4.10873	3.07872	0.0140959	0.0369531	-4.24464	1.68113
5018	BC030499	0.748593	1.32754	3.5607	0.00670766	0.0200891	-2.77395	1.68015
5020	Arrdc2	0.748377	2.4323	4.76839	0.00119525	0.00488194	-1.22748	1.6799
5021	Olfr1250	0.748345	0.672823	3.49965	0.00735816	0.0217122	-2.71534	1.67987
5032	Zfp28	0.747169	3.30334	6.72785	0.000112503	0.000737379	1.10571	1.6785
5036	Plekho1	0.746926	4.54902	9.72724	6.83829e-06	8.32082e-05	3.88296	1.67821
5040	Nr6a1	0.746084	4.60898	5.60312	0.000410239	0.00205403	-0.590434	1.67723
5048	Xpo4	0.745138	7.01027	16.728	8.48347e-08	3.23815e-06	8.33985	1.67613
5052	Snx15	0.744589	3.33038	5.00197	0.000877321	0.00377743	-1.11695	1.6755
5057	Zfp119a	0.743802	3.23371	7.32331	6.02648e-05	0.000447799	1.79624	1.67458
5059	Rdh12	0.743687	2.5161	4.14843	0.00282277	0.0098489	-2.16145	1.67445
5070	Arl6ip1	0.742378	7.39525	13.6879	4.40939e-07	1.06742e-05	6.49762	1.67293
5073	Oser1	0.741116	5.87545	12.719	8.01292e-07	1.68098e-05	6.00997	1.67147
5074	Fam72a	0.741029	1.20358	4.07761	0.00312501	0.0107365	-1.94961	1.67137
5084	Nfatc2ip	0.740507	3.67194	5.65455	0.000385304	0.00195931	-0.311895	1.67076
5087	Ticrr	0.740231	6.24488	13.8977	3.89443e-07	9.82849e-06	6.75336	1.67044
5088	Msh3	0.740168	6.53662	9.89355	5.98413e-06	7.50466e-05	3.72049	1.67037
5096	Trim62	0.739357	3.02996	6.80144	0.000103927	0.000695544	1.25393	1.66943
5101	Gm14048	0.738742	1.04277	4.06786	0.00316929	0.010851	-1.92715	1.66872
5102	Rtel1	0.738554	6.43106	14.0284	3.60752e-07	9.41828e-06	6.81587	1.6685
5109	Ap1g2	0.738084	4.09575	7.40738	5.53512e-05	0.000420112	1.69676	1.66796
5111	Smim4	0.737967	2.60817	5.52891	0.000449376	0.00221037	-0.224307	1.66782
5136	Acss3	0.73496	1.86028	4.36688	0.00207194	0.00762849	-1.67276	1.66435
5139	Gm11839	0.73423	0.986035	3.14726	0.0126637	0.0338989	-3.34708	1.66351
5141	Birc5	0.734159	6.37664	15.0883	1.98575e-07	5.9958e-06	7.47459	1.66343
5143	Nup35	0.733947	4.67244	6.93935	8.9727e-05	0.000619901	1.04822	1.66318
5147	Ptrh1	0.732848	1.99875	3.9874	0.00356109	0.0119252	-2.27782	1.66192
5160	Klf11	0.731329	5.46964	7.62029	4.47699e-05	0.000354422	1.66164	1.66017
5163	Dynlt1f	0.730905	5.61394	7.06586	7.85596e-05	0.000556114	1.0227	1.65968
5164	Prrg2	0.730836	1.76153	3.49713	0.00738648	0.0217608	-2.98128	1.6596
5166	Il17ra	0.730657	4.15146	8.55106	1.86368e-05	0.000179143	2.87019	1.6594
5169	Slc25a25	0.730231	4.62949	6.34935	0.000170849	0.00102722	0.355901	1.6589
5176	AK010878	0.729368	2.64045	6.12549	0.000220537	0.00125385	0.53193	1.65791
5178	Lrch3	0.72903	6.75623	15.6895	1.43979e-07	4.6636e-06	7.78623	1.65752
5179	Cbr3	0.728956	2.23598	3.87994	0.00416691	0.0135447	-2.50195	1.65744
5181	Capg	0.728622	0.100203	3.21324	0.0114276	0.0312354	-3.03527	1.65706
5187	Rfx7	0.727611	7.54161	12.551	8.92522e-07	1.81644e-05	5.70829	1.65589
5188	Tmtc2	0.727499	3.38951	3.69831	0.00545411	0.0169187	-3.07774	1.65577
5199	Hars2	0.725665	3.97169	9.21753	1.04215e-05	0.000115997	3.5392	1.65366
5209	Senp5	0.724016	2.54893	4.9242	0.000971607	0.00411596	-1.03595	1.65177
5215	Crtc2	0.72294	6.16696	13.1826	5.99095e-07	1.33926e-05	6.29091	1.65054
5217	Lrrtm2	0.722625	0.670278	2.97044	0.0167106	0.0424234	-3.55235	1.65018
5220	Manf	0.722247	6.64613	11.4897	1.82006e-06	3.15901e-05	5.01602	1.64975
5224	Vmn2r86	0.722053	0.945503	3.30277	0.00994846	0.0279054	-3.08901	1.64953
5227	Ttc12	0.721633	2.09135	6.11481	0.000223274	0.00126433	0.641622	1.64905
5228	Sv2c	0.721595	0.881137	3.23506	0.0110472	0.030408	-3.18118	1.649
5230	D030056L22Rik	0.721472	4.97139	8.90218	1.36593e-05	0.000142382	3.04735	1.64886
5231	Haus3	0.721404	5.17224	9.21675	1.04283e-05	0.000115997	3.30703	1.64879
5232	Slc27a3	0.721334	2.01431	5.02426	0.000852169	0.00368639	-0.767999	1.64871
5233	Chn1	0.72132	2.18872	3.47182	0.0076765	0.0224249	-3.12856	1.64869
5237	Serpinb6b	0.720981	6.59561	9.6327	7.38347e-06	8.83232e-05	3.48232	1.6483
5239	Snapc5	0.720626	4.53754	8.79478	1.50049e-05	0.000152995	3.02733	1.6479
5250	Snupn	0.719459	3.36478	7.44654	5.32143e-05	0.000406914	1.90078	1.64656
5253	Clip3	0.719353	6.39725	7.31575	6.07301e-05	0.000450529	1.19266	1.64644
5256	Cep72	0.719069	2.19515	5.30689	0.00059288	0.00276287	-0.424256	1.64612
5263	3010026O09Rik	0.718394	4.25908	8.09063	2.84648e-05	0.000250379	2.38555	1.64535
5266	Fam193b	0.71803	6.0379	10.662	3.3089e-06	4.83894e-05	4.4334	1.64493
5267	Rb1	0.717977	6.37235	11.2904	2.0944e-06	3.45105e-05	4.89339	1.64487
5269	Fanca	0.717903	5.94088	12.1149	1.18798e-06	2.26727e-05	5.56957	1.64479
5271	Lrrc39	0.717443	1.20634	4.05962	0.00320722	0.0109499	-1.97808	1.64427
5275	Sult6b1	0.717118	1.14598	3.6705	0.00568581	0.0174812	-2.55967	1.6439
5279	Mdc1	0.71698	8.50833	10.2373	4.5691e-06	6.19016e-05	3.82228	1.64374
5280	Ank3	0.71693	3.31589	5.48993	0.000471549	0.00229451	-0.44598	1.64368
5284	Gpr135	0.716709	0.384132	2.84769	0.0202896	0.0495142	-3.6787	1.64343
5287	Mttp	0.716294	1.72527	4.73202	0.0012551	0.00508619	-1.11216	1.64296
5298	Zfc3h1	0.714626	7.08372	10.7365	3.13044e-06	4.65593e-05	4.37243	1.64106
5300	Rabac1	0.71441	5.07905	7.8908	3.44149e-05	0.000289265	2.01661	1.64081
5305	Zkscan14	0.714184	2.94374	6.91182	9.23816e-05	0.000633012	1.39896	1.64055
5306	Ddit3	0.713985	5.66508	12.2023	1.12103e-06	2.16419e-05	5.67084	1.64033
5309	BC003331	0.713391	5.71126	10.6633	3.30578e-06	4.83894e-05	4.47988	1.63965
5316	Mkrn3	0.712148	0.612845	3.22856	0.0111591	0.0306472	-3.12732	1.63824
5318	Wfikkn1	0.711892	1.15749	4.26534	0.00239015	0.00856526	-1.65936	1.63795
5320	Parpbp	0.711642	5.46912	9.2069	1.05156e-05	0.000116656	3.24814	1.63767
5321	Rapgef1	0.711577	6.83688	8.54945	1.86637e-05	0.000179308	2.43513	1.63759
5322	Cd40	0.711058	1.21378	3.99236	0.00353554	0.011859	-2.0814	1.637
5323	Cklf	0.711016	2.57255	5.23216	0.00065185	0.00298401	-0.615094	1.63696
5328	Pkp2	0.710746	5.25509	10.1341	4.95053e-06	6.55251e-05	4.10827	1.63665
5330	Eif4ebp1	0.710634	5.88563	9.4874	8.31786e-06	9.67945e-05	3.44239	1.63652
5335	Trim26	0.709918	6.77496	11.145	2.32338e-06	3.71377e-05	4.73324	1.63571
5336	AU040320	0.709563	5.60183	8.79716	1.49735e-05	0.000152876	2.83967	1.63531
5341	Cenpp	0.70849	3.20428	7.07192	7.80648e-05	0.000553676	1.52208	1.63409
5356	Lekr1	0.706832	1.47781	4.20977	0.00258618	0.00915361	-1.8168	1.63222
5362	Atg9a	0.706158	6.13728	12.2805	1.06457e-06	2.07041e-05	5.66442	1.63145
5363	Syt13	0.706041	0.784273	4.20657	0.00259799	0.00919012	-1.66381	1.63132
5379	1700030K09Rik	0.703654	4.14726	7.41025	5.51914e-05	0.000419072	1.68796	1.62862
5380	Ddias	0.703575	4.87976	8.82567	1.46035e-05	0.000149763	2.99065	1.62854
5382	Cbx8	0.703149	3.84011	6.2196	0.000197944	0.00115047	0.368329	1.62805
5383	Ccdc107	0.703148	4.22058	5.69303	0.000367729	0.00188927	-0.389034	1.62805
5384	Meis3	0.703126	2.75308	6.1977	0.000202966	0.00117611	0.59479	1.62803
5385	Bdnf	0.703041	6.06963	11.059	2.4719e-06	3.88701e-05	4.74901	1.62793
5386	Gdf11	0.702801	5.91151	12.5416	8.97912e-07	1.82338e-05	5.87983	1.62766
5394	Caprin2	0.70194	4.73663	9.05929	1.19251e-05	0.000128004	3.23874	1.62669
5402	Gda	0.701151	2.12524	5.28377	0.000610476	0.0028291	-0.439889	1.6258
5404	Kif15	0.700829	6.23842	9.61976	7.46183e-06	8.89226e-05	3.51398	1.62544
5406	Pagr1a	0.700499	0.393737	3.13368	0.012935	0.034466	-3.22844	1.62507
5408	Pbld1	0.700027	0.279274	2.90821	0.0184357	0.0458413	-3.55774	1.62454
5412	Tagap1	0.699275	5.53766	12.8829	7.22223e-07	1.55046e-05	6.16921	1.62369
5414	Depdc1b	0.699082	3.88002	7.68588	4.1976e-05	0.000337224	2.04375	1.62347
5415	Styk1	0.698756	2.01154	3.36439	0.00904787	0.0257204	-3.25737	1.6231
5418	2610015P09Rik	0.698549	3.63806	5.927	0.000278023	0.00151244	0.0482397	1.62287
5424	Angpt2	0.697862	0.913988	2.91273	0.0183044	0.0455792	-3.70482	1.6221
5425	Gm14409	0.69761	0.694403	3.00174	0.015907	0.0407544	-3.50805	1.62182
5426	Hist1h2be	0.697597	0.348691	2.96896	0.0167496	0.0425105	-3.47849	1.6218
5427	Acox2	0.697584	0.786989	3.12341	0.0131442	0.0349107	-3.33716	1.62179
5429	Rad52	0.69696	4.244	5.38347	0.000538413	0.00255105	-0.806263	1.62108
5432	Baz1a	0.69647	5.98912	7.85474	3.56286e-05	0.000296738	1.83143	1.62053
5433	Mpc1-ps	0.696401	1.5434	3.15874	0.012439	0.0334335	-3.46723	1.62046
5435	Wdr47	0.695941	4.77537	8.72867	1.59059e-05	0.000160173	2.91672	1.61994
5436	Slc23a1	0.695759	1.60197	3.88222	0.004153	0.0135032	-2.34339	1.61974
5437	Lurap1l	0.695689	2.51818	4.3179	0.00221936	0.00806316	-1.90859	1.61966
5440	Rnpc3	0.695312	4.96657	3.87773	0.00418048	0.0135792	-3.15959	1.61923
5444	3000002C10Rik	0.695116	1.00579	3.08457	0.0139674	0.0366646	-3.45246	1.61901
5455	Atg14	0.693597	4.85089	8.90391	1.36388e-05	0.000142291	3.07041	1.61731
5458	Napg	0.6933	5.06699	10.3198	4.28765e-06	5.92224e-05	4.29678	1.61698
5459	Agpat3	0.693162	7.89465	13.6327	4.55734e-07	1.09174e-05	6.4155	1.61682
5461	Coa4	0.692903	2.28468	5.37653	0.000543121	0.00257005	-0.35244	1.61653
5464	Sat2	0.692525	2.85438	6.18616	0.000205667	0.00118766	0.556951	1.61611
5468	Nxpe3	0.691829	2.88575	6.53131	0.000139463	0.000874517	0.967431	1.61533
5469	Hnrnpl	0.691544	8.68109	16.2336	1.08697e-07	3.81644e-06	7.92736	1.61501
5473	Hinfp	0.691286	1.71325	2.86831	0.0196371	0.0482419	-3.97628	1.61472
5474	Swt1	0.691275	4.80237	3.48818	0.00748772	0.0219992	-3.74319	1.61471
5482	Gm21992	0.690294	3.82342	3.93305	0.00385486	0.0127012	-2.81912	1.61361
5485	Inafm2	0.689845	3.91984	6.1472	0.000215086	0.00122969	0.259864	1.61311
5487	Nyx	0.689521	1.78856	4.1602	0.0027756	0.00972492	-1.96578	1.61275
5488	Mreg	0.689351	2.04671	4.51265	0.00169219	0.00645912	-1.50551	1.61256
5493	Fabp5	0.688737	1.97523	4.59568	0.00150997	0.00588569	-1.36718	1.61187
5497	Kifc5b	0.687959	4.6528	8.34293	2.25168e-05	0.000208068	2.56054	1.611
5506	Dnah17	0.686664	2.93072	4.55928	0.00158711	0.00612278	-1.65433	1.60956
5513	Myo1e	0.685568	6.17916	8.57007	1.8321e-05	0.000177312	2.53506	1.60834
5521	Fam118b	0.684769	4.53019	8.94823	1.31237e-05	0.000138056	3.1738	1.60744
5522	Zfp568	0.68471	5.21997	10.8283	2.92517e-06	4.42213e-05	4.68905	1.60738
5524	Nbeal1	0.684537	7.2003	10.5989	3.46899e-06	5.02143e-05	4.24714	1.60719
5533	Ulbp1	0.683445	6.32933	12.6514	8.36711e-07	1.72383e-05	5.90494	1.60597
5534	Armcx4	0.683387	0.443825	3.0051	0.0158232	0.0405607	-3.44459	1.60591
5537	Habp4	0.682952	5.12545	10.5817	3.51405e-06	5.07071e-05	4.50407	1.60542
5538	Acyp1	0.682914	2.87666	6.60314	0.000128865	0.000820082	1.05472	1.60538
5542	Recql4	0.682763	4.6984	10.2276	4.60371e-06	6.22205e-05	4.28458	1.60521
5553	Zranb3	0.680549	5.43047	8.36248	2.21166e-05	0.000205582	2.43894	1.60275
5555	Ubald2	0.680397	5.81237	7.21086	6.76048e-05	0.000493159	1.15523	1.60258
5563	Ss18l1	0.679175	3.77405	7.09911	7.5885e-05	0.000540718	1.4232	1.60122
5564	Prmt2	0.679044	5.53242	8.14267	2.71083e-05	0.00024024	2.19936	1.60108
5572	Pgm2l1	0.677967	4.82883	7.2195	6.70071e-05	0.000489788	1.33473	1.59988
5574	Atp10d	0.677914	6.33007	10.9925	2.59401e-06	4.02399e-05	4.66291	1.59982
5577	3110002H16Rik	0.677476	4.65183	10.6535	3.33013e-06	4.86252e-05	4.64601	1.59934
5579	Rnf19b	0.677306	5.16452	6.69477	0.000116607	0.000757269	0.666726	1.59915
5580	Zfp365	0.677052	4.13022	9.04802	1.2041e-05	0.000128872	3.34818	1.59887
5582	Aim1l	0.676978	0.510895	3.31808	0.00971633	0.0273509	-2.96485	1.59879
5584	Rint1	0.676518	5.75408	7.93497	3.29901e-05	0.000280607	1.94957	1.59828
5590	Cxcl5	0.675911	0.982183	3.97701	0.00361538	0.0120718	-2.05289	1.59761
5594	Sgms2	0.674785	4.21567	5.48562	0.000474072	0.00230496	-0.663916	1.59636
5598	Brd2	0.67448	8.90169	6.31496	0.000177611	0.00105716	-0.235218	1.59602
5601	Zbtb21	0.674029	4.83615	6.03661	0.000244487	0.00135976	-0.0776543	1.59552
5603	Wbp1	0.673643	5.92945	7.92213	3.33975e-05	0.000282895	1.91029	1.5951
5605	Haus6	0.673534	6.04016	9.89286	5.98742e-06	7.50466e-05	3.78136	1.59498
5607	Zdhhc18	0.67314	5.07763	6.49347	0.000145428	0.000904221	0.441372	1.59454
5608	Srgap2	0.673089	7.34182	11.0346	2.51603e-06	3.92288e-05	4.58636	1.59448
5610	E2f7	0.672911	7.03395	13.3644	5.35905e-07	1.23399e-05	6.31781	1.59429
5612	Jak3	0.67269	4.12884	9.4532	8.55635e-06	9.90684e-05	3.71992	1.59404
5620	Ccsap	0.671698	3.21228	5.37916	0.000541332	0.00256356	-0.570577	1.59295
5621	Dusp11	0.671674	7.04314	14.0396	3.5841e-07	9.37984e-06	6.75848	1.59292
5622	Zdhhc24	0.671649	4.56052	8.9607	1.29827e-05	0.000136723	3.17938	1.59289
5625	2610008E11Rik	0.671012	6.48513	8.74063	1.57385e-05	0.000158922	2.66292	1.59219
5629	Efcab2	0.670669	1.40749	3.40455	0.00850732	0.024433	-3.0415	1.59181
5631	Osbpl7	0.670437	4.739	10.0174	5.42505e-06	7.02393e-05	4.09772	1.59155
5634	Gm10094	0.670226	7.8155	16.5053	9.47735e-08	3.49427e-06	8.14694	1.59132
5635	Atg13	0.669884	6.06878	12.4674	9.4214e-07	1.89437e-05	5.80642	1.59095
5636	Poc1a	0.66987	2.95553	4.55158	0.00160398	0.0061801	-1.67133	1.59093
5638	Coa3	0.669715	4.81699	4.07866	0.00312031	0.0107243	-2.81934	1.59076
5640	Gm4353	0.669367	4.46303	10.4315	3.93673e-06	5.57138e-05	4.49896	1.59037
5641	Dync1li2	0.66915	6.91107	13.1406	6.14854e-07	1.3629e-05	6.17929	1.59014
5642	Zfp354a	0.668816	3.24429	5.43786	0.000503049	0.00241379	-0.499333	1.58977
5644	Hagh	0.668375	4.68286	7.12197	7.41044e-05	0.000530289	1.25323	1.58928
5657	Il3ra	0.666835	3.40938	4.55954	0.00158654	0.0061219	-1.77242	1.58759
5662	Olfr1150-ps1	0.666251	0.862516	3.23077	0.011121	0.0305562	-3.18525	1.58694
5666	Tspan33	0.665732	2.96322	5.6196	0.000402064	0.00202551	-0.191117	1.58637
5668	Papd5	0.665592	6.04603	7.99456	3.11701e-05	0.00026785	1.9695	1.58622
5669	Col4a4	0.665348	0.556194	2.87761	0.01935	0.0476767	-3.67456	1.58595
5670	Tmed5	0.665332	6.22133	4.16432	0.00275934	0.00967714	-2.92727	1.58593
5671	Arhgap26	0.665303	3.63944	5.93419	0.000275678	0.0015019	0.0550333	1.5859
5672	RP23-103D17.3	0.66502	1.64136	3.61127	0.0062148	0.0188493	-2.77481	1.58559
5674	Als2cl	0.664761	3.46475	4.26764	0.00238239	0.00854577	-2.22019	1.58531
5680	Mfrp	0.663978	0.599694	3.01532	0.0155708	0.0400605	-3.46557	1.58445
5681	Dopey2	0.663829	4.72425	4.53932	0.0016312	0.00626531	-2.10747	1.58428
5685	Dusp10	0.663223	3.85184	8.35405	2.22882e-05	0.000206578	2.73662	1.58362
5686	Chrd	0.663015	2.87201	5.16287	0.000712256	0.003193	-0.783521	1.58339
5688	Leprel1	0.662605	0.954999	3.25094	0.0107787	0.0297822	-3.17526	1.58294
5690	Abcd4	0.662409	2.6598	4.64947	0.0014033	0.00556302	-1.45715	1.58272
5692	Cpe	0.662279	7.38643	14.4215	2.8774e-07	8.02096e-06	6.96662	1.58258
5697	Zfp282	0.661851	5.64528	11.2556	2.14684e-06	3.50844e-05	4.96123	1.58211
5700	Ska1	0.661533	4.10382	7.91836	3.3518e-05	0.000283394	2.23883	1.58176
5702	Cdca2	0.661285	6.29692	9.12753	1.12491e-05	0.00012247	3.055	1.58149
5703	Slc16a6	0.661249	1.81782	2.88993	0.0189764	0.0469447	-3.97031	1.58145
5710	Asb6	0.66021	4.86745	8.96689	1.29133e-05	0.000136148	3.12588	1.58031
5716	Pnpla2	0.659143	5.67671	7.84739	3.58817e-05	0.000298306	1.86899	1.57914
5722	Pim3	0.658533	5.96768	10.8209	2.941e-06	4.43877e-05	4.57114	1.57848
5731	Eef2	0.657983	12.2843	10.685	3.25275e-06	4.79136e-05	3.94837	1.57787
5732	Hmgxb3	0.657781	4.08294	2.92319	0.0180042	0.0450709	-4.49491	1.57765
5734	Hmgn5	0.657294	4.84092	4.8321	0.0010977	0.00454544	-1.7053	1.57712
5737	Fyn	0.657006	5.45676	10.4242	3.95865e-06	5.5895e-05	4.31932	1.57681
5744	Tulp1	0.65656	0.667177	3.09721	0.0136938	0.0361139	-3.351	1.57632
5746	Sec11c	0.65628	3.06636	5.50732	0.000461516	0.00225644	-0.364449	1.57601
5749	Cd209c	0.655623	4.29683	7.70465	4.12122e-05	0.000332262	1.97243	1.5753
5752	Fcer2a	0.655384	0.754087	3.4749	0.00764058	0.0223377	-2.77499	1.57504
5755	Lyrm5	0.654977	4.36678	8.13856	2.7213e-05	0.000241052	2.41038	1.57459
5757	Tead1	0.654819	8.59768	10.0575	5.25626e-06	6.84877e-05	3.65985	1.57442
5758	Gpn2	0.654624	2.58585	4.47456	0.00178359	0.00675473	-1.6941	1.57421
5759	Zfp940	0.654611	2.87375	4.54299	0.001623	0.00623903	-1.66526	1.57419
5770	Has2	0.653087	3.06532	4.1896	0.00266153	0.00937881	-2.23946	1.57253
5772	Neil3	0.652861	5.88897	12.2984	1.05213e-06	2.05651e-05	5.70839	1.57228
5773	Zgrf1	0.652827	5.85952	8.94818	1.31242e-05	0.000138056	2.94461	1.57225
5786	Cnn2	0.651972	7.76531	13.4686	5.03044e-07	1.17598e-05	6.31806	1.57131
5796	Mknk1	0.650901	4.64247	9.07533	1.17622e-05	0.000126624	3.27057	1.57015
5800	Slc25a35	0.65054	1.5111	4.30695	0.00225383	0.00816258	-1.68132	1.56976
5807	Mkl1	0.649351	6.67057	10.3114	4.31559e-06	5.95635e-05	4.06329	1.56846
5809	Mdm4	0.648833	7.48446	13.9501	3.77644e-07	9.68434e-06	6.65886	1.5679
5814	Fam188a	0.648211	5.11793	7.94218	3.27637e-05	0.000279221	2.0618	1.56722
5815	Flnb	0.64791	9.30308	11.4918	1.81742e-06	3.1574e-05	4.77637	1.5669
5816	Pla2g4b	0.647678	1.43874	3.5285	0.00704282	0.0208923	-2.85421	1.56664
5817	Tnfrsf18	0.647655	2.09884	3.88924	0.00411042	0.0133871	-2.45596	1.56662
5819	Mad2l1	0.647635	7.05112	8.17586	2.62808e-05	0.00023483	2.03487	1.5666
5823	Nrros	0.647251	1.22584	4.1356	0.00287512	0.0100072	-1.87018	1.56618
5833	Sptbn2	0.646332	3.89912	6.67178	0.000119558	0.000772818	0.900638	1.56518
5837	Kdsr	0.645547	5.11632	4.51668	0.00168282	0.00643268	-2.21953	1.56433
5848	1810013L24Rik	0.644017	5.8446	12.0746	1.22039e-06	2.31711e-05	5.55176	1.56267
5855	Snrnp25	0.643453	2.33189	4.80616	0.00113633	0.00467594	-1.15226	1.56206
5856	Pax3	0.643307	2.6304	6.12261	0.000221271	0.00125646	0.528384	1.5619
5858	Ubn1	0.642646	4.1138	3.38974	0.00870266	0.0248891	-3.74773	1.56119
5861	Dusp8	0.642439	2.47108	3.91582	0.00395328	0.0129722	-2.50908	1.56097
5863	Mns1	0.642303	4.80651	5.06172	0.000811628	0.00355451	-1.37286	1.56082
5865	Snx11	0.642083	3.44384	6.41225	0.000159199	0.000974044	0.694812	1.56058
5866	Ajuba	0.641889	6.88451	7.65977	4.30647e-05	0.000343882	1.5108	1.56037
5871	Aurkb	0.641231	6.46046	12.18	1.13771e-06	2.1895e-05	5.55207	1.55966
5873	Smc4	0.641139	8.73621	9.21002	1.04878e-05	0.000116519	2.88674	1.55956
5875	Crebrf	0.640691	7.21969	10.2637	4.47677e-06	6.08872e-05	3.96405	1.55908
5880	Zfp605	0.639682	4.43021	8.64425	1.71442e-05	0.000168854	2.90091	1.55799
5881	Zfp87	0.639585	4.74299	6.8497	9.86955e-05	0.000666838	0.927521	1.55788
5889	Snx18	0.638463	6.41538	13.4389	5.12146e-07	1.18971e-05	6.43258	1.55667
5890	Pign	0.63841	6.88307	4.26701	0.00238452	0.00855008	-2.85406	1.55661
5891	Eya4	0.638321	6.94611	7.60387	4.5501e-05	0.000359038	1.44346	1.55652
5894	Abcb1b	0.638131	2.3615	5.24807	0.000638785	0.00293515	-0.5453	1.55631
5897	Ngfrap1	0.637935	7.1158	11.4345	1.8918e-06	3.23169e-05	4.9226	1.5561
5899	H2-Q1	0.637866	1.81364	2.91255	0.0183096	0.0455792	-3.93309	1.55603
5901	Gm16253	0.637841	0.248727	3.21264	0.0114384	0.0312603	-3.0716	1.556
5902	Runx2	0.637836	4.54112	8.53778	1.8861e-05	0.00018092	2.77466	1.55599
5904	Nup155	0.63774	7.65925	8.69413	1.64001e-05	0.000163362	2.4911	1.55589
5913	Bmyc	0.637105	1.97697	5.17123	0.000704655	0.00316897	-0.560052	1.5552
5917	Tgm3	0.637055	1.12409	3.74781	0.00506602	0.0159433	-2.43732	1.55515
5919	Lats2	0.636947	8.11726	14.3779	2.94954e-07	8.14799e-06	6.87455	1.55504
5939	Wsb1	0.633574	7.4774	9.89493	5.97756e-06	7.50466e-05	3.6199	1.5514
5943	Rpia	0.633378	4.06705	7.97483	3.17602e-05	0.000272032	2.3047	1.55119
5948	Vsx2	0.632907	0.943777	3.52534	0.00707674	0.0209658	-2.74137	1.55069
5949	Jak2	0.632898	6.28962	6.80308	0.000103745	0.000694577	0.618932	1.55068
5950	Cpeb4	0.632837	6.02959	11.3264	2.04163e-06	3.387e-05	4.96287	1.55061
5958	Ralgapa2	0.632218	5.11697	6.06162	0.000237473	0.00132959	-0.101166	1.54995
5959	Myo15	0.632178	0.198629	2.89601	0.0187949	0.0465646	-3.56153	1.5499
5965	Ddx59	0.631491	4.30423	8.74696	1.56508e-05	0.000158471	3.02569	1.54917
5968	Zfp954	0.631428	2.98048	6.46242	0.000150533	0.000929987	0.862235	1.5491
5973	Rpusd1	0.631133	4.63128	9.24291	1.02004e-05	0.000114014	3.42774	1.54878
5974	Cnih4	0.631078	6.90527	10.0142	5.43847e-06	7.03635e-05	3.78279	1.54872
5978	Il4	0.630701	0.676546	3.23991	0.0109645	0.0302119	-3.12702	1.54832
5982	Bloc1s2	0.629997	4.08464	7.58388	4.64089e-05	0.000365353	1.88791	1.54756
5983	Tmem19	0.629736	4.35252	2.95904	0.0170136	0.0430145	-4.49892	1.54728
5989	Smox	0.629003	3.28324	4.65294	0.00139671	0.00554166	-1.60589	1.5465
5991	Pgrmc1	0.628948	7.23351	13.4788	4.99924e-07	1.17167e-05	6.37421	1.54644
6002	Ccbl1	0.627869	2.82327	4.90637	0.000994744	0.0041937	-1.13013	1.54528
6008	Exd1	0.627179	2.35934	4.51289	0.00169162	0.00645828	-1.58272	1.54454
6010	Dfna5	0.626869	2.12871	4.93828	0.000953759	0.00405248	-0.917549	1.54421
6012	Dgcr6	0.626679	4.04628	9.07927	1.17227e-05	0.000126347	3.39298	1.54401
6015	Fam177a	0.626205	5.5107	9.07801	1.17353e-05	0.000126409	3.11923	1.5435
6017	Bcas3	0.626012	5.47612	6.77251	0.00010721	0.000712081	0.702485	1.54329
6021	Dnaja4	0.625571	2.48358	4.14554	0.00283447	0.00988411	-2.16044	1.54282
6028	Gpr98	0.625241	1.44251	2.91679	0.0181874	0.045379	-3.83083	1.54247
6029	Gm17132	0.6252	4.34619	3.77198	0.00488734	0.0154736	-3.19501	1.54242
6030	Zfp82	0.625082	1.92795	3.18414	0.0119566	0.0324117	-3.52591	1.5423
6032	Zfp329	0.624974	4.44871	8.18434	2.60738e-05	0.000233774	2.43967	1.54218
6034	Spock2	0.624787	1.36264	3.66931	0.00569599	0.0175096	-2.61631	1.54198
6035	Dmrta2	0.624679	2.2351	4.25637	0.00242069	0.0086498	-1.93195	1.54187
6038	Ecm2	0.624323	1.22679	3.07573	0.0141621	0.03708	-3.52296	1.54149
6039	Inpp4a	0.624155	5.46886	9.61963	7.46258e-06	8.89226e-05	3.62185	1.54131
6048	Csgalnact2	0.622989	6.2502	10.0644	5.22796e-06	6.82156e-05	3.90221	1.54006
6050	Hhex	0.622731	2.95213	4.75544	0.00121619	0.00495305	-1.37705	1.53979
6056	Lmtk2	0.622421	6.91109	10.9965	2.58641e-06	4.01899e-05	4.5997	1.53946
6063	Bsdc1	0.621394	5.31329	10.9572	2.66146e-06	4.09754e-05	4.77585	1.53836
6066	Slc2a8	0.620991	4.55936	3.02944	0.0152291	0.0393646	-4.43195	1.53793
6067	1110032A03Rik	0.62098	3.44264	7.10109	7.57289e-05	0.000540024	1.49855	1.53792
6073	Myom2	0.620432	0.428102	3.00745	0.0157647	0.0404516	-3.43817	1.53734
6077	Vmn2r117	0.620033	1.86495	2.86726	0.0196699	0.0483095	-4.01986	1.53691
6078	Vmn2r4	0.619985	1.83564	3.65005	0.0058629	0.0179417	-2.76361	1.53686
6079	Gm561	0.619976	2.08978	5.08304	0.000789498	0.00348234	-0.707556	1.53685
6082	Usp31	0.619807	5.8595	12.3435	1.02144e-06	2.01419e-05	5.74415	1.53667
6083	Lhcgr	0.619724	1.80773	3.29052	0.0101384	0.0283172	-3.32491	1.53658
6094	Gm15800	0.618594	7.85482	7.84243	3.60534e-05	0.000299327	1.60591	1.53538
6096	Spata24	0.618338	1.80177	3.85011	0.00435391	0.0140483	-2.44396	1.53511
6097	Rab3c	0.618203	0.601996	2.86519	0.0197346	0.04842	-3.70672	1.53496
6100	Ypel1	0.617891	2.87803	5.46652	0.00048544	0.00234783	-0.374725	1.53463
6101	C2cd3	0.617852	7.32829	13.9239	3.83502e-07	9.72034e-06	6.6563	1.53459
6114	Zfyve27	0.6169	6.31514	10.1357	4.94449e-06	6.54922e-05	3.95519	1.53358
6118	Ino80b	0.616527	4.43923	7.36372	5.78456e-05	0.000433677	1.57201	1.53318
6120	Bcl2l2	0.616339	4.87144	9.66795	7.17476e-06	8.61627e-05	3.76653	1.53298
6121	Tspyl4	0.616257	4.60353	8.47202	2.00156e-05	0.000189916	2.69673	1.53289
6123	2200002D01Rik	0.616213	0.764788	3.0355	0.0150848	0.0390832	-3.47382	1.53285
6125	Fam126b	0.615927	5.09116	5.83485	0.000310129	0.00164763	-0.387208	1.53254
6126	Ppp1r11	0.615914	6.44636	11.8102	1.4589e-06	2.66014e-05	5.28042	1.53253
6128	Dnaaf2	0.615693	4.02421	5.74726	0.00034443	0.00179259	-0.276552	1.53229
6130	Ptgs2	0.615514	2.12859	4.82353	0.00111031	0.00458941	-1.07965	1.5321
6131	Thbs1	0.615493	7.8709	12.6985	8.11883e-07	1.68971e-05	5.78153	1.53208
6133	Nuf2	0.615026	6.08019	9.97587	5.60569e-06	7.20551e-05	3.84728	1.53159
6142	Calcoco1	0.613961	7.60885	8.85572	1.42243e-05	0.000146939	2.65246	1.53046
6143	Adora3	0.613785	0.571758	3.12154	0.0131825	0.0349773	-3.29097	1.53027
6147	Cep128	0.613457	5.41083	6.81549	0.000102374	0.00068765	0.763864	1.52992
6150	Dab2	0.613169	8.74312	10.2881	4.39358e-06	6.03559e-05	3.84532	1.52962
6152	Pik3r3	0.613013	4.60601	4.66072	0.00138203	0.00548934	-1.90576	1.52945
6156	Wdfy1	0.612666	5.89508	9.27655	9.91538e-06	0.000111369	3.2464	1.52908
6158	Kiss1r	0.612527	1.59827	3.1883	0.0118795	0.0322402	-3.43631	1.52893
6159	Tex30	0.612441	3.66478	5.17438	0.000701812	0.00315862	-0.960884	1.52884
6167	Bloc1s3	0.611596	3.18558	6.28326	0.000184103	0.00108876	0.596623	1.52795
6169	Zdhhc7	0.611488	5.50734	7.62031	4.4769e-05	0.000354422	1.65236	1.52783
6171	Ehhadh	0.611358	1.23902	4.09579	0.00304429	0.0105082	-1.93387	1.5277
6172	Pnn	0.611221	7.48419	6.92548	9.1054e-05	0.000626481	0.625643	1.52755
6178	Hjurp	0.610763	8.71854	17.2041	6.72557e-08	2.76199e-06	8.45135	1.52707
6179	H2afx	0.610704	6.67927	9.76604	6.62752e-06	8.12121e-05	3.59013	1.527
6183	Mmd	0.610135	7.31171	14.4837	2.77767e-07	7.85001e-06	7.01194	1.5264
6184	Khnyn	0.610065	3.28612	3.75293	0.00502762	0.0158523	-2.96917	1.52633
6192	Cdc6	0.609402	6.25689	11.3841	1.96005e-06	3.30531e-05	4.97866	1.52563
6197	Zc3hc1	0.608618	4.86323	7.73002	4.02043e-05	0.000326418	1.88386	1.5248
6200	Trak2	0.608425	6.50739	6.04335	0.000242575	0.00135157	-0.336799	1.52459
6202	Gm13722	0.607969	2.12345	3.74886	0.00505811	0.0159211	-2.68181	1.52411
6209	Ppox	0.607272	5.24606	6.25298	0.000190549	0.00111674	0.114433	1.52338
6213	Klf7	0.606949	5.05956	8.70552	1.62352e-05	0.000162246	2.83921	1.52303
6220	Rpl15-ps2	0.606152	2.92163	4.45821	0.00182443	0.00687122	-1.80236	1.52219
6226	4921524J17Rik	0.605848	4.6619	6.26193	0.00018862	0.00110715	0.237829	1.52187
6231	Ube2t	0.604714	4.31402	7.26305	6.40824e-05	0.000471595	1.48633	1.52068
6233	Dnajb9	0.604246	5.6434	8.91953	1.34547e-05	0.000140879	2.94833	1.52018
6236	Gadd45g	0.603678	4.45618	6.49893	0.00014455	0.000899977	0.570724	1.51959
6241	Hltf	0.603224	5.58425	7.04124	8.06072e-05	0.000568857	0.996562	1.51911
6242	Zfp707	0.603064	3.70059	5.82703	0.000313035	0.00166019	-0.098385	1.51894
6244	Avl9	0.60298	6.76045	12.8657	7.30094e-07	1.56189e-05	6.00566	1.51885
6248	0610011F06Rik	0.602595	4.6581	8.55938	1.84978e-05	0.00017846	2.7716	1.51845
6250	Nomo1	0.602349	6.56037	8.45244	2.03744e-05	0.000192625	2.36946	1.51819
6254	Mgme1	0.601921	4.5069	9.34703	9.34643e-06	0.00010608	3.54655	1.51774
6258	Pdlim7	0.601224	6.79926	6.82728	0.000101089	0.000680259	0.58471	1.517
6260	Ttc16	0.600788	0.361127	3.0677	0.0143415	0.037464	-3.32751	1.51654
[truncated: 1,962 more rows]

## Sheet: q<0.05 FC>1.5
	geneID	logFC	AveExpr	t	P.Value	adj.P.Val	B	abs FC
[truncated: 1,658 more rows]

[truncated: 2 more sheets: q<0.05 Down, q<0.05 FC<-1.5]
