# Supplementary material for: Angiopoietin-like protein 2 mediates vasculopathy-driven fibrogenesis in a mouse model of systemic sclerosis
Source: J Clin Invest. 2025 Jun 20;135(15):e177123. doi: 10.1172/JCI177123 (PMC12321390; doi:10.1172/JCI177123)
Supplement: Supplemental table 2 [file jci-135-177123-s252.xlsx]

## Sheet: gProfiler_upregulated
source	term_name	term_id	adjusted_p_value	negative_log10_of_adjusted_p_value	term_size	query_size	intersection_size	effective_domain_size	intersections
GO:MF	protein binding	GO:0005515	1.16963e-43	42.932	10472	1327	806	25071	HSPA1A,AMPD1,L3MBTL1,MYH11,TMPRSS7,ANKRD34B,MAGI2,ANKRD1,ACTA1,ACOT12,EPHA8,SRY,NEUROG2,KCNE2,KCNJ12,SYN2,CPLX1,GM21874,DNAH12,CYP3A13,GABRR2,IL17C,SDCBP2,FASL,PTX3,JAKMIP3,MYO5C,APOA1,DPPA1,SIGLECG,LINGO3,PARP16,ATCAY,STMN4,PIN1RT1,ADAM1B,MUC5AC,HAVCR2,USHBP1,HK3,ARHGAP27,PRND,DDX4,PKHD1,LYZ2,MARVELD2,SRMS,NXF3,SERPINB9B,FCGR1,GPR50,HC,T,RGS2,FGFR4,TBX21,MYH15,TRIM72,KLHL40,TAL1,CYBB,COL20A1,NR4…
GO:MF	binding	GO:0005488	1.9463e-28	27.7108	16411	1327	1056	25071	PLEKHA4,CYP2C55,CYP2C65,ZC3H12C,FOSB,GM28047,TPH2,HSPA1A,AMPD1,ZDBF2,BEND4,PRG4,L3MBTL1,APOL7E,MYH11,TMPRSS7,SPDEF,ANKRD34B,HKDC1,MAGI2,ANKRD1,DYRK4,ACTA1,ACOT12,EPHA8,SRY,DIRAS1,FER1L6,NEUROG2,EFHD1,KCNE2,CYP17A1,KCNJ12,SYN2,CPLX1,GM21874,FGD5,DNAH12,CYP3A13,PTH2R,GABRR2,IL17C,SDCBP2,FASL,PTX3,JAKMIP3,MYO5C,APOA1,DPPA1,SIGLECG,LINGO3,PARP16,ATCAY,STMN4,PIN1RT1,ADAM1B,MUC5AC,HAVCR2,USHBP1,HK3,ARH…
GO:MF	small molecule binding	GO:0036094	3.35062e-14	13.4749	6290	1327	465	25071	PLEKHA4,CYP2C55,CYP2C65,ZC3H12C,TPH2,HSPA1A,AMPD1,ZDBF2,L3MBTL1,MYH11,HKDC1,DYRK4,ACTA1,ACOT12,EPHA8,DIRAS1,FER1L6,EFHD1,CYP17A1,SYN2,FGD5,DNAH12,CYP3A13,SDCBP2,MYO5C,APOA1,SIGLECG,ADAM1B,HAVCR2,HK3,PRND,DDX4,SRMS,MB,TLL2,TGM6,FGFR4,MYH15,TRIM72,CYBB,NR4A3,DNAH10,GSTP2,ADAMTS5,MAOB,HPCA,PRL7A2,TKTL1,CYP3A57,OVOL3,MORC2B,NPC1L1,NECAB2,RIPK4,MYO1A,SPP1,TRIM36,SPAG1,OPN5,ADSSL1,ITGA11,ACBD7,GSDMC4,T…
GO:MF	ion binding	GO:0043167	7.174e-14	13.1442	6061	1327	450	25071	PLEKHA4,CYP2C55,CYP2C65,ZC3H12C,TPH2,HSPA1A,AMPD1,ZDBF2,L3MBTL1,MYH11,HKDC1,DYRK4,ACTA1,ACOT12,EPHA8,DIRAS1,FER1L6,EFHD1,CYP17A1,SYN2,FGD5,DNAH12,CYP3A13,SDCBP2,MYO5C,SIGLECG,ADAM1B,HAVCR2,HK3,PRND,DDX4,SRMS,MB,TLL2,TGM6,FGFR4,MYH15,TRIM72,CYBB,NR4A3,DNAH10,GSTP2,ADAMTS5,MAOB,HPCA,PRL7A2,TKTL1,CYP3A57,OVOL3,MORC2B,NECAB2,RIPK4,MYO1A,SPP1,TRIM36,SPAG1,ADSSL1,ITGA11,ACBD7,GSDMC4,TUBB3,VWCE,ADCY4,PC…
GO:MF	identical protein binding	GO:0042802	2.74257e-12	11.5618	2376	1327	213	25071	AMPD1,L3MBTL1,ACOT12,KCNE2,SYN2,SDCBP2,PTX3,APOA1,LYZ2,TRIM72,NR4A3,ADAMTS5,MAOB,HPCA,TNFSF18,CD79A,MORC2B,HP,NECAB2,ATF3,SLC5A5,ADSSL1,CLDN5,ANGPTL4,CEBPD,CD6,HMGCS2,MIXL1,CD3E,ITLN1,PIRB,TNF,CITED1,SYT14,AQP11,IL17F,ZMAT4,TRIM69,HMOX1,GRHL2,NQO1,FCER1G,ATP6V1C2,SYT1,VIL1,GADD45A,TUBA1A,LCT,BNIPL,NOL3,RBKS,GRHL1,PECAM1,FLRT3,EPHA4,TXNRD1,ABCG4,BHLHA15,BEST1,FOS,TSSK4,ADH7,MUC2,TRAIP,ADORA2A,CRYB…
GO:MF	catalytic activity	GO:0003824	1.16733e-08	7.93281	5731	1327	405	25071	CYP2C55,CYP2C65,ZC3H12C,TPH2,HSPA1A,AMPD1,KEG1,GAL3ST1,TMPRSS7,HKDC1,DYRK4,ACTA1,ACOT12,EPHA8,GM4952,DIRAS1,CYP17A1,PGA5,CTRB1,DNAH12,CYP3A13,PARP16,PIN1RT1,ADAM1B,HK3,DDX4,LYZ2,SRMS,MB,TLL2,TGM6,FGFR4,TRIM72,CYBB,DNAH10,MOV10L1,GSTP2,ADAMTS5,MAOB,ST14,TKTL1,CYP3A57,MORC2B,HP,RIPK4,TRIM36,SPAG1,HECW1,ADSSL1,CYM,TUBB3,ST8SIA5,ADCY4,GPX2,TMPRSS12,IL4I1,HMGCS2,ADAM30,A4GNT,DHH,PYGM,TMPRSS2,REM2,CYP1…
GO:MF	anion binding	GO:0043168	4.64152e-08	7.33334	2470	1327	203	25071	PLEKHA4,HSPA1A,MYH11,HKDC1,DYRK4,ACTA1,ACOT12,EPHA8,DIRAS1,SYN2,DNAH12,SDCBP2,MYO5C,SIGLECG,HK3,DDX4,SRMS,FGFR4,MYH15,CYBB,DNAH10,GSTP2,MAOB,TKTL1,MORC2B,RIPK4,MYO1A,SPAG1,ADSSL1,ACBD7,GSDMC4,TUBB3,ADCY4,PYGM,REM2,ABCA17,PIP5KL1,GM7168,FABP12,CAMK1D,FABP4,PRPS1L1,SYT1,VIL1,CRABP2,HSPH1,TUBA1A,SCIN,ALPK3,RBKS,GRK5,SNX14,CHD5,EPHA4,ARL9,TXNRD1,ABCG4,DNAH9,TSSK4,RAB39B,ADH7,AVIL,TPK1,SESN3,DNAH1,PRK…
GO:MF	nucleotide binding	GO:0000166	1.77962e-07	6.74967	2169	1327	181	25071	HSPA1A,MYH11,HKDC1,DYRK4,ACTA1,ACOT12,EPHA8,DIRAS1,SYN2,DNAH12,MYO5C,HK3,DDX4,SRMS,FGFR4,MYH15,CYBB,DNAH10,MAOB,MORC2B,RIPK4,MYO1A,SPAG1,ADSSL1,TUBB3,ADCY4,PYGM,REM2,ABCA17,PIP5KL1,GM7168,CAMK1D,PRPS1L1,HSPH1,TUBA1A,ALPK3,RBKS,GRK5,CHD5,EPHA4,ARL9,TXNRD1,ABCG4,HTATIP2,DNAH9,TSSK4,RAB39B,ADH7,TPK1,DNAH1,PRKCG,RHOF,RHEBL1,RHOH,GCH1,SGK1,ALDH1A1,GM4847,SYN1,P2RX5,TRIT1,PRODH2,SRXN1,SMC3,PRKAR1B,IP6K…
GO:MF	nucleoside phosphate binding	GO:1901265	2.35144e-07	6.62867	2192	1327	182	25071	HSPA1A,MYH11,HKDC1,DYRK4,ACTA1,ACOT12,EPHA8,DIRAS1,SYN2,DNAH12,MYO5C,HK3,DDX4,SRMS,FGFR4,MYH15,CYBB,DNAH10,MAOB,MORC2B,RIPK4,MYO1A,SPAG1,ADSSL1,ACBD7,TUBB3,ADCY4,PYGM,REM2,ABCA17,PIP5KL1,GM7168,CAMK1D,PRPS1L1,HSPH1,TUBA1A,ALPK3,RBKS,GRK5,CHD5,EPHA4,ARL9,TXNRD1,ABCG4,HTATIP2,DNAH9,TSSK4,RAB39B,ADH7,TPK1,DNAH1,PRKCG,RHOF,RHEBL1,RHOH,GCH1,SGK1,ALDH1A1,GM4847,SYN1,P2RX5,TRIT1,PRODH2,SRXN1,SMC3,PRKAR1…
GO:MF	carbohydrate derivative binding	GO:0097367	2.66587e-07	6.57416	2257	1327	186	25071	HSPA1A,MYH11,HKDC1,DYRK4,ACTA1,ACOT12,EPHA8,DIRAS1,SYN2,DNAH12,MYO5C,SIGLECG,HK3,DDX4,HAPLN2,SRMS,FGFR4,MYH15,DNAH10,ADAMTS5,MORC2B,RIPK4,MYO1A,SPAG1,ADSSL1,TUBB3,ADCY4,CD6,PYGM,REM2,ABCA17,PIP5KL1,GM7168,CAMK1D,PRPS1L1,VIL1,HSPH1,TUBA1A,ALPK3,RBKS,CRISPLD2,GRK5,CHD5,EPHA4,ARL9,ABCG4,TNFAIP6,DNAH9,TSSK4,SLIT1,RAB39B,TPK1,DNAH1,ANG,PRKCG,RHOF,RHEBL1,RHOH,GCH1,SGK1,LGALS4,SYN1,P2RX5,TRIT1,COL11A2,S…
GO:MF	purine ribonucleoside triphosphate binding	GO:0035639	3.59857e-07	6.44387	1839	1327	158	25071	HSPA1A,MYH11,HKDC1,DYRK4,ACTA1,ACOT12,EPHA8,DIRAS1,SYN2,DNAH12,MYO5C,HK3,DDX4,SRMS,FGFR4,MYH15,DNAH10,MORC2B,RIPK4,MYO1A,SPAG1,ADSSL1,TUBB3,ADCY4,REM2,ABCA17,PIP5KL1,GM7168,CAMK1D,PRPS1L1,HSPH1,TUBA1A,ALPK3,RBKS,GRK5,CHD5,EPHA4,ARL9,ABCG4,DNAH9,TSSK4,RAB39B,TPK1,DNAH1,PRKCG,RHOF,RHEBL1,RHOH,GCH1,SGK1,SYN1,P2RX5,TRIT1,SRXN1,SMC3,IP6K2,CLCN6,ABCC5,TUBB4A,MAPK8,GIMAP8,9930111J21RIK2,RAD51B,RAD54B,PL…
GO:MF	DNA binding	GO:0003677	4.35124e-07	6.36139	2395	1327	194	25071	FOSB,GM28047,BEND4,SPDEF,ANKRD1,SRY,NEUROG2,T,TBX21,TAL1,NR4A3,MYRFL,OTP,GSX1,FOSL1,OVOL3,ATF3,FOXL1,NOBOX,TBX10,SOX15,CEBPD,BASP1,MIXL1,MSC,POU5F1,NKX1-1,NOTO,DDN,RHOX4E,TNF,LBX2,ZMAT4,MYC,GRHL2,TCFL5,GRHL1,E2F2,CHD5,CENPW,GM4981,E2F3,BHLHA15,EXO1,FOS,MAFK,MYSM1,ETV4,SIM1,TOX,NR4A2,JUNB,NR1H5,TBX6,POU3F2,ETV5,ANG,NABP1,TRPC2,POU2F2,CERS3,EME1,AUNIP,CCNT1,NFKBIZ,MCM10,KLF5,ZFP54,JPH2,KLF4,OBOX3,Z…
GO:MF	purine ribonucleotide binding	GO:0032555	4.86439e-07	6.31297	1892	1327	161	25071	HSPA1A,MYH11,HKDC1,DYRK4,ACTA1,ACOT12,EPHA8,DIRAS1,SYN2,DNAH12,MYO5C,HK3,DDX4,SRMS,FGFR4,MYH15,DNAH10,MORC2B,RIPK4,MYO1A,SPAG1,ADSSL1,TUBB3,ADCY4,PYGM,REM2,ABCA17,PIP5KL1,GM7168,CAMK1D,PRPS1L1,HSPH1,TUBA1A,ALPK3,RBKS,GRK5,CHD5,EPHA4,ARL9,ABCG4,DNAH9,TSSK4,RAB39B,TPK1,DNAH1,PRKCG,RHOF,RHEBL1,RHOH,GCH1,SGK1,SYN1,P2RX5,TRIT1,SRXN1,SMC3,PRKAR1B,IP6K2,CLCN6,ABCC5,TUBB4A,MAPK8,GIMAP8,9930111J21RIK2,RAD…
GO:MF	purine nucleotide binding	GO:0017076	5.834e-07	6.23403	2003	1327	168	25071	HSPA1A,MYH11,HKDC1,DYRK4,ACTA1,ACOT12,EPHA8,DIRAS1,SYN2,DNAH12,MYO5C,HK3,DDX4,SRMS,FGFR4,MYH15,DNAH10,MORC2B,RIPK4,MYO1A,SPAG1,ADSSL1,TUBB3,ADCY4,PYGM,REM2,ABCA17,PIP5KL1,GM7168,CAMK1D,PRPS1L1,HSPH1,TUBA1A,ALPK3,RBKS,GRK5,CHD5,EPHA4,ARL9,ABCG4,HTATIP2,DNAH9,TSSK4,RAB39B,ADH7,TPK1,DNAH1,PRKCG,RHOF,RHEBL1,RHOH,GCH1,SGK1,ALDH1A1,GM4847,SYN1,P2RX5,TRIT1,SRXN1,SMC3,PRKAR1B,IP6K2,CLCN6,ABCC5,TUBB4A,MAP…
GO:MF	heterocyclic compound binding	GO:1901363	7.17188e-07	6.14437	2332	1327	189	25071	HSPA1A,MYH11,HKDC1,DYRK4,ACTA1,ACOT12,EPHA8,DIRAS1,SYN2,DNAH12,MYO5C,HK3,DDX4,SRMS,FGFR4,MYH15,CYBB,DNAH10,MAOB,TKTL1,MORC2B,NPC1L1,RIPK4,MYO1A,SPAG1,ADSSL1,ACBD7,TUBB3,ADCY4,PYGM,REM2,ABCA17,PIP5KL1,GM7168,CAMK1D,PRPS1L1,HSPH1,TUBA1A,HRH1,ALPK3,RBKS,GRK5,CHD5,EPHA4,ARL9,TXNRD1,ABCG4,HTATIP2,DNAH9,TSSK4,RAB39B,ADH7,TPK1,DNAH1,PRKCG,RHOF,RHEBL1,RHOH,GCH1,SGK1,ALDH1A1,GM4847,SYN1,P2RX5,TRIT1,PRODH2…
GO:MF	ribonucleotide binding	GO:0032553	9.93753e-07	6.00272	1911	1327	161	25071	HSPA1A,MYH11,HKDC1,DYRK4,ACTA1,ACOT12,EPHA8,DIRAS1,SYN2,DNAH12,MYO5C,HK3,DDX4,SRMS,FGFR4,MYH15,DNAH10,MORC2B,RIPK4,MYO1A,SPAG1,ADSSL1,TUBB3,ADCY4,PYGM,REM2,ABCA17,PIP5KL1,GM7168,CAMK1D,PRPS1L1,HSPH1,TUBA1A,ALPK3,RBKS,GRK5,CHD5,EPHA4,ARL9,ABCG4,DNAH9,TSSK4,RAB39B,TPK1,DNAH1,PRKCG,RHOF,RHEBL1,RHOH,GCH1,SGK1,SYN1,P2RX5,TRIT1,SRXN1,SMC3,PRKAR1B,IP6K2,CLCN6,ABCC5,TUBB4A,MAPK8,GIMAP8,9930111J21RIK2,RAD…
GO:MF	cation binding	GO:0043169	2.7297e-06	5.56388	4343	1327	310	25071	CYP2C55,CYP2C65,ZC3H12C,TPH2,AMPD1,ZDBF2,L3MBTL1,DYRK4,FER1L6,EFHD1,CYP17A1,FGD5,CYP3A13,ADAM1B,HAVCR2,PRND,MB,TLL2,TGM6,TRIM72,CYBB,NR4A3,ADAMTS5,HPCA,PRL7A2,TKTL1,CYP3A57,OVOL3,MORC2B,NECAB2,TRIM36,ADSSL1,ITGA11,TUBB3,VWCE,ADCY4,PCDHA9,ADAM30,DHH,PYGM,ITLN1,CYP1B1,CLEC4A1,ITGAM,EFCAB8,ANKMY1,ZMAT4,TRIM69,HMOX1,PRPS1L1,FCER1G,SYT1,VIL1,TUBA1A,HRH1,VAT1L,SCIN,TRIM43A,NOL3,RBKS,ANTXRL,CABP4,AIF1,C…
GO:MF	adenyl ribonucleotide binding	GO:0032559	2.73468e-06	5.56309	1532	1327	134	25071	HSPA1A,MYH11,HKDC1,DYRK4,ACTA1,ACOT12,EPHA8,SYN2,DNAH12,MYO5C,HK3,DDX4,SRMS,FGFR4,MYH15,DNAH10,MORC2B,RIPK4,MYO1A,ADCY4,PYGM,ABCA17,PIP5KL1,GM7168,CAMK1D,PRPS1L1,HSPH1,ALPK3,RBKS,GRK5,CHD5,EPHA4,ABCG4,DNAH9,TSSK4,TPK1,DNAH1,PRKCG,SGK1,SYN1,P2RX5,TRIT1,SRXN1,SMC3,PRKAR1B,IP6K2,CLCN6,ABCC5,MAPK8,RAD51B,RAD54B,PLK3,SCYL1,PLK2,POLQ,DYRK1B,CHKA,RAD51,TTK,MARS2,RAD54L,GCLC,ASNS,CDKL3,BTAF1,PLK4,TTLL3,M…
GO:MF	ATP binding	GO:0005524	2.89455e-06	5.53842	1489	1327	131	25071	HSPA1A,MYH11,HKDC1,DYRK4,ACTA1,ACOT12,EPHA8,SYN2,DNAH12,MYO5C,HK3,DDX4,SRMS,FGFR4,MYH15,DNAH10,MORC2B,RIPK4,MYO1A,ADCY4,ABCA17,PIP5KL1,GM7168,CAMK1D,PRPS1L1,HSPH1,ALPK3,RBKS,GRK5,CHD5,EPHA4,ABCG4,DNAH9,TSSK4,TPK1,DNAH1,PRKCG,SGK1,SYN1,P2RX5,TRIT1,SRXN1,SMC3,IP6K2,CLCN6,ABCC5,MAPK8,RAD51B,RAD54B,PLK3,SCYL1,PLK2,POLQ,DYRK1B,CHKA,RAD51,TTK,MARS2,RAD54L,GCLC,ASNS,CDKL3,BTAF1,PLK4,TTLL3,MASTL,KIF20B,A…
GO:MF	adenyl nucleotide binding	GO:0030554	3.42081e-06	5.46587	1642	1327	141	25071	HSPA1A,MYH11,HKDC1,DYRK4,ACTA1,ACOT12,EPHA8,SYN2,DNAH12,MYO5C,HK3,DDX4,SRMS,FGFR4,MYH15,DNAH10,MORC2B,RIPK4,MYO1A,ADCY4,PYGM,ABCA17,PIP5KL1,GM7168,CAMK1D,PRPS1L1,HSPH1,ALPK3,RBKS,GRK5,CHD5,EPHA4,ABCG4,HTATIP2,DNAH9,TSSK4,ADH7,TPK1,DNAH1,PRKCG,SGK1,ALDH1A1,GM4847,SYN1,P2RX5,TRIT1,SRXN1,SMC3,PRKAR1B,IP6K2,CLCN6,ABCC5,MAPK8,RAD51B,RAD54B,PLK3,SCYL1,PLK2,POLQ,DYRK1B,CHKA,RAD51,TTK,MARS2,RAD54L,GCLC,A…
GO:MF	double-stranded DNA binding	GO:0003690	5.40097e-06	5.26753	1564	1327	135	25071	FOSB,SPDEF,SRY,NEUROG2,T,TBX21,TAL1,NR4A3,OTP,GSX1,FOSL1,OVOL3,ATF3,FOXL1,NOBOX,TBX10,SOX15,CEBPD,BASP1,MIXL1,MSC,POU5F1,NOTO,DDN,TNF,LBX2,MYC,GRHL2,TCFL5,GRHL1,E2F2,GM4981,E2F3,BHLHA15,FOS,MAFK,ETV4,SIM1,NR4A2,JUNB,NR1H5,TBX6,POU3F2,ETV5,POU2F2,CCNT1,NFKBIZ,MCM10,KLF5,ZFP54,KLF4,OBOX3,ZFP882,NR4A1,SMC3,KLF6,XPA,ZFP941,ARID5A,GM4767,RAD51B,SP6,HSF5,BRCA1,ERCC5,ZFP786,RAD51,ELL2,GM14412,MAFF,ZFP47…
GO:MF	sequence-specific double-stranded DNA binding	GO:1990837	1.29371e-05	4.88816	1467	1327	127	25071	FOSB,SPDEF,SRY,NEUROG2,T,TBX21,TAL1,NR4A3,OTP,GSX1,FOSL1,OVOL3,ATF3,FOXL1,NOBOX,TBX10,SOX15,CEBPD,BASP1,MIXL1,MSC,POU5F1,NOTO,DDN,TNF,LBX2,MYC,GRHL2,TCFL5,GRHL1,E2F2,GM4981,E2F3,BHLHA15,FOS,MAFK,ETV4,SIM1,NR4A2,JUNB,NR1H5,TBX6,POU3F2,ETV5,POU2F2,CCNT1,NFKBIZ,MCM10,KLF5,ZFP54,KLF4,OBOX3,ZFP882,NR4A1,KLF6,XPA,ZFP941,ARID5A,GM4767,SP6,HSF5,BRCA1,ZFP786,ELL2,GM14412,MAFF,ZFP473,NFKB2,CDC45,MXD1,GM110…
GO:MF	metal ion binding	GO:0046872	1.70294e-05	4.7688	4235	1327	299	25071	CYP2C55,CYP2C65,ZC3H12C,TPH2,AMPD1,ZDBF2,L3MBTL1,DYRK4,FER1L6,EFHD1,CYP17A1,FGD5,CYP3A13,ADAM1B,HAVCR2,PRND,MB,TLL2,TGM6,TRIM72,CYBB,NR4A3,ADAMTS5,HPCA,PRL7A2,TKTL1,CYP3A57,OVOL3,MORC2B,NECAB2,TRIM36,ADSSL1,ITGA11,TUBB3,VWCE,ADCY4,PCDHA9,ADAM30,DHH,ITLN1,CYP1B1,CLEC4A1,ITGAM,EFCAB8,ANKMY1,ZMAT4,TRIM69,HMOX1,PRPS1L1,FCER1G,SYT1,VIL1,TUBA1A,VAT1L,SCIN,TRIM43A,NOL3,RBKS,ANTXRL,CABP4,AIF1,ADAMTS4,CHD…
GO:MF	DNA-binding transcription factor activity	GO:0003700	5.86667e-05	4.23161	1327	1327	115	25071	FOSB,GM28047,SPDEF,SRY,T,TBX21,TAL1,NR4A3,MYRFL,OTP,GSX1,FOSL1,OVOL3,ATF3,FOXL1,NOBOX,TBX10,SOX15,CEBPD,MIXL1,MSC,POU5F1,NKX1-1,NOTO,DDN,LBX2,MYC,GRHL2,TCFL5,GRHL1,E2F2,GM4981,E2F3,BHLHA15,FOS,MAFK,ETV4,SIM1,NR4A2,JUNB,NR1H5,TBX6,POU3F2,ETV5,POU2F2,KLF5,ZFP54,KLF4,OBOX3,ZFP882,NR4A1,KLF6,ZFP941,GM4767,SP6,HSF5,BRCA1,ZFP786,HIC2,GM14412,MAFF,ZFP473,NFKB2,MXD1,GM11007,E2F1,FOXM1,ATF4,HOXB9,ZFP963,Z…
GO:MF	sequence-specific DNA binding	GO:0043565	6.9417e-05	4.15853	1572	1327	131	25071	FOSB,SPDEF,SRY,NEUROG2,T,TBX21,TAL1,NR4A3,MYRFL,OTP,GSX1,FOSL1,OVOL3,ATF3,FOXL1,NOBOX,TBX10,SOX15,CEBPD,BASP1,MIXL1,MSC,POU5F1,NOTO,DDN,TNF,LBX2,MYC,GRHL2,TCFL5,GRHL1,E2F2,GM4981,E2F3,BHLHA15,FOS,MAFK,ETV4,SIM1,NR4A2,JUNB,NR1H5,TBX6,POU3F2,ETV5,POU2F2,CCNT1,NFKBIZ,MCM10,KLF5,ZFP54,KLF4,OBOX3,ZFP882,NR4A1,KLF6,XPA,ZFP941,ARID5A,GM4767,SP6,HSF5,BRCA1,ZFP786,ELL2,GM14412,MAFF,ZFP473,NFKB2,CDC45,MXD1…
GO:MF	transcription cis-regulatory region binding	GO:0000976	8.71391e-05	4.05979	1397	1327	119	25071	FOSB,SRY,T,TBX21,TAL1,NR4A3,OTP,GSX1,FOSL1,OVOL3,ATF3,FOXL1,NOBOX,TBX10,SOX15,CEBPD,BASP1,MIXL1,MSC,POU5F1,NOTO,DDN,TNF,MYC,GRHL2,TCFL5,GRHL1,E2F2,GM4981,E2F3,BHLHA15,FOS,MAFK,ETV4,SIM1,NR4A2,JUNB,NR1H5,TBX6,POU3F2,ETV5,POU2F2,CCNT1,NFKBIZ,KLF5,ZFP54,KLF4,OBOX3,ZFP882,NR4A1,KLF6,ZFP941,ARID5A,GM4767,SP6,HSF5,BRCA1,ZFP786,ELL2,GM14412,MAFF,ZFP473,NFKB2,MXD1,GM11007,E2F1,FOXM1,TAF2,TAF1C,ATF4,HOXB9…
GO:MF	transcription regulatory region nucleic acid binding	GO:0001067	0.000105112	3.97835	1402	1327	119	25071	FOSB,SRY,T,TBX21,TAL1,NR4A3,OTP,GSX1,FOSL1,OVOL3,ATF3,FOXL1,NOBOX,TBX10,SOX15,CEBPD,BASP1,MIXL1,MSC,POU5F1,NOTO,DDN,TNF,MYC,GRHL2,TCFL5,GRHL1,E2F2,GM4981,E2F3,BHLHA15,FOS,MAFK,ETV4,SIM1,NR4A2,JUNB,NR1H5,TBX6,POU3F2,ETV5,POU2F2,CCNT1,NFKBIZ,KLF5,ZFP54,KLF4,OBOX3,ZFP882,NR4A1,KLF6,ZFP941,ARID5A,GM4767,SP6,HSF5,BRCA1,ZFP786,ELL2,GM14412,MAFF,ZFP473,NFKB2,MXD1,GM11007,E2F1,FOXM1,TAF2,TAF1C,ATF4,HOXB9…
GO:MF	DNA-binding transcription factor activity, RNA polymerase II-specific	GO:0000981	0.000114771	3.94017	1255	1327	109	25071	FOSB,SPDEF,SRY,T,TBX21,TAL1,NR4A3,OTP,GSX1,FOSL1,OVOL3,ATF3,FOXL1,NOBOX,TBX10,SOX15,CEBPD,MIXL1,MSC,POU5F1,NKX1-1,NOTO,DDN,LBX2,MYC,GRHL2,TCFL5,GRHL1,E2F2,GM4981,E2F3,BHLHA15,FOS,MAFK,ETV4,SIM1,NR4A2,JUNB,NR1H5,TBX6,POU3F2,ETV5,POU2F2,KLF5,ZFP54,KLF4,OBOX3,ZFP882,NR4A1,KLF6,ZFP941,GM4767,SP6,ZFP786,HIC2,GM14412,MAFF,ZFP473,NFKB2,MXD1,GM11007,E2F1,ATF4,HOXB9,ZFP963,ZFP641,EGR2,PLSCR2,MLXIP,PBX4,ZF…
GO:MF	lipid binding	GO:0008289	0.000421675	3.37502	892	1327	82	25071	PLEKHA4,APOL7E,ACOT12,CYP3A13,SDCBP2,APOA1,DPPA1,TRIM72,GSTP2,NGF,MYCBPAP,OPN5,ACBD7,GSDMC4,CD6,MCOLN3,SYT14,GM12169,FABP12,FABP4,SYT1,VIL1,CRABP2,PSD2,SCIN,GRK5,SNX14,RHO,PCTP,SPTBN4,APOL8,ADH7,ADORA2A,AVIL,JAG1,FERMT3,BIN2,TRPC2,SGK1,VAMP2,JPH2,INSIG2,NR4A1,SYT12,OPN3,MAP1B,CPNE1,PLA2G4C,KCNJ2,DLC1,ANXA1,PIK3C2A,NCF1,APOL6,SYP,SNX29,F3,NLRP6,MARCKS,MTM1,CLN3,MCOLN1,SNX15,NUP35,MANF,CLIP3,MTTP,S…
GO:MF	RNA polymerase II transcription regulatory region sequence-specific DNA binding	GO:0000977	0.00045209	3.34478	1291	1327	109	25071	FOSB,SRY,T,TBX21,TAL1,NR4A3,OTP,GSX1,FOSL1,OVOL3,ATF3,FOXL1,NOBOX,TBX10,SOX15,CEBPD,MIXL1,MSC,POU5F1,NOTO,DDN,MYC,GRHL2,TCFL5,GRHL1,E2F2,GM4981,E2F3,BHLHA15,FOS,MAFK,ETV4,SIM1,NR4A2,JUNB,NR1H5,TBX6,POU3F2,ETV5,POU2F2,NFKBIZ,KLF5,ZFP54,KLF4,OBOX3,ZFP882,NR4A1,KLF6,ZFP941,GM4767,SP6,HSF5,ZFP786,GM14412,MAFF,ZFP473,NFKB2,MXD1,GM11007,E2F1,FOXM1,ATF4,HOXB9,ZFP963,ZFP641,EGR2,MLXIP,PBX4,FUBP1,ZFP763,S…
GO:MF	cytoskeletal protein binding	GO:0008092	0.000465617	3.33197	1010	1327	90	25071	AMPD1,MYH11,MAGI2,ANKRD1,JAKMIP3,MYO5C,ATCAY,STMN4,RGS2,MYH15,HPCA,NRCAM,MYO1A,TRIM36,GAS2,ADSSL1,SPATA32,PPP1R42,LRRC10,VIL1,HSPH1,SCIN,AIF1,RHO,REEP2,SPTBN4,RAB39B,ADORA2A,AVIL,GJA6,CCDC170,ANG,SGK1,SYN1,VAMP2,DLEC1,TAGLN3,PYCARD,SMC3,IQGAP3,TMOD4,MAPK8,MAP1B,LLGL2,VEZT,MAPT,FSCN2,MAPK8IP3,MAP6,KIF20B,KNSTRN,CENPJ,GCSAM,MARCKS,SKA3,CORO7,ZFP207,MID1,JAKMIP1,EML5,ARL4C,NDC80,LRP8,WHAMM,ANK2,BIRC…
GO:MF	transcription regulator activity	GO:0140110	0.000555442	3.25536	1789	1327	141	25071	FOSB,GM28047,HSPA1A,SPDEF,ANKRD1,SRY,T,TBX21,TAL1,NR4A3,MYRFL,OTP,GSX1,FOSL1,OVOL3,ATF3,TLE6,FOXL1,NOBOX,TBX10,SOX15,CEBPD,BASP1,MIXL1,MSC,POU5F1,NKX1-1,NOTO,DDN,LBX2,CITED1,MYC,GRHL2,TCFL5,GRHL1,E2F2,GM4981,E2F3,BHLHA15,FOS,MAFK,MYSM1,ETV4,PIR,SIM1,NR4A2,JUNB,NR1H5,TBX6,POU3F2,ETV5,POU2F2,CITED2,NFKBIZ,KLF5,ZFP54,KLF4,OBOX3,ZFP882,NR4A1,KLF6,BCL3,ZFP941,ARID5A,GM4767,SP6,HSF5,BRCA1,DYRK1B,ZFP786…
GO:MF	ATP-dependent activity	GO:0140657	0.00181067	2.74216	585	1327	58	25071	HSPA1A,DNAH12,MYO5C,DDX4,MYH15,DNAH10,MOV10L1,MORC2B,MYO1A,ABCA17,ATP6V1C2,HSPH1,GM960,CHD5,ABCG4,ATP6V0A4,DNAH9,DNAH1,SMC3,ABCC5,ATP6V1G2,RAD51B,RAD54B,POLQ,RAD51,RAD54L,BTAF1,ANXA1,KIF20B,MLH3,BLM,UPF1,NPM2,CHTF18,ACSS2,MCM8,MSH3,RTEL1,ACSS3,SLC27A3,KIF15,KIFC5B,DNAH17,MYO1E,RECQL4,ZRANB3,ATP10D,ABCD4,ZGRF1,SMC4,ABCB1B,DDX59,CDC6,HLTF,ATP11A,HSPA4L,KIF3C,ORC1
GO:MF	single-stranded DNA binding	GO:0003697	0.0021722	2.6631	119	1327	20	25071	NABP1,MCM10,RAD51B,ERCC5,RAD51,RAD54L,ANXA1,CDC45,RAD18,BLM,CRY2,APTX,RAD51AP1,MCM8,MSH3,RAD52,RECQL4,ZRANB3,NEIL3,SMC4
GO:MF	ATP-dependent activity, acting on DNA	GO:0008094	0.00282351	2.54921	121	1327	20	25071	GM960,CHD5,RAD51B,RAD54B,POLQ,RAD51,RAD54L,BTAF1,ANXA1,MLH3,BLM,UPF1,NPM2,CHTF18,MCM8,MSH3,RTEL1,ZRANB3,ZGRF1,HLTF
GO:MF	DNA-binding transcription activator activity	GO:0001216	0.00297544	2.52645	526	1327	53	25071	FOSB,TBX21,NR4A3,GSX1,FOSL1,ATF3,NOBOX,CEBPD,MIXL1,POU5F1,MYC,GRHL2,GRHL1,E2F2,E2F3,BHLHA15,FOS,ETV4,NR4A2,JUNB,POU3F2,ETV5,POU2F2,KLF5,KLF4,NR4A1,KLF6,BRCA1,ZFP786,GM14412,MAFF,ZFP473,NFKB2,GM11007,E2F1,ATF4,HOXB9,EGR2,PLSCR2,MLXIP,SOX4,EGR1,ZFP658,NR6A1,MEIS3,HINFP,TEAD1,CREBRF,ZFP605,RUNX2,BMYC,HHEX,KLF7
GO:MF	RNA polymerase II cis-regulatory region sequence-specific DNA binding	GO:0000978	0.00334755	2.47527	1090	1327	92	25071	FOSB,SRY,T,TBX21,TAL1,NR4A3,GSX1,FOSL1,OVOL3,ATF3,FOXL1,NOBOX,TBX10,SOX15,CEBPD,MIXL1,MSC,POU5F1,NOTO,DDN,MYC,GRHL2,TCFL5,GRHL1,E2F2,E2F3,BHLHA15,FOS,MAFK,ETV4,NR4A2,JUNB,NR1H5,TBX6,POU3F2,POU2F2,NFKBIZ,KLF5,ZFP54,KLF4,OBOX3,NR4A1,KLF6,ZFP941,GM4767,SP6,HSF5,ZFP786,GM14412,MAFF,ZFP473,NFKB2,MXD1,GM11007,E2F1,ATF4,HOXB9,EGR2,PBX4,FUBP1,SOX4,ZFP317,ZFP287,FOXQ1,EGR1,LRRFIP1,ZFP658,ZFP28,NR6A1,KLF11…
GO:MF	hydrolase activity	GO:0016787	0.00336049	2.4736	2481	1327	180	25071	ZC3H12C,HSPA1A,AMPD1,TMPRSS7,ACTA1,ACOT12,DIRAS1,PGA5,CTRB1,DNAH12,ADAM1B,DDX4,LYZ2,TLL2,DNAH10,ADAMTS5,ST14,MORC2B,HP,SPAG1,ADSSL1,CYM,TUBB3,TMPRSS12,ADAM30,DHH,TMPRSS2,REM2,ABCA17,PRSS27,HMOX1,TUBA1A,LCT,ADAM32,PLCXD2,ADAMTS4,CHD5,EPHX3,ARL9,ABCG4,TNFAIP6,EXO1,RNASE4,MYSM1,DUSP1,NDST3,RAB39B,PLCH2,KLB,PDE6B,DUSP4,ENDOU,ANG,RHOF,RHEBL1,RHOH,EME1,GCH1,GBE1,CAPN12,STYXL1,CPD,PRSS16,NRIP3,DUSP6,SMC…
GO:MF	glycine N-acyltransferase activity	GO:0047961	0.00402841	2.39487	4	1327	4	25071	KEG1,GM4952,GLYATL3,GLYAT
GO:MF	protein dimerization activity	GO:0046983	0.00471549	2.32647	1160	1327	96	25071	NEUROG2,SDCBP2,APOA1,TAL1,CYBB,NR4A3,MORC2B,ATF3,SLC5A5,MIXL1,MSC,PIRB,CITED1,IL17F,HMOX1,MYC,FCER1G,SYT1,VIL1,GADD45A,TUBA1A,BDKRB2,TCFL5,LCT,GRHL1,E2F2,PECAM1,FLRT3,CENPW,E2F3,ABCG4,BHLHA15,TSSK4,SIM1,NR4A2,SLC3A1,ANG,GCH1,CLCN1,SLC11A1,PYCARD,NR4A1,SMC3,XPA,GCA,NAALADL1,H2-M10.2,SLC25A27,ERCC5,ZDHHC2,CHKA,SLIT2,TUBB2B,ODC1,RRM2,KIF20B,KNSTRN,MXD1,E2F1,PLD6,ATF4,TRIM6,GLIPR2,SLC8B1,SLC3A2,MLXIP…
GO:MF	cis-regulatory region sequence-specific DNA binding	GO:0000987	0.00496335	2.30423	1116	1327	93	25071	FOSB,SRY,T,TBX21,TAL1,NR4A3,GSX1,FOSL1,OVOL3,ATF3,FOXL1,NOBOX,TBX10,SOX15,CEBPD,MIXL1,MSC,POU5F1,NOTO,DDN,MYC,GRHL2,TCFL5,GRHL1,E2F2,E2F3,BHLHA15,FOS,MAFK,ETV4,NR4A2,JUNB,NR1H5,TBX6,POU3F2,POU2F2,NFKBIZ,KLF5,ZFP54,KLF4,OBOX3,NR4A1,KLF6,ZFP941,GM4767,SP6,HSF5,ZFP786,ELL2,GM14412,MAFF,ZFP473,NFKB2,MXD1,GM11007,E2F1,ATF4,HOXB9,EGR2,PBX4,FUBP1,SOX4,ZFP317,ZFP287,FOXQ1,EGR1,LRRFIP1,ZFP658,ZFP28,NR6A1,…
GO:MF	DNA-binding transcription activator activity, RNA polymerase II-specific	GO:0001228	0.0088037	2.05533	519	1327	51	25071	FOSB,TBX21,NR4A3,GSX1,FOSL1,ATF3,NOBOX,CEBPD,MIXL1,POU5F1,MYC,GRHL2,GRHL1,E2F2,E2F3,BHLHA15,FOS,ETV4,NR4A2,JUNB,POU3F2,ETV5,POU2F2,KLF5,KLF4,NR4A1,KLF6,ZFP786,GM14412,MAFF,ZFP473,NFKB2,GM11007,ATF4,HOXB9,EGR2,PLSCR2,MLXIP,SOX4,EGR1,ZFP658,NR6A1,MEIS3,HINFP,TEAD1,CREBRF,ZFP605,RUNX2,BMYC,HHEX,KLF7
GO:MF	enzyme binding	GO:0019899	0.0102603	1.98884	2331	1327	168	25071	HSPA1A,MAGI2,ANKRD1,SRY,CYP3A13,JAKMIP3,APOA1,SIGLECG,PARP16,PIN1RT1,HK3,SERPINB9B,TRIM72,TAL1,NR4A3,GSTP2,HPCA,ADCY4,CD6,IL12RB2,POU5F1,CLPS,PIRB,TNF,LAX1,TCL1B2,HMOX1,MYC,GADD45A,BDKRB2,PPP1R27,TRIM43A,NOL3,PECAM1,ADAMTS4,CHD5,PPP1R15A,EPHA4,ATP6V0A4,CNST,SPTBN4,DUSP1,ADORA2A,RHOF,RHOH,UNC13D,AKAP6,GCH1,SGK1,CITED2,STYXL1,SYN1,CPD,CCNT1,CCND2,GCLM,MCM10,KLF4,IRS2,FANCD2,PYCARD,IQGAP3,BCL3,PRKAR…
GO:MF	catalytic activity, acting on DNA	GO:0140097	0.0145103	1.83832	239	1327	29	25071	GM960,CHD5,EXO1,EME1,SMC3,RAD51B,RAD54B,POLQ,ERCC5,RAD51,RAD54L,BTAF1,ANXA1,MLH3,BLM,UPF1,NPM2,CHTF18,APTX,DCLRE1C,GEN1,MCM8,MSH3,RTEL1,ZRANB3,NEIL3,ZGRF1,HLTF,MGME1
GO:MF	protein homodimerization activity	GO:0042803	0.015352	1.81383	788	1327	69	25071	SDCBP2,APOA1,NR4A3,MORC2B,ATF3,SLC5A5,MIXL1,PIRB,CITED1,IL17F,HMOX1,FCER1G,VIL1,GADD45A,LCT,GRHL1,PECAM1,FLRT3,ABCG4,TSSK4,ANG,GCH1,CLCN1,SLC11A1,PYCARD,XPA,GCA,NAALADL1,H2-M10.2,SLC25A27,ERCC5,ZDHHC2,CHKA,SLIT2,ODC1,RRM2,KIF20B,KNSTRN,PLD6,TRIM6,GLIPR2,SLC8B1,SLC3A2,BLM,CAV2,IRAK2,MID1,XDH,GEN1,CCL5,SGTB,LRRFIP1,NPR3,TPST2,NR6A1,BIRC5,ACOX2,PRMT2,ZFP365,SRGAP2,MAD2L1,H2-Q1,PGRMC1,EXD1,HHEX,BCL2L…
GO:MF	transporter activity	GO:0005215	0.0175549	1.7556	1184	1327	95	25071	KCNE2,KCNJ12,CPLX1,OTOP1,GABRR2,APOA1,ATG9B,KCNT1,SLC44A2,NPC1L1,SLC5A5,GSDMC4,BEST3,LRG1,MCOLN3,SLC29A4,ABCA17,AQP11,FABP4,SLC4A5,KCNK13,ATP6V1C2,HRH1,SCN4A,VMP1,KCNQ5,GM21985,CHRNB1,ABCG4,ATP6V0A4,BEST1,UCP3,PCTP,APOL8,GJA6,CATSPER3,TRPC2,PKD1L3,POU2F2,GABRG3,CLCN1,P2RX5,SLC11A1,SCN3A,GRIK5,CATSPER2,SLC16A10,SLC8A3,ANK,ZDHHC13,CLCN6,ABCC5,ATP6V1G2,SLC2A13,HPX,KCNJ6,SLC25A27,SLC45A1,DISP2,SLC25A…
GO:MF	chemorepellent activity	GO:0045499	0.0206207	1.6857	26	1327	8	25071	APOA1,FLRT3,SEMA6B,SEMA3E,SLIT2,SEMA3D,EFNA5,SEMA3G
GO:MF	chromatin binding	GO:0003682	0.0247137	1.60706	625	1327	57	25071	L3MBTL1,TAL1,FOSL1,MORC2B,SOX15,SCML4,POU5F1,CITED1,GRHL2,GADD45A,GRHL1,CHD5,AUTS2,EXO1,FOS,TOX,CITED2,CCNT1,KLF4,SMC3,ARID5A,CCNT2,BRCA1,POLQ,RAD51,TSPYL2,CDC45,BEND6,MLH3,MLLT3,ATF4,EGR2,UPF1,NPM2,ACSS2,APTX,NUPR1,EGR1,MCM8,TICRR,CRTC2,CBX8,MEIS3,HINFP,BRD2,HMGN5,PAX3,AJUBA,SMC4,RUNX2,BCAS3,HHEX,TSPYL4,CALCOCO1,CDC6,UBE2T,ORC1
GO:MF	molecular function activator activity	GO:0140677	0.0263772	1.57877	1135	1327	91	25071	HSPA1A,IL17C,FASL,APOA1,PARP16,PIN1RT1,ARHGAP27,RGS2,NGF,VGF,TNFSF18,PRL7A2,SPP1,NODAL,LRG1,CCL6,GAST,CLPS,GIP,IFNA13,TNF,IL13,NPPB,IL17F,TCL1B2,EDN1,CXCL9,AMH,FLRT3,FGF17,FGF5,FGF23,RGS20,SEMA6B,FGF6,JAG1,CITED2,CCNT1,THPO,CCND2,GM13285,GM13288,PYCARD,CCL9,EREG,IQGAP3,INHBA,FAM47E,CCNT2,LGALS3,LLGL2,S100A7A,ERCC5,SEMA3E,SLIT2,DLC1,CTSK,ACRBP,AGRP,NCF1,CD24A,SEMA3D,PDPK1,GUCA1B,BLM,EFNA5,NUPR1,CC…
GO:MF	molecular function regulator activity	GO:0098772	0.0330946	1.48024	2135	1327	153	25071	HSPA1A,EFHD1,KCNE2,FGD5,RASGEF1A,IL17C,FASL,APOA1,PARP16,PIN1RT1,ARHGAP27,SERPINB9B,HC,RGS2,NGF,VGF,TNFSF18,PRL7A2,SPP1,4930474N05RIK,ANGPTL4,NODAL,LRG1,SCG5,CCL6,GAST,CLPS,GIP,IFNA13,TNF,IL13,NPPB,IL17F,TCL1B2,EDN1,CCNO,SYT1,VIL1,CXCL9,PSD2,HSPH1,PPP1R27,AMH,NOL3,CABP4,FLRT3,FGF17,PPP1R15A,FGF5,FGF23,RGS20,SERPINI1,RASGRP4,ADH7,SEMA6B,CCNG2,FGF6,JAG1,RHOH,PLEKHG4,SGK1,CITED2,STYXL1,INCA1,CCNT1,T…
GO:MF	protein tyrosine/threonine phosphatase activity	GO:0008330	0.0428205	1.36835	10	1327	5	25071	DUSP1,DUSP4,DUSP6,DUSP10,DUSP8
GO:MF	DNA/DNA annealing activity	GO:1990814	0.0428205	1.36835	10	1327	5	25071	RAD54L,ANXA1,BLM,RECQL4,ZRANB3
GO:MF	MAP kinase tyrosine phosphatase activity	GO:0033550	0.0428205	1.36835	10	1327	5	25071	DUSP1,DUSP4,DUSP6,DUSP10,DUSP8
GO:BP	biological regulation	GO:0065007	1.17028e-25	24.9317	13542	1315	856	26963	PLEKHA4,CYP2C55,FOSB,GM28047,HSPA1A,ZDBF2,L3MBTL1,SPDEF,MAGI2,ANKRD1,ACTA1,EPHA8,SRY,DIRAS1,EFHD1,KCNE2,CYP17A1,KCNJ12,SYN2,CPLX1,GM21874,CTRB1,CYP3A13,RASGEF1A,PTH2R,ASB17,OTOP1,GABRR2,IL17C,FASL,PTX3,APOA1,DPPA1,SIGLECG,TNFRSF13B,PARP16,ATCAY,STMN4,PIN1RT1,BTLA,HAVCR2,HK3,DRC1,ARHGAP27,DDX4,PKHD1,HAPLN2,MSANTD1,SRMS,CUZD1,SERPINB9B,MB,PALMD,TLL2,FCGR1,GPR50,HC,VMN2R42,T,RGS2,FGFR4,TBX21,TRIM72,…
GO:BP	anatomical structure development	GO:0048856	3.17944e-24	23.4976	6290	1315	477	26963	ZDBF2,L3MBTL1,MYH11,GAL3ST1,SPDEF,MAGI2,ANKRD1,ACTA1,EPHA8,SRY,CATSPERD,EFHD1,KCNE2,OTOP1,FASL,PTX3,APOA1,SIGLECG,TNFRSF13B,ATCAY,STMN4,PIN1RT1,ADAM1B,HAVCR2,DRC1,PKHD1,HAPLN2,MARVELD2,MB,PALMD,TLL2,HC,T,RGS2,TBX21,MYH15,TRIM72,TAL1,CYBB,NR4A3,MOV10L1,TECTA,NGF,ADAMTS5,TTC36,ATG9B,HPCA,ARRDC3,VGF,SPEM1,TNFSF18,OTP,ST14,GSX1,PRL7A2,NRCAM,EQTN,FOSL1,CD79A,HEATR9,OVOL3,HP,ATF3,RIPK4,SPP1,TLE6,FND3C2…
GO:BP	regulation of biological process	GO:0050789	3.87314e-24	23.4119	13153	1315	832	26963	PLEKHA4,FOSB,GM28047,HSPA1A,ZDBF2,L3MBTL1,SPDEF,MAGI2,ANKRD1,ACTA1,EPHA8,SRY,DIRAS1,EFHD1,KCNE2,CYP17A1,KCNJ12,SYN2,CPLX1,GM21874,CTRB1,CYP3A13,RASGEF1A,PTH2R,ASB17,OTOP1,GABRR2,IL17C,FASL,PTX3,APOA1,DPPA1,SIGLECG,TNFRSF13B,PARP16,ATCAY,STMN4,PIN1RT1,BTLA,HAVCR2,HK3,DRC1,ARHGAP27,DDX4,PKHD1,HAPLN2,MSANTD1,SRMS,CUZD1,SERPINB9B,MB,PALMD,TLL2,FCGR1,GPR50,HC,VMN2R42,T,RGS2,FGFR4,TBX21,TRIM72,TAL1,CYB…
GO:BP	positive regulation of biological process	GO:0048518	4.49677e-24	23.3471	6584	1315	493	26963	PLEKHA4,FOSB,HSPA1A,SPDEF,MAGI2,ANKRD1,ACTA1,EPHA8,SRY,KCNE2,CYP17A1,CTRB1,CYP3A13,RASGEF1A,PTH2R,FASL,PTX3,APOA1,DPPA1,PIN1RT1,HAVCR2,PKHD1,HAPLN2,MSANTD1,SRMS,FCGR1,HC,T,RGS2,FGFR4,TBX21,TAL1,CYBB,NR4A3,MYRFL,PDZK1,NGF,MAOB,HPCA,ARRDC3,TNFSF18,OTP,GSX1,PRL7A2,FOSL1,CD8B1,CD79A,NECAB2,ATF3,SPP1,TLE6,CLDN5,NOBOX,TBX10,SOX15,VWC2L,ANGPTL4,NODAL,CEBPD,LRG1,CD6,TMPRSS12,IL4I1,DHH,TMPRSS2,MIXL1,CD3E,…
GO:BP	positive regulation of cellular process	GO:0048522	1.0803e-22	21.9665	6243	1315	469	26963	PLEKHA4,FOSB,HSPA1A,SPDEF,MAGI2,ANKRD1,ACTA1,EPHA8,SRY,KCNE2,CYP17A1,CTRB1,CYP3A13,RASGEF1A,PTH2R,FASL,PTX3,APOA1,DPPA1,PIN1RT1,HAVCR2,PKHD1,HAPLN2,MSANTD1,SRMS,FCGR1,HC,T,RGS2,FGFR4,TBX21,TAL1,CYBB,NR4A3,MYRFL,PDZK1,NGF,MAOB,HPCA,ARRDC3,TNFSF18,OTP,GSX1,PRL7A2,FOSL1,NECAB2,ATF3,SPP1,TLE6,CLDN5,NOBOX,TBX10,SOX15,VWC2L,ANGPTL4,NODAL,CEBPD,LRG1,CD6,TMPRSS12,IL4I1,DHH,MIXL1,CD3E,CCL6,ITLN1,CYP1B1,IL…
GO:BP	developmental process	GO:0032502	1.33676e-22	21.8739	6876	1315	504	26963	ZDBF2,L3MBTL1,MYH11,GAL3ST1,SPDEF,MAGI2,ANKRD1,ACTA1,EPHA8,SRY,CATSPERD,EFHD1,KCNE2,OTOP1,FASL,PTX3,APOA1,SIGLECG,TNFRSF13B,ATCAY,STMN4,PIN1RT1,ADAM1B,HAVCR2,DRC1,DDX4,PKHD1,HAPLN2,MARVELD2,MB,PALMD,TLL2,HC,T,RGS2,TBX21,MYH15,TRIM72,TAL1,CYBB,NR4A3,MOV10L1,TECTA,NGF,ADAMTS5,TTC36,SUN5,ATG9B,HPCA,ARRDC3,VGF,SPEM1,TNFSF18,OTP,ST14,GSX1,PRL7A2,NRCAM,EQTN,FOSL1,CD79A,HEATR9,OVOL3,HP,ATF3,RIPK4,SPP1,M…
GO:BP	multicellular organism development	GO:0007275	7.50499e-22	21.1247	4886	1315	388	26963	L3MBTL1,MYH11,GAL3ST1,SPDEF,MAGI2,ANKRD1,EPHA8,SRY,EFHD1,OTOP1,FASL,PTX3,APOA1,ATCAY,STMN4,PIN1RT1,ADAM1B,HAVCR2,DRC1,PKHD1,HAPLN2,MB,TLL2,HC,T,RGS2,TBX21,MYH15,TAL1,CYBB,NR4A3,TECTA,NGF,ADAMTS5,TTC36,ATG9B,HPCA,VGF,SPEM1,TNFSF18,OTP,ST14,GSX1,PRL7A2,NRCAM,FOSL1,HP,SPP1,TLE6,HECW1,GAS2,OPN5,FOXL1,CLDN5,TUBB3,NOBOX,SOX15,VWC2L,ANGPTL4,NODAL,LRG1,IL4I1,HMGCS2,ADAM30,DHH,BASP1,SFRP5,MCOLN3,MIXL1,CD3…
GO:BP	localization	GO:0051179	1.70843e-20	19.7674	5362	1315	411	26963	HSPA1A,PRG4,APOL7E,MAGI2,ANKRD1,KCNE2,KCNJ12,SYN2,CPLX1,OTOP1,GABRR2,FASL,PTX3,MYO5C,APOA1,DPPA1,ATCAY,PIN1RT1,ARHGAP27,DDX4,PKHD1,NXF3,MB,FCGR1,RGS2,TMED6,TRIM72,CYBB,NR4A3,PDZK1,NGF,ATG9B,MAOB,HPCA,ARRDC3,VGF,KCNT1,PRL7A2,NRCAM,EQTN,SLC44A2,NPC1L1,NECAB2,SLC5A5,MYO1A,SPP1,MYCBPAP,TLE6,GSDMC4,NXF2,BEST3,LRG1,JSRP1,MCOLN3,SCG5,ITLN1,POU5F1,SLC29A4,ABCA17,GIP,SELENBP2,TNF,IL13,CITED1,LMBR1L,ITGAM,…
GO:BP	regulation of cellular process	GO:0050794	3.09949e-20	19.5087	12758	1315	798	26963	PLEKHA4,FOSB,GM28047,HSPA1A,ZDBF2,L3MBTL1,SPDEF,MAGI2,ANKRD1,ACTA1,EPHA8,SRY,DIRAS1,EFHD1,KCNE2,CYP17A1,KCNJ12,CPLX1,GM21874,CTRB1,CYP3A13,RASGEF1A,PTH2R,ASB17,OTOP1,IL17C,FASL,PTX3,APOA1,DPPA1,SIGLECG,TNFRSF13B,PARP16,ATCAY,STMN4,PIN1RT1,BTLA,HAVCR2,HK3,DRC1,ARHGAP27,DDX4,PKHD1,HAPLN2,MSANTD1,SRMS,CUZD1,SERPINB9B,MB,FCGR1,GPR50,HC,VMN2R42,T,RGS2,FGFR4,TBX21,TRIM72,TAL1,CYBB,NR4A3,MYRFL,PDZK1,GST…
GO:BP	system development	GO:0048731	5.27314e-19	18.2779	4123	1315	333	26963	MYH11,GAL3ST1,SPDEF,MAGI2,ANKRD1,EPHA8,SRY,EFHD1,FASL,PTX3,APOA1,ATCAY,STMN4,PIN1RT1,ADAM1B,HAVCR2,DRC1,PKHD1,HAPLN2,MB,HC,T,RGS2,TBX21,MYH15,TAL1,CYBB,NR4A3,TECTA,NGF,ADAMTS5,TTC36,ATG9B,HPCA,VGF,OTP,ST14,GSX1,NRCAM,FOSL1,HP,SPP1,TLE6,HECW1,GAS2,OPN5,FOXL1,CLDN5,TUBB3,NOBOX,VWC2L,ANGPTL4,NODAL,LRG1,HMGCS2,ADAM30,DHH,BASP1,SFRP5,MCOLN3,MIXL1,CD3E,MSC,CYP1B1,NOTO,GIP,TNF,CITED1,NPPB,AQP11,LRRC10,C…
GO:BP	establishment of localization	GO:0051234	5.29171e-18	17.2764	4689	1315	363	26963	HSPA1A,PRG4,APOL7E,MAGI2,ANKRD1,KCNE2,KCNJ12,SYN2,CPLX1,OTOP1,GABRR2,FASL,PTX3,MYO5C,APOA1,DPPA1,ARHGAP27,PKHD1,NXF3,MB,FCGR1,RGS2,TMED6,TRIM72,CYBB,NR4A3,PDZK1,NGF,ATG9B,MAOB,HPCA,ARRDC3,VGF,KCNT1,PRL7A2,EQTN,SLC44A2,NPC1L1,NECAB2,SLC5A5,MYO1A,SPP1,MYCBPAP,TLE6,GSDMC4,NXF2,BEST3,LRG1,MCOLN3,SCG5,ITLN1,POU5F1,SLC29A4,ABCA17,GIP,SELENBP2,TNF,IL13,CITED1,LMBR1L,ITGAM,AQP11,GM12169,FABP12,CAMK1D,FAB…
GO:BP	cell differentiation	GO:0030154	2.44531e-16	15.6117	4795	1315	363	26963	ZDBF2,L3MBTL1,MYH11,SPDEF,MAGI2,ANKRD1,ACTA1,EPHA8,SRY,CATSPERD,EFHD1,FASL,PTX3,SIGLECG,TNFRSF13B,ATCAY,STMN4,PIN1RT1,DDX4,PKHD1,HAPLN2,MARVELD2,MB,TLL2,T,RGS2,TBX21,TRIM72,TAL1,NR4A3,MOV10L1,TECTA,NGF,ADAMTS5,TTC36,SPEM1,TNFSF18,OTP,ST14,GSX1,NRCAM,EQTN,CD79A,HEATR9,OVOL3,ATF3,SPP1,MYCBPAP,TLE6,FND3C2,HECW1,4930474N05RIK,FOXL1,CLDN5,TUBB3,NOBOX,TBX10,SOX15,VWC2L,NODAL,CEBPD,LRG1,TMPRSS12,IL4I1,D…
GO:BP	cellular developmental process	GO:0048869	2.53275e-16	15.5964	4796	1315	363	26963	ZDBF2,L3MBTL1,MYH11,SPDEF,MAGI2,ANKRD1,ACTA1,EPHA8,SRY,CATSPERD,EFHD1,FASL,PTX3,SIGLECG,TNFRSF13B,ATCAY,STMN4,PIN1RT1,DDX4,PKHD1,HAPLN2,MARVELD2,MB,TLL2,T,RGS2,TBX21,TRIM72,TAL1,NR4A3,MOV10L1,TECTA,NGF,ADAMTS5,TTC36,SPEM1,TNFSF18,OTP,ST14,GSX1,NRCAM,EQTN,CD79A,HEATR9,OVOL3,ATF3,SPP1,MYCBPAP,TLE6,FND3C2,HECW1,4930474N05RIK,FOXL1,CLDN5,TUBB3,NOBOX,TBX10,SOX15,VWC2L,NODAL,CEBPD,LRG1,TMPRSS12,IL4I1,D…
GO:BP	mitotic cell cycle	GO:0000278	5.37533e-16	15.2696	854	1315	107	26963	HSPA1A,L3MBTL1,PKHD1,TAL1,TRIM36,TUBB3,TNF,EDN1,CCNO,MYC,TUBA1A,AIF1,CENPW,E2F3,IER3,DUSP1,CCNG2,NABP1,EME1,ZWILCH,CCND2,AK129341,KLF4,CDCA5,FANCD2,EREG,SMC3,IQGAP3,WDR62,TUBB4A,CENPH,INHBA,RAD51B,PLK3,BC055324,PLK2,BRCA1,RAD51,TTK,TUBB2B,TUBAL3,ASNS,NSL1,RRM2,BTG1,ANXA1,PCNT,MASTL,KIF20B,KNSTRN,CDC45,CENPJ,E2F1,FOXM1,TAF2,CENPK,PKMYT1,NEK2,BLM,NPM2,CAV2,BUB1,SKA3,ZFP207,SASS6,DSN1,SPRY2,GEN1,NDC…
GO:BP	cellular process	GO:0009987	6.12285e-16	15.213	21509	1315	1168	26963	PLEKHA4,CYP2C55,CYP2C65,FOSB,GM28047,TPH2,HSPA1A,AMPD1,ZDBF2,PRG4,L3MBTL1,APOL7E,MYH11,GAL3ST1,TMPRSS7,SPDEF,HKDC1,MAGI2,ANKRD1,DYRK4,ACTA1,ACOT12,EPHA8,SRY,DIRAS1,FER1L6,CATSPERD,EFHD1,KCNE2,CYP17A1,PGA5,KCNJ12,SYN2,CPLX1,GM21874,CTRB1,DNAH12,CYP3A13,RASGEF1A,PTH2R,ASB17,OTOP1,GABRR2,IL17C,SDCBP2,FASL,PTX3,MYO5C,APOA1,DPPA1,SIGLECG,TNFRSF13B,PARP16,ATCAY,STMN4,PIN1RT1,ADAM1B,BTLA,HAVCR2,HK3,DRC1…
GO:BP	anatomical structure morphogenesis	GO:0009653	1.78213e-15	14.7491	2769	1315	238	26963	ANKRD1,ACTA1,EPHA8,SRY,OTOP1,FASL,APOA1,PKHD1,PALMD,HC,T,TAL1,CYBB,NR4A3,TECTA,NGF,ADAMTS5,ATG9B,SPEM1,ST14,NRCAM,EQTN,RIPK4,HECW1,GAS2,OPN5,FOXL1,CLDN5,TUBB3,SOX15,ANGPTL4,NODAL,LRG1,TMPRSS12,SFRP5,MIXL1,CYP1B1,POU5F1,NOTO,TNF,LBX2,CITED1,IL17F,EDN1,HMOX1,MYC,GRHL2,SYT1,VIL1,CXCL9,CRABP2,GADD45A,TUBA1A,AMH,CABP4,CRISPLD2,E2F2,PECAM1,CDHR1,NOVA2,FLRT3,RHO,FGF17,PPP1R15A,EPHA4,FGF5,IFRD1,FGF23,AUT…
GO:BP	mitotic cell cycle process	GO:1903047	2.11669e-15	14.6743	721	1315	95	26963	HSPA1A,L3MBTL1,PKHD1,TRIM36,TNF,EDN1,CCNO,MYC,AIF1,E2F3,IER3,DUSP1,CCNG2,NABP1,EME1,ZWILCH,CCND2,AK129341,KLF4,CDCA5,FANCD2,EREG,SMC3,IQGAP3,WDR62,CENPH,INHBA,RAD51B,PLK3,PLK2,BRCA1,RAD51,TTK,NSL1,RRM2,ANXA1,PCNT,MASTL,KIF20B,KNSTRN,CDC45,CENPJ,E2F1,FOXM1,TAF2,CENPK,PKMYT1,NEK2,BLM,NPM2,CAV2,BUB1,SKA3,ZFP207,SASS6,DSN1,SPRY2,GEN1,NDC80,MDM2,TAOK3,CLSPN,RRM2B,MIIP,BAZ1B,CEP55,TICRR,RTEL1,BIRC5,KLF…
GO:BP	response to stress	GO:0006950	6.94035e-15	14.1586	3966	1315	309	26963	HSPA1A,ANKRD1,EFHD1,OTOP1,IL17C,FASL,PTX3,APOA1,SIGLECG,PARP16,PIN1RT1,HAVCR2,HK3,LYZ2,SERPINB9B,MB,FCGR1,HC,TRIM72,CYBB,NR4A3,ADAMTS5,VGF,TNFSF18,FOSL1,MORC2B,CD96,HP,ATF3,SPP1,ADSSL1,GSDMC4,ANGPTL4,LRG1,GPX2,CD6,MUC5B,HMGCS2,PYGM,CCL6,CYP1B1,GIP,CLEC4A1,IFNA13,TNF,IL13,CITED1,ITGAM,NPPB,AQP11,CNR2,CAMK1D,FABP4,IL17F,EDN1,HMOX1,MYC,NQO1,FCER1G,VIL1,CXCL9,CCDC13,CCR4,GADD45A,HSPH1,BDKRB2,LCT,TRIM…
GO:BP	regulation of primary metabolic process	GO:0080090	9.12626e-15	14.0397	5358	1315	389	26963	FOSB,GM28047,HSPA1A,L3MBTL1,SPDEF,ANKRD1,SRY,KCNE2,CYP17A1,GM21874,FASL,PTX3,APOA1,PARP16,ATCAY,PIN1RT1,HAVCR2,MSANTD1,T,RGS2,FGFR4,TBX21,TAL1,NR4A3,MYRFL,NGF,TTC36,MAOB,TNFSF18,OTP,GSX1,FOSL1,OVOL3,MORC2B,NECAB2,ATF3,SPP1,TLE6,FOXL1,NOBOX,TBX10,SOX15,ANGPTL4,NODAL,CEBPD,CD6,IL4I1,DHH,BASP1,SFRP5,MIXL1,CD3E,SCML4,MSC,ITLN1,CYP1B1,POU5F1,NKX1-1,PIP5KL1,NOTO,DDN,GIP,PIRB,IFNA13,TNF,IL13,LBX2,CITED1…
GO:BP	transport	GO:0006810	1.09007e-14	13.9625	4387	1315	333	26963	HSPA1A,PRG4,APOL7E,MAGI2,ANKRD1,KCNE2,KCNJ12,SYN2,CPLX1,OTOP1,GABRR2,FASL,PTX3,MYO5C,APOA1,DPPA1,ARHGAP27,NXF3,MB,FCGR1,RGS2,TMED6,TRIM72,CYBB,NR4A3,PDZK1,NGF,ATG9B,MAOB,HPCA,ARRDC3,VGF,KCNT1,PRL7A2,EQTN,SLC44A2,NPC1L1,NECAB2,SLC5A5,MYO1A,SPP1,MYCBPAP,GSDMC4,NXF2,BEST3,LRG1,MCOLN3,SCG5,ITLN1,POU5F1,SLC29A4,ABCA17,GIP,SELENBP2,TNF,IL13,CITED1,LMBR1L,ITGAM,AQP11,GM12169,FABP12,CAMK1D,FABP4,EDN1,HMO…
GO:BP	cell cycle	GO:0007049	1.42519e-14	13.8461	1813	1315	173	26963	HSPA1A,L3MBTL1,DDX4,PKHD1,CUZD1,RGS2,TAL1,NR4A3,FOSL1,MORC2B,TRIM36,TLE6,GAS2,TUBB3,SOX15,TNF,EDN1,CCNO,MYC,GADD45A,TUBA1A,GM960,AIF1,GRK5,E2F2,CENPW,E2F3,IER3,EXO1,DUSP1,TSSK4,CCNG2,JUNB,GADD45B,NABP1,EME1,CITED2,AUNIP,ZWILCH,INCA1,CCNT1,CCND2,AK129341,TDRKH,KLF4,CDCA5,FANCD2,EREG,NR4A1,SMC3,IQGAP3,WDR62,TUBB4A,MAPK8,CENPH,INHBA,RAD51B,CCNT2,RAD54B,PLK3,BC055324,PLK2,BRCA1,LLGL2,RAD51,TTK,RAD54L…
GO:BP	cell development	GO:0048468	5.57007e-14	13.2541	3222	1315	261	26963	ZDBF2,L3MBTL1,MYH11,SPDEF,MAGI2,ANKRD1,ACTA1,EPHA8,CATSPERD,EFHD1,FASL,PTX3,SIGLECG,TNFRSF13B,ATCAY,STMN4,PIN1RT1,PKHD1,HAPLN2,MARVELD2,MB,RGS2,TBX21,TAL1,NR4A3,MOV10L1,TECTA,NGF,TTC36,SPEM1,TNFSF18,OTP,ST14,NRCAM,EQTN,CD79A,HEATR9,TLE6,FND3C2,HECW1,4930474N05RIK,CLDN5,TUBB3,NOBOX,SOX15,NODAL,CEBPD,TMPRSS12,IL4I1,DHH,MIXL1,CD3E,TAF7L,PIRB,IFNA13,TNF,LMBR1L,LRRC10,CAMK1D,EDN1,SLC4A5,MYC,GRHL2,FCER…
GO:BP	positive regulation of metabolic process	GO:0009893	6.73651e-14	13.1716	3725	1315	291	26963	FOSB,HSPA1A,SPDEF,ANKRD1,ACTA1,SRY,KCNE2,CYP17A1,CYP3A13,PTH2R,PTX3,APOA1,PIN1RT1,HAVCR2,MSANTD1,HC,T,FGFR4,TBX21,TAL1,CYBB,NR4A3,MYRFL,NGF,MAOB,TNFSF18,GSX1,FOSL1,ATF3,SPP1,CLDN5,NOBOX,TBX10,SOX15,ANGPTL4,NODAL,CEBPD,CD6,IL4I1,MIXL1,CD3E,ITLN1,CYP1B1,IL12RB2,POU5F1,DDN,IFNA13,TNF,IL13,CITED1,ITGAM,CAMK1D,FABP4,IL17F,TCL1B2,EDN1,HMOX1,MYC,GRHL2,FCER1G,PABPC1L,GADD45A,HSPH1,HRH1,AMH,DND1,AIF1,GRHL…
GO:BP	cell population proliferation	GO:0008283	1.42821e-13	12.8452	2176	1315	194	26963	HSPA1A,MAGI2,SDCBP2,FASL,APOA1,SIGLECG,TNFRSF13B,HAVCR2,PKHD1,HAPLN2,T,FGFR4,TAL1,NR4A3,GSTP2,NGF,ANKRD45,TNFSF18,OTP,PRL7A2,FOSL1,CD79A,ATF3,CLDN5,SOX15,NODAL,LRG1,CD6,IL4I1,A4GNT,SFRP5,CD3E,CYP1B1,NOTO,IFNA13,TNF,IL13,LMBR1L,NPPB,AQP11,FABP4,EDN1,HMOX1,MYC,GRHL2,CXCL9,BDKRB2,TCFL5,SCIN,BNIPL,NOL3,AIF1,GRK5,CHD5,FGF17,E2F3,PPP1R15A,EPHA4,FGF5,FGF23,TXNRD1,FOS,ETV4,OSMR,DUSP1,RASGRP4,TOX,MUC2,KLB…
GO:BP	regulation of response to stimulus	GO:0048583	2.4547e-13	12.61	4015	1315	306	26963	PLEKHA4,MAGI2,ANKRD1,EPHA8,EFHD1,RASGEF1A,OTOP1,FASL,APOA1,SIGLECG,PIN1RT1,BTLA,HAVCR2,PKHD1,SRMS,SERPINB9B,FCGR1,HC,RGS2,FGFR4,TBX21,TRIM72,NR4A3,GSTP2,NGF,LRIT3,ARRDC3,TNFSF18,PRL7A2,FOSL1,CD8B1,CD79A,CD96,NECAB2,ATF3,TLE6,GAS2,FOXL1,SOX15,VWC2L,NODAL,LRG1,CILP,IL4I1,DHH,SFRP5,CD3E,CCL6,CYP1B1,GIP,IFNA13,TNF,IL13,LBX2,LMBR1L,ITGAM,NPPB,AQP11,LAX1,CAMK1D,FABP4,IL17F,EDN1,HMOX1,MYC,FCER1G,ATP6V1C…
GO:BP	cell motility	GO:0048870	3.51436e-13	12.4542	1769	1315	166	26963	MAGI2,EPHA8,CATSPERD,RASGEF1A,APOA1,PIN1RT1,DRC1,DDX4,HC,T,FGFR4,TBX21,NR4A3,DNAH10,GSTP2,SPEM1,TNFSF18,ST14,SPP1,ITGA11,CLDN5,NODAL,LRG1,MIXL1,TAF7L,CCL6,CYP1B1,PIP5KL1,TNF,CNR2,CAMK1D,EDN1,HMOX1,MYC,FCER1G,VIL1,CXCL9,CCR4,GADD45A,TUBA1A,AIF1,PECAM1,FLRT3,FGF17,EPHA4,FGF5,FGF23,AUTS2,TNFAIP6,DNAH9,MYSM1,DUSP1,TSSK4,SLIT1,MUC2,NR4A2,SEMA6B,POU3F2,FGF6,DNAH1,JAG1,ANG,RHOF,CATSPER3,FERMT3,BIN2,CITE…
GO:BP	regulation of metabolic process	GO:0019222	4.42308e-13	12.3543	6848	1315	464	26963	FOSB,GM28047,HSPA1A,ZDBF2,L3MBTL1,SPDEF,ANKRD1,ACTA1,SRY,KCNE2,CYP17A1,GM21874,CYP3A13,PTH2R,FASL,PTX3,APOA1,SIGLECG,PARP16,ATCAY,PIN1RT1,HAVCR2,DDX4,MSANTD1,HC,T,RGS2,FGFR4,TBX21,TAL1,CYBB,NR4A3,MYRFL,GSTP2,NGF,ADAMTS5,TTC36,MAOB,ARRDC3,TNFSF18,OTP,GSX1,FOSL1,OVOL3,MORC2B,CD96,NECAB2,ATF3,SPP1,TLE6,FOXL1,CLDN5,NOBOX,TBX10,SOX15,ANGPTL4,NODAL,CEBPD,CILP,CD6,IL4I1,DHH,BASP1,SFRP5,MIXL1,CD3E,SCML4,…
GO:BP	organelle organization	GO:0006996	7.41558e-13	12.1299	3489	1315	273	26963	HSPA1A,L3MBTL1,MAGI2,ACTA1,CPLX1,FASL,MYO5C,APOA1,STMN4,DRC1,DDX4,PKHD1,TMED6,TRIM72,LRRC43,TAL1,TTC36,ATG9B,EQTN,MORC2B,MYO1A,TRIM36,TLE6,SPAG1,GAS2,TUBB3,TMPRSS12,NOTO,TNF,AQP11,EDN1,CCNO,MYC,SYT1,VIL1,CCDC13,GADD45A,HSPH1,TUBA1A,VMP1,SCIN,GM960,NOL3,AIF1,PECAM1,CHD5,CENPW,RHO,AUTS2,BHLHA15,IER3,ATP6V0A4,REEP2,SPTBN4,DUSP1,LRRTM1,AVIL,RAPSN,GRID2IP,DNAH1,CCDC170,ANG,RHOF,TDRD5,BIN2,RHOH,EME1,GC…
GO:BP	intracellular signal transduction	GO:0035556	9.36719e-13	12.0284	2885	1315	236	26963	MAGI2,ANKRD1,EPHA8,RASGEF1A,ASB17,FASL,APOA1,SIGLECG,PARP16,PIN1RT1,HAVCR2,PKHD1,SRMS,RGS2,FGFR4,CYBB,NR4A3,GSTP2,NGF,HPCA,ARRDC3,NECAB2,ATF3,NODAL,ADCY4,CILP,SFRP5,MCOLN3,CD3E,CCL6,CYP1B1,GIP,SCGB2A2,TNF,CITED1,NPPB,LAX1,EDN1,HMOX1,MYC,CCR4,GADD45A,PSD2,BDKRB2,AMH,NOL3,AIF1,E2F2,PECAM1,CHD5,PPP1R15A,EPHA4,FGF23,AUTS2,BHLHA15,IER3,FOS,DUSP1,TSSK4,RASGRP4,RAB39B,PLCH2,NR4A2,KLB,NR1H5,SESN3,DUSP4,G…
GO:BP	cell cycle process	GO:0022402	4.92288e-12	11.3078	1262	1315	128	26963	HSPA1A,L3MBTL1,DDX4,PKHD1,MORC2B,TRIM36,TLE6,SOX15,TNF,EDN1,CCNO,MYC,GADD45A,TUBA1A,GM960,AIF1,CENPW,E2F3,IER3,DUSP1,CCNG2,NABP1,EME1,AUNIP,ZWILCH,CCND2,AK129341,TDRKH,KLF4,CDCA5,FANCD2,EREG,SMC3,IQGAP3,WDR62,MAPK8,CENPH,INHBA,RAD51B,RAD54B,PLK3,BC055324,PLK2,BRCA1,LLGL2,RAD51,TTK,RAD54L,PLK4,NSL1,RRM2,ANXA1,PCNT,MASTL,KIF20B,KNSTRN,CDC45,CENPJ,CENPO,E2F1,MLH3,FOXM1,RAD18,TAF2,MIS18A,CENPK,IFFO1,…
GO:BP	response to stimulus	GO:0050896	1.71233e-11	10.7664	10529	1315	648	26963	PLEKHA4,CYP2C55,CYP2C65,FOSB,HSPA1A,PRG4,MAGI2,ANKRD1,ACTA1,EPHA8,DIRAS1,FER1L6,EFHD1,KCNE2,CTRB1,CYP3A13,RASGEF1A,PTH2R,ASB17,OTOP1,IL17C,FASL,PTX3,APOA1,SIGLECG,TNFRSF13B,PARP16,PIN1RT1,BTLA,HAVCR2,HK3,ARHGAP27,PKHD1,LYZ2,SRMS,CUZD1,SERPINB9B,MB,FCGR1,GPR50,HC,VMN2R42,T,RGS2,FGFR4,TBX21,TRIM72,CYBB,NR4A3,GSTP2,NGF,ADAMTS5,TTC36,LRIT3,MAOB,HPCA,ARRDC3,VGF,TNFSF18,PRL7A2,FOSL1,CD8B1,CD79A,MORC2B,…
GO:BP	regulation of macromolecule metabolic process	GO:0060255	3.98475e-11	10.3996	6316	1315	426	26963	FOSB,GM28047,HSPA1A,ZDBF2,L3MBTL1,SPDEF,ANKRD1,ACTA1,SRY,KCNE2,GM21874,CYP3A13,FASL,PTX3,APOA1,SIGLECG,PARP16,PIN1RT1,HAVCR2,DDX4,MSANTD1,HC,T,RGS2,FGFR4,TBX21,TAL1,CYBB,NR4A3,MYRFL,GSTP2,NGF,TTC36,TNFSF18,OTP,GSX1,FOSL1,OVOL3,MORC2B,CD96,NECAB2,ATF3,SPP1,TLE6,FOXL1,CLDN5,NOBOX,TBX10,SOX15,NODAL,CEBPD,CILP,CD6,IL4I1,DHH,BASP1,SFRP5,MIXL1,CD3E,SCML4,MSC,ITLN1,CYP1B1,IL12RB2,POU5F1,NKX1-1,PIP5KL1,N…
GO:BP	programmed cell death	GO:0012501	4.91296e-11	10.3087	2133	1315	183	26963	SPDEF,ANKRD1,CTRB1,FASL,ATCAY,PIN1RT1,HK3,PKHD1,SERPINB9B,NR4A3,GSTP2,NGF,ATG9B,FOSL1,ATF3,SPP1,GAS2,GSDMC4,ANGPTL4,CD3E,CYP1B1,PIP5KL1,TNF,IL13,CITED1,LMBR1L,CAMK1D,EDN1,TRIM69,HMOX1,MYC,NQO1,FCER1G,VIL1,GADD45A,HSPH1,TUBA1A,BDKRB2,SCIN,BNIPL,NOL3,AIF1,BCL2L15,GRK5,E2F2,E2F3,PPP1R15A,TXNRD1,HTATIP2,IER3,DUSP1,MUC2,NR4A2,ADORA2A,RAPSN,PDE6B,PRKCG,GADD45B,CERS3,GCH1,SGK1,CITED2,GBE1,ALDH1A1,STYXL1…
GO:BP	cell death	GO:0008219	4.91296e-11	10.3087	2133	1315	183	26963	SPDEF,ANKRD1,CTRB1,FASL,ATCAY,PIN1RT1,HK3,PKHD1,SERPINB9B,NR4A3,GSTP2,NGF,ATG9B,FOSL1,ATF3,SPP1,GAS2,GSDMC4,ANGPTL4,CD3E,CYP1B1,PIP5KL1,TNF,IL13,CITED1,LMBR1L,CAMK1D,EDN1,TRIM69,HMOX1,MYC,NQO1,FCER1G,VIL1,GADD45A,HSPH1,TUBA1A,BDKRB2,SCIN,BNIPL,NOL3,AIF1,BCL2L15,GRK5,E2F2,E2F3,PPP1R15A,TXNRD1,HTATIP2,IER3,DUSP1,MUC2,NR4A2,ADORA2A,RAPSN,PDE6B,PRKCG,GADD45B,CERS3,GCH1,SGK1,CITED2,GBE1,ALDH1A1,STYXL1…
GO:BP	negative regulation of biological process	GO:0048519	5.62867e-11	10.2496	5981	1315	407	26963	HSPA1A,L3MBTL1,SPDEF,MAGI2,ANKRD1,SRY,OTOP1,FASL,PTX3,APOA1,SIGLECG,TNFRSF13B,PARP16,ATCAY,PIN1RT1,HAVCR2,HK3,DDX4,PKHD1,SERPINB9B,TLL2,HC,T,RGS2,TBX21,TRIM72,TAL1,NR4A3,GSTP2,NGF,ADAMTS5,TTC36,MAOB,ARRDC3,TNFSF18,OTP,FOSL1,MORC2B,CD96,NECAB2,ATF3,SPP1,TLE6,CLDN5,SOX15,VWC2L,ANGPTL4,NODAL,BEST3,CEBPD,CILP,IL4I1,A4GNT,BASP1,SFRP5,MIXL1,CD3E,SCML4,MSC,CYP1B1,POU5F1,PIP5KL1,CLEC4A1,PIRB,TNF,IL13,CIT…
GO:BP	animal organ development	GO:0048513	7.56083e-11	10.1214	3267	1315	252	26963	MYH11,SPDEF,MAGI2,ANKRD1,ACTA1,SRY,KCNE2,OTOP1,FASL,PTX3,APOA1,PIN1RT1,ADAM1B,DRC1,PKHD1,MB,TLL2,T,RGS2,MYH15,TRIM72,TAL1,NR4A3,TECTA,ADAMTS5,ATG9B,HPCA,ARRDC3,VGF,OTP,ST14,GSX1,PRL7A2,FOSL1,HP,ATF3,SPP1,GAS2,OPN5,FOXL1,NOBOX,SOX15,NODAL,CEBPD,LRG1,HMGCS2,ADAM30,DHH,BASP1,MCOLN3,MIXL1,CD3E,MSC,CYP1B1,NOTO,GIP,TNF,CITED1,NPPB,AQP11,LRRC10,IL17F,EDN1,HMOX1,SLC4A5,PRPS1L1,MYC,GRHL2,RD3,TUBA1A,SCIN,A…
GO:BP	negative regulation of cellular process	GO:0048523	1.07277e-10	9.96949	5732	1315	392	26963	HSPA1A,L3MBTL1,SPDEF,MAGI2,ANKRD1,SRY,OTOP1,FASL,PTX3,APOA1,SIGLECG,TNFRSF13B,PARP16,ATCAY,PIN1RT1,HAVCR2,HK3,DDX4,PKHD1,SERPINB9B,HC,T,RGS2,TBX21,TRIM72,TAL1,NR4A3,GSTP2,NGF,ADAMTS5,TTC36,MAOB,ARRDC3,TNFSF18,OTP,FOSL1,MORC2B,CD96,NECAB2,ATF3,SPP1,TLE6,CLDN5,SOX15,VWC2L,ANGPTL4,NODAL,CEBPD,CILP,IL4I1,A4GNT,BASP1,SFRP5,MIXL1,CD3E,SCML4,MSC,CYP1B1,POU5F1,PIP5KL1,CLEC4A1,PIRB,TNF,IL13,CITED1,LMBR1L,…
GO:BP	positive regulation of macromolecule metabolic process	GO:0010604	1.45527e-10	9.83706	3404	1315	259	26963	FOSB,HSPA1A,SPDEF,ANKRD1,ACTA1,SRY,KCNE2,CYP3A13,PIN1RT1,HAVCR2,MSANTD1,HC,T,FGFR4,TBX21,TAL1,CYBB,NR4A3,MYRFL,NGF,TNFSF18,GSX1,FOSL1,ATF3,SPP1,CLDN5,NOBOX,TBX10,SOX15,NODAL,CEBPD,CD6,IL4I1,MIXL1,CD3E,ITLN1,CYP1B1,IL12RB2,POU5F1,DDN,IFNA13,TNF,IL13,CITED1,IL17F,TCL1B2,EDN1,MYC,GRHL2,FCER1G,PABPC1L,HSPH1,AMH,DND1,AIF1,GRHL1,E2F2,PECAM1,FGF17,E2F3,PPP1R15A,EPHA4,FGF5,IFRD1,FGF23,AUTS2,HTATIP2,BHLHA…
GO:BP	cell migration	GO:0016477	1.59481e-10	9.79729	1544	1315	143	26963	MAGI2,EPHA8,RASGEF1A,APOA1,HC,T,FGFR4,TBX21,NR4A3,GSTP2,TNFSF18,ST14,SPP1,ITGA11,CLDN5,NODAL,LRG1,MIXL1,CCL6,CYP1B1,PIP5KL1,TNF,CNR2,CAMK1D,EDN1,HMOX1,MYC,FCER1G,VIL1,CXCL9,CCR4,GADD45A,TUBA1A,AIF1,PECAM1,FLRT3,FGF17,EPHA4,FGF5,FGF23,AUTS2,TNFAIP6,MYSM1,DUSP1,SLIT1,MUC2,NR4A2,SEMA6B,POU3F2,FGF6,JAG1,ANG,RHOF,FERMT3,BIN2,CITED2,KLF4,IRS2,PTGER4,PYCARD,CCL9,NR4A1,AMOTL2,WDR62,MAPK8,LGALS3,MED23,PLK…
GO:BP	regulation of multicellular organismal process	GO:0051239	2.06137e-10	9.68585	3145	1315	243	26963	L3MBTL1,SRY,KCNE2,PTH2R,FASL,APOA1,DPPA1,SIGLECG,TNFRSF13B,PIN1RT1,HAVCR2,HAPLN2,HC,RGS2,TBX21,TAL1,CYBB,NR4A3,GSTP2,NGF,ADAMTS5,ARRDC3,TNFSF18,OTP,PRL7A2,CD96,SPP1,TLE6,CLDN5,SOX15,NODAL,LRG1,CD6,MUC5B,TMPRSS12,IL4I1,CD3E,CYP1B1,IL12RB2,CLEC4A1,PIRB,TNF,IL13,CITED1,NPPB,GM12169,LAX1,CNR2,FABP4,IL17F,EDN1,HMOX1,MYC,GRHL2,FCER1G,VIL1,CRABP2,GADD45A,HSPH1,HRH1,SCN4A,SCIN,NOL3,AIF1,GRHL1,E2F2,THEMIS…
GO:BP	tissue development	GO:0009888	2.23646e-10	9.65044	2121	1315	180	26963	MYH11,SPDEF,MAGI2,ANKRD1,ACTA1,OTOP1,PIN1RT1,PKHD1,HAPLN2,MARVELD2,TLL2,T,RGS2,MYH15,TAL1,NR4A3,TECTA,ADAMTS5,ARRDC3,OTP,ST14,OVOL3,ATF3,RIPK4,SPP1,FOXL1,CLDN5,TUBB3,SOX15,NODAL,LRG1,HMGCS2,BASP1,MCOLN3,MIXL1,MSC,CYP1B1,POU5F1,NOTO,TNF,LBX2,CITED1,ITGAM,AQP11,LRRC10,IL17F,EDN1,SLC4A5,CCNO,MYC,GRHL2,VIL1,SCIN,AMH,ALPK3,GRHL1,PECAM1,FLRT3,EPHA4,IFRD1,FGF23,TXNRD1,BHLHA15,FOS,MYSM1,ETV4,DUSP1,SIM1,T…
GO:BP	regulation of programmed cell death	GO:0043067	2.24226e-10	9.64931	1702	1315	153	26963	SPDEF,ANKRD1,CTRB1,FASL,PIN1RT1,HK3,PKHD1,SERPINB9B,NR4A3,GSTP2,NGF,FOSL1,ATF3,SPP1,ANGPTL4,CYP1B1,PIP5KL1,TNF,IL13,CITED1,CAMK1D,EDN1,HMOX1,MYC,NQO1,FCER1G,GADD45A,HSPH1,BDKRB2,SCIN,NOL3,AIF1,BCL2L15,GRK5,E2F3,PPP1R15A,TXNRD1,HTATIP2,IER3,DUSP1,MUC2,NR4A2,ADORA2A,RAPSN,PRKCG,GADD45B,GCH1,SGK1,CITED2,GBE1,ALDH1A1,STYXL1,INCA1,CCND2,GCLM,GRIK5,MPV17L,IRS2,NAA16,DUSP6,PYCARD,NR4A1,SARM1,BCL3,OPN3,I…
GO:BP	positive regulation of biosynthetic process	GO:0009891	2.72082e-10	9.5653	2837	1315	224	26963	FOSB,SPDEF,ANKRD1,ACTA1,SRY,CYP17A1,CYP3A13,PTX3,PIN1RT1,HAVCR2,MSANTD1,HC,T,FGFR4,TBX21,TAL1,CYBB,NR4A3,MYRFL,NGF,GSX1,FOSL1,ATF3,SPP1,CLDN5,NOBOX,TBX10,SOX15,NODAL,CEBPD,CD6,IL4I1,MIXL1,CD3E,CYP1B1,IL12RB2,POU5F1,DDN,TNF,IL13,CITED1,IL17F,EDN1,MYC,GRHL2,FCER1G,PABPC1L,HSPH1,HRH1,AMH,DND1,AIF1,GRHL1,E2F2,FGF17,E2F3,PPP1R15A,FGF5,IFRD1,FGF23,AUTS2,ABCG4,HTATIP2,BHLHA15,FOS,MYSM1,ETV4,TOX,NR4A2,JU…
GO:BP	regulation of apoptotic process	GO:0042981	4.5695e-10	9.34013	1656	1315	149	26963	SPDEF,ANKRD1,CTRB1,FASL,PIN1RT1,PKHD1,SERPINB9B,NR4A3,GSTP2,NGF,FOSL1,ATF3,SPP1,ANGPTL4,CYP1B1,PIP5KL1,TNF,IL13,CITED1,CAMK1D,EDN1,HMOX1,MYC,NQO1,FCER1G,GADD45A,HSPH1,BDKRB2,SCIN,NOL3,AIF1,BCL2L15,GRK5,E2F3,PPP1R15A,TXNRD1,IER3,DUSP1,MUC2,NR4A2,ADORA2A,RAPSN,PRKCG,GADD45B,GCH1,SGK1,CITED2,GBE1,ALDH1A1,STYXL1,INCA1,CCND2,GCLM,GRIK5,MPV17L,IRS2,NAA16,DUSP6,PYCARD,NR4A1,SARM1,BCL3,OPN3,IP6K2,MAPK8,I…
GO:BP	cell surface receptor signaling pathway	GO:0007166	5.94789e-10	9.22564	2776	1315	219	26963	PLEKHA4,MAGI2,EPHA8,PTH2R,OTOP1,FASL,APOA1,PIN1RT1,BTLA,FCGR1,FGFR4,TRIM72,NR4A3,GSTP2,NGF,LRIT3,TNFSF18,PRL7A2,FOSL1,CD8B1,CD79A,HP,NECAB2,ATF3,TLE6,GAS2,FOXL1,ITGA11,CLDN5,TUBB3,VWC2L,NODAL,LRG1,CILP,CD6,ADAM30,DHH,SFRP5,CD3E,CCL6,CYP1B1,IL12RB2,PIRB,IFNA13,TNF,IL13,LBX2,CITED1,LMBR1L,ITGAM,NPPB,LAX1,IL17F,EDN1,HMOX1,MYC,FCER1G,GPR75,ATP6V1C2,VIL1,CXCL9,CCR4,GADD45A,TUBA1A,PIGR,AMH,NOL3,GRK5,CH…
GO:BP	cellular response to stress	GO:0033554	6.7702e-10	9.1694	1818	1315	159	26963	HSPA1A,ANKRD1,EFHD1,PARP16,HK3,MB,CYBB,MORC2B,ATF3,SPP1,ANGPTL4,CYP1B1,TNF,AQP11,EDN1,HMOX1,MYC,NQO1,CCDC13,GADD45A,BDKRB2,NOL3,AIF1,PPP1R15A,EPHA4,BHLHA15,IER3,EXO1,FOS,ERP27,NR4A2,SOD3,TRAIP,SESN3,ETV5,PRKCG,NABP1,TRPC2,EME1,GCH1,SGK1,CITED2,AUNIP,SCARF1,MCM10,MPV17L,KLF4,CDCA5,FANCD2,SLC8A3,PYCARD,INSIG2,SMC3,BCL3,XPA,MAPK8,INHBA,MAP1B,RAD51B,RAD54B,PLK3,BC055324,PLK2,BRCA1,POLQ,ERCC5,DYRK1B,C…
GO:BP	cellular localization	GO:0051641	7.82562e-10	9.10648	3506	1315	262	26963	HSPA1A,MAGI2,ANKRD1,SYN2,CPLX1,FASL,MYO5C,ATCAY,PIN1RT1,DDX4,PKHD1,NXF3,TMED6,NR4A3,PDZK1,NGF,ATG9B,HPCA,ARRDC3,VGF,NRCAM,EQTN,NECAB2,MYO1A,TLE6,NXF2,JSRP1,SCG5,SLC29A4,GIP,SELENBP2,TNF,IL13,CITED1,ITGAM,AQP11,EDN1,TRIM69,HMOX1,FCER1G,RD3,SYT1,VIL1,CXCL9,TUBA1A,PIGR,VMP1,SCIN,NOL3,NOL8,SNX14,PECAM1,E2F3,PPP1R15A,TNFAIP6,HTATIP2,BHLHA15,IER3,ATP6V0A4,DNAH9,REEP2,CNST,MPP4,SPTBN4,SLIT1,LRRTM1,RAB39…
GO:BP	cellular response to stimulus	GO:0051716	1.10915e-09	8.95501	8566	1315	538	26963	PLEKHA4,CYP2C55,CYP2C65,FOSB,HSPA1A,MAGI2,ANKRD1,ACTA1,EPHA8,DIRAS1,EFHD1,KCNE2,CYP3A13,RASGEF1A,PTH2R,ASB17,OTOP1,IL17C,FASL,APOA1,SIGLECG,PARP16,PIN1RT1,BTLA,HAVCR2,HK3,ARHGAP27,PKHD1,SRMS,CUZD1,MB,FCGR1,GPR50,HC,VMN2R42,T,RGS2,FGFR4,TRIM72,CYBB,NR4A3,GSTP2,NGF,LRIT3,HPCA,ARRDC3,VGF,TNFSF18,PRL7A2,FOSL1,CD8B1,CD79A,MORC2B,HP,NECAB2,ATF3,SLC5A5,SPP1,TLE6,GAS2,OPN5,ADSSL1,FOXL1,ITGA11,CLDN5,TUBB3…
GO:BP	apoptotic process	GO:0006915	1.19486e-09	8.92268	2066	1315	174	26963	SPDEF,ANKRD1,CTRB1,FASL,ATCAY,PIN1RT1,PKHD1,SERPINB9B,NR4A3,GSTP2,NGF,FOSL1,ATF3,SPP1,GAS2,ANGPTL4,CD3E,CYP1B1,PIP5KL1,TNF,IL13,CITED1,LMBR1L,CAMK1D,EDN1,TRIM69,HMOX1,MYC,NQO1,FCER1G,VIL1,GADD45A,HSPH1,TUBA1A,BDKRB2,SCIN,BNIPL,NOL3,AIF1,BCL2L15,GRK5,E2F2,E2F3,PPP1R15A,TXNRD1,HTATIP2,IER3,DUSP1,MUC2,NR4A2,ADORA2A,RAPSN,PDE6B,PRKCG,GADD45B,GCH1,SGK1,CITED2,GBE1,ALDH1A1,STYXL1,INCA1,CCND2,GCLM,NFKBI…
GO:BP	microtubule-based process	GO:0007017	1.80666e-09	8.74312	978	1315	101	26963	HSPA1A,CATSPERD,DNAH12,STMN4,DRC1,DDX4,PKHD1,LRRC43,DNAH10,SPEM1,TRIM36,TLE6,SPAG1,TUBB3,TAF7L,CCDC13,GADD45A,HSPH1,TUBA1A,RHO,DNAH9,TSSK4,DNAH1,CCDC170,CATSPER3,SGK1,AUNIP,AK129341,CATSPER2,SMC3,LCA5L,WDR62,TUBB4A,MAPK8,CENPH,MAP1B,PLK3,PLK2,BRCA1,LLGL2,UCHL1,TUBB2B,RSPH6A,MAPT,TUBAL3,PLK4,MAPK8IP3,TTLL3,PCNT,MAP6,KIF20B,KNSTRN,ADCY3,CENPJ,ENKUR,PLA2G3,NEK2,EFNA5,SKA3,ZFP207,SASS6,MID1,SPRY2,GEN…
GO:BP	regulation of cellular component organization	GO:0051128	2.16583e-09	8.66438	2532	1315	202	26963	HSPA1A,L3MBTL1,MAGI2,ANKRD1,CPLX1,FASL,PTX3,APOA1,STMN4,PIN1RT1,PKHD1,FCGR1,RGS2,FGFR4,TAL1,NGF,HPCA,TNFSF18,NRCAM,NECAB2,TRIM36,HECW1,CLDN5,NOTO,TNF,NPPB,CAMK1D,EDN1,MYC,FCER1G,SYT1,VIL1,CXCL9,CRABP2,HSPH1,TUBA1A,SCIN,NOL3,PECAM1,NOVA2,FLRT3,EPHA4,IFRD1,AUTS2,IER3,LRRC4C,SPTBN4,SERPINI1,DUSP1,SLIT1,LRRTM1,TOX,AVIL,RAPSN,SEMA6B,TBX6,POU3F2,ETV5,CNTNAP4,PRKCG,AKAP6,GCH1,SGK1,ZWILCH,STYXL1,SLC11A1,…
GO:BP	regulation of cell population proliferation	GO:0042127	2.6395e-09	8.57848	1802	1315	156	26963	HSPA1A,MAGI2,FASL,SIGLECG,TNFRSF13B,HAVCR2,PKHD1,HAPLN2,T,FGFR4,TAL1,NR4A3,GSTP2,NGF,TNFSF18,OTP,PRL7A2,FOSL1,ATF3,CLDN5,SOX15,NODAL,LRG1,CD6,IL4I1,A4GNT,SFRP5,CD3E,CYP1B1,TNF,IL13,NPPB,AQP11,FABP4,EDN1,HMOX1,MYC,CXCL9,BDKRB2,TCFL5,SCIN,BNIPL,AIF1,GRK5,CHD5,FGF17,E2F3,PPP1R15A,EPHA4,FGF5,FGF23,ETV4,OSMR,DUSP1,TOX,MUC2,KLB,ADORA2A,JUNB,POU3F2,FGF6,ETV5,JAG1,ANG,CITED2,INCA1,THPO,DLEC1,CCND2,KLF5,K…
GO:BP	positive regulation of macromolecule biosynthetic process	GO:0010557	3.28858e-09	8.48299	2708	1315	212	26963	FOSB,SPDEF,ANKRD1,ACTA1,SRY,CYP3A13,PIN1RT1,HAVCR2,MSANTD1,HC,T,FGFR4,TBX21,TAL1,CYBB,NR4A3,MYRFL,NGF,GSX1,FOSL1,ATF3,SPP1,CLDN5,NOBOX,TBX10,SOX15,NODAL,CEBPD,CD6,IL4I1,MIXL1,CD3E,CYP1B1,IL12RB2,POU5F1,DDN,TNF,IL13,CITED1,IL17F,EDN1,MYC,GRHL2,FCER1G,PABPC1L,HSPH1,AMH,DND1,AIF1,GRHL1,E2F2,FGF17,E2F3,PPP1R15A,FGF5,IFRD1,FGF23,AUTS2,HTATIP2,BHLHA15,FOS,MYSM1,ETV4,TOX,NR4A2,JUNB,NR1H5,TBX6,POU3F2,FGF…
GO:BP	regulation of cell communication	GO:0010646	3.4588e-09	8.46107	3639	1315	267	26963	PLEKHA4,MAGI2,ANKRD1,EPHA8,CPLX1,RASGEF1A,OTOP1,FASL,APOA1,SIGLECG,PIN1RT1,HAVCR2,PKHD1,SRMS,RGS2,FGFR4,TRIM72,GSTP2,NGF,LRIT3,ARRDC3,VGF,PRL7A2,NECAB2,ATF3,SPP1,TLE6,GAS2,FOXL1,VWC2L,NODAL,LRG1,CILP,DHH,SFRP5,CD3E,SCG5,CCL6,CYP1B1,GIP,PIRB,IFNA13,TNF,LBX2,LMBR1L,NPPB,CNR2,IL17F,EDN1,HMOX1,MYC,ATP6V1C2,SYT1,GADD45A,PSD2,BDKRB2,HRH1,AMH,NOL3,GRK5,SNX14,CHD5,EPHA4,FGF23,AUTS2,TNFAIP6,RGS20,IER3,LRR…
GO:BP	mitotic cell cycle phase transition	GO:0044772	8.45707e-09	8.07278	423	1315	57	26963	CCNO,MYC,AIF1,E2F3,IER3,DUSP1,CCNG2,NABP1,ZWILCH,CCND2,KLF4,CDCA5,IQGAP3,INHBA,RAD51B,PLK3,PLK2,BRCA1,TTK,RRM2,ANXA1,MASTL,CENPJ,E2F1,FOXM1,TAF2,PKMYT1,BLM,NPM2,BUB1,ZFP207,SASS6,GEN1,NDC80,MDM2,TAOK3,CLSPN,RRM2B,MIIP,TICRR,BIRC5,KLF11,RB1,EIF4EBP1,HINFP,RINT1,E2F7,MAD2L1,AURKB,ABCB1B,BMYC,LATS2,NUF2,CDC6,CKS1B,ORC1,SPDL1
GO:BP	neuron differentiation	GO:0030182	9.07049e-09	8.04237	1567	1315	139	26963	MAGI2,ANKRD1,EPHA8,EFHD1,ATCAY,STMN4,RGS2,TAL1,NR4A3,TECTA,NGF,TTC36,OTP,GSX1,NRCAM,TLE6,HECW1,TUBB3,VWC2L,MCOLN3,CD3E,NOTO,CAMK1D,EDN1,SYT1,CRABP2,TUBA1A,CABP4,CHD5,CDHR1,NOVA2,FLRT3,RHO,EPHA4,IFRD1,AUTS2,BHLHA15,LRRC4C,ETV4,SPTBN4,SERPINI1,SLIT1,TOX,NR4A2,ADORA2A,AVIL,SEMA6B,TBX6,POU3F2,ETV5,JAG1,CNTNAP4,PRTG,CPEB3,SGK1,STYXL1,SYN1,SCARF1,KLF4,CDH4,FAT4,DZANK1,SARM1,WDR62,MAPK8,INHBA,MAP1B,PTPR…
GO:BP	regulation of signaling	GO:0023051	9.57179e-09	8.01901	3638	1315	265	26963	PLEKHA4,MAGI2,ANKRD1,EPHA8,CPLX1,RASGEF1A,OTOP1,FASL,APOA1,SIGLECG,PIN1RT1,HAVCR2,PKHD1,SRMS,RGS2,FGFR4,TRIM72,GSTP2,NGF,LRIT3,ARRDC3,VGF,PRL7A2,NECAB2,ATF3,SPP1,TLE6,GAS2,FOXL1,VWC2L,NODAL,LRG1,CILP,DHH,SFRP5,CD3E,SCG5,CCL6,CYP1B1,GIP,PIRB,IFNA13,TNF,LBX2,LMBR1L,NPPB,CNR2,IL17F,EDN1,HMOX1,MYC,ATP6V1C2,SYT1,GADD45A,PSD2,BDKRB2,HRH1,AMH,NOL3,GRK5,SNX14,CHD5,EPHA4,FGF23,AUTS2,TNFAIP6,RGS20,IER3,LRR…
GO:BP	response to abiotic stimulus	GO:0009628	9.87002e-09	8.00568	1312	1315	122	26963	FOSB,HSPA1A,ANKRD1,ACTA1,EFHD1,OTOP1,PIN1RT1,MB,CYBB,TTC36,HPCA,VGF,FOSL1,OPN5,ADSSL1,ANGPTL4,HMGCS2,PYGM,GIP,TNF,ITGAM,NPPB,EDN1,HMOX1,MYC,NQO1,GADD45A,TUBA1A,BDKRB2,HRH1,LCT,NOL3,OPN1SW,CABP4,RHO,EPHA4,BEST1,FOS,UCP3,NR4A2,SOD3,PDE6B,ANG,NABP1,PKD1L3,SGK1,CITED2,P2RX5,CCND2,PTGER4,FANCD2,SLC8A3,PYCARD,NR4A1,BCL3,XPA,OPN3,CLCN6,MAPK8,INHBA,MAP1B,PTPRQ,SLC25A27,RAD54B,PLK3,BRCA1,ERCC5,RAD51,RAD54…
GO:BP	regulation of developmental process	GO:0050793	1.36864e-08	7.86371	2699	1315	209	26963	L3MBTL1,SPDEF,SRY,FASL,PIN1RT1,PKHD1,HAPLN2,PALMD,TLL2,HC,RGS2,TBX21,TRIM72,TAL1,CYBB,NGF,TNFSF18,OTP,PRL7A2,TLE6,HECW1,GAS2,CLDN5,SOX15,VWC2L,NODAL,CEBPD,LRG1,TMPRSS12,IL4I1,MIXL1,CYP1B1,POU5F1,PIRB,TNF,LBX2,CITED1,CAMK1D,IL17F,EDN1,HMOX1,MYC,GRHL2,SYT1,VIL1,CXCL9,CRABP2,GADD45A,TCFL5,SCIN,AMH,GRHL1,E2F2,CHD5,FLRT3,PPP1R15A,EPHA4,IFRD1,FGF23,TNFAIP6,HTATIP2,BHLHA15,FOS,MYSM1,LRRC4C,ETV4,SPTBN4,S…
GO:BP	regulation of multicellular organismal development	GO:2000026	1.77769e-08	7.75014	1551	1315	137	26963	L3MBTL1,FASL,PIN1RT1,HAPLN2,HC,RGS2,TBX21,TAL1,CYBB,NGF,TNFSF18,OTP,PRL7A2,TLE6,CLDN5,SOX15,NODAL,LRG1,IL4I1,CYP1B1,PIRB,TNF,CITED1,IL17F,EDN1,HMOX1,MYC,GRHL2,CRABP2,GADD45A,SCIN,GRHL1,E2F2,FLRT3,PPP1R15A,EPHA4,IFRD1,FGF23,TNFAIP6,HTATIP2,FOS,MYSM1,ETV4,SLIT1,LRRTM1,TOX,SEMA6B,ETV5,JAG1,ASPN,PRTG,RHOH,AKAP6,SGK1,CITED2,P2RX5,THPO,CCND2,NFKBIZ,KLF4,PTGER4,CDH4,DUSP6,FANCD2,FAT4,CCL9,ANK,TAPT1,WDR6…
GO:BP	nervous system development	GO:0007399	2.24639e-08	7.64852	2531	1315	198	26963	GAL3ST1,MAGI2,ANKRD1,EPHA8,EFHD1,ATCAY,STMN4,HAPLN2,T,RGS2,TAL1,NR4A3,TECTA,NGF,TTC36,OTP,ST14,GSX1,NRCAM,TLE6,HECW1,CLDN5,TUBB3,VWC2L,NODAL,DHH,MCOLN3,CD3E,CYP1B1,NOTO,TNF,CITED1,CAMK1D,EDN1,MYC,GRHL2,SYT1,CRABP2,CCR4,TUBA1A,SCIN,CABP4,CHD5,CDHR1,NOVA2,FLRT3,RHO,EPHA4,FGF5,IFRD1,AUTS2,BHLHA15,FOS,MAFK,LRRC4C,ETV4,SPTBN4,SERPINI1,SLIT1,LRRTM1,SIM1,TOX,NR4A2,ADORA2A,AVIL,SEMA6B,TBX6,POU3F2,ETV5,JA…
GO:BP	generation of neurons	GO:0048699	2.26989e-08	7.644	1649	1315	143	26963	MAGI2,ANKRD1,EPHA8,EFHD1,ATCAY,STMN4,HAPLN2,RGS2,TAL1,NR4A3,TECTA,NGF,TTC36,OTP,GSX1,NRCAM,TLE6,HECW1,TUBB3,VWC2L,MCOLN3,CD3E,NOTO,CAMK1D,EDN1,SYT1,CRABP2,CCR4,TUBA1A,CABP4,CHD5,CDHR1,NOVA2,FLRT3,RHO,EPHA4,IFRD1,AUTS2,BHLHA15,LRRC4C,ETV4,SPTBN4,SERPINI1,SLIT1,TOX,NR4A2,ADORA2A,AVIL,SEMA6B,TBX6,POU3F2,ETV5,JAG1,CNTNAP4,PRTG,CPEB3,SGK1,STYXL1,SYN1,SCARF1,KLF4,CDH4,FAT4,DZANK1,SARM1,WDR62,MAPK8,INHB…
GO:BP	macromolecule localization	GO:0033036	3.57291e-08	7.44698	3098	1315	231	26963	APOL7E,MAGI2,ANKRD1,CPLX1,FASL,MYO5C,APOA1,ATCAY,PIN1RT1,DDX4,NXF3,TMED6,PDZK1,ATG9B,HPCA,ARRDC3,VGF,NRCAM,NPC1L1,NECAB2,MYO1A,SPP1,NXF2,JSRP1,SCG5,ABCA17,GIP,SELENBP2,TNF,IL13,AQP11,FABP12,FABP4,EDN1,TRIM69,FCER1G,RD3,VIL1,CRABP2,TUBA1A,PIGR,BDKRB2,VMP1,SCIN,NOL3,NOL8,SNX14,PECAM1,E2F3,PPP1R15A,ABCG4,TNFAIP6,UCP3,REEP2,CNST,MPP4,PCTP,SPTBN4,APOL8,LRRTM1,RAB39B,ADORA2A,RAPSN,FRAT2,ETV5,ANG,SGK1,Z…
GO:BP	cellular component organization	GO:0016043	4.0775e-08	7.38961	7621	1315	480	26963	HSPA1A,ZDBF2,L3MBTL1,MYH11,MAGI2,ANKRD1,ACTA1,EPHA8,FER1L6,EFHD1,KCNJ12,CPLX1,FASL,PTX3,MYO5C,APOA1,DPPA1,ATCAY,STMN4,PIN1RT1,DRC1,PRND,DDX4,PKHD1,HAPLN2,MARVELD2,FCGR1,RGS2,FGFR4,TMED6,TRIM72,LRRC43,TAL1,NR4A3,TECTA,NGF,ADAMTS5,TTC36,ATG9B,HPCA,TNFSF18,NRCAM,EQTN,FOSL1,MORC2B,NECAB2,MYO1A,TRIM36,TLE6,SPAG1,HECW1,GAS2,CLDN5,TUBB3,TMPRSS12,CD3E,TAF7L,ITLN1,CYP1B1,NOTO,TNF,NPPB,AQP11,GM12169,CAMK1D…
GO:BP	regulation of biosynthetic process	GO:0009889	4.15152e-08	7.38179	5712	1315	378	26963	FOSB,GM28047,HSPA1A,ZDBF2,L3MBTL1,SPDEF,ANKRD1,ACTA1,SRY,CYP17A1,GM21874,CYP3A13,FASL,PTX3,APOA1,SIGLECG,PARP16,PIN1RT1,HAVCR2,DDX4,MSANTD1,HC,T,RGS2,FGFR4,TBX21,TAL1,CYBB,NR4A3,MYRFL,GSTP2,NGF,TNFSF18,OTP,GSX1,FOSL1,OVOL3,MORC2B,CD96,NECAB2,ATF3,SPP1,TLE6,FOXL1,CLDN5,NOBOX,TBX10,SOX15,NODAL,CEBPD,CILP,CD6,IL4I1,DHH,BASP1,SFRP5,MIXL1,CD3E,SCML4,MSC,CYP1B1,IL12RB2,POU5F1,NKX1-1,NOTO,DDN,GIP,CLEC4A…
GO:BP	regulation of signal transduction	GO:0009966	4.3078e-08	7.36574	3036	1315	227	26963	PLEKHA4,MAGI2,ANKRD1,EPHA8,RASGEF1A,OTOP1,FASL,APOA1,SIGLECG,PIN1RT1,HAVCR2,PKHD1,SRMS,RGS2,FGFR4,TRIM72,GSTP2,NGF,LRIT3,ARRDC3,PRL7A2,NECAB2,ATF3,TLE6,GAS2,FOXL1,VWC2L,NODAL,LRG1,CILP,DHH,SFRP5,CD3E,CCL6,CYP1B1,GIP,IFNA13,TNF,LBX2,LMBR1L,NPPB,IL17F,EDN1,HMOX1,MYC,ATP6V1C2,GADD45A,PSD2,BDKRB2,AMH,NOL3,GRK5,CHD5,EPHA4,FGF23,AUTS2,TNFAIP6,RGS20,IER3,DUSP1,RASGRP4,NR4A2,KLB,TRAIP,ADORA2A,SESN3,DUSP4…
GO:BP	multicellular organismal process	GO:0032501	4.51201e-08	7.34563	8528	1315	527	26963	FOSB,L3MBTL1,MYH11,GAL3ST1,SPDEF,MAGI2,ANKRD1,ACTA1,EPHA8,SRY,EFHD1,KCNE2,CTRB1,PTH2R,OTOP1,GABRR2,FASL,PTX3,APOA1,DPPA1,SIGLECG,TNFRSF13B,ATCAY,STMN4,PIN1RT1,ADAM1B,MUC5AC,HAVCR2,DRC1,PKHD1,HAPLN2,MARVELD2,CUZD1,MB,TLL2,HC,T,RGS2,TBX21,MYH15,TRIM72,TAL1,CYBB,NR4A3,TECTA,GSTP2,NGF,ADAMTS5,TTC36,LRIT3,ATG9B,HPCA,ARRDC3,VGF,SPEM1,TNFSF18,OTP,ST14,GSX1,PRL7A2,NRCAM,FOSL1,CD8B1,CD79A,CD96,HP,MYO1A,SP…
GO:BP	microtubule cytoskeleton organization	GO:0000226	4.81568e-08	7.31734	672	1315	75	26963	HSPA1A,STMN4,DRC1,PKHD1,LRRC43,TRIM36,TLE6,SPAG1,TUBB3,CCDC13,GADD45A,HSPH1,TUBA1A,RHO,DNAH1,CCDC170,SGK1,AUNIP,AK129341,SMC3,WDR62,TUBB4A,MAPK8,CENPH,MAP1B,PLK3,PLK2,BRCA1,LLGL2,TUBB2B,RSPH6A,MAPT,TUBAL3,PLK4,TTLL3,PCNT,MAP6,KNSTRN,CENPJ,PLA2G3,NEK2,EFNA5,SKA3,ZFP207,SASS6,MID1,SPRY2,GEN1,NDC80,IFT46,BIRC5,DYNLT1F,TTC12,HAUS3,CLIP3,CEP72,ANK3,GDA,WDR47,KIFC5B,DNAH17,HAUS6,SRGAP2,CCSAP,POC1A,DYNC…
GO:BP	neurogenesis	GO:0022008	5.7457e-08	7.24066	1907	1315	158	26963	MAGI2,ANKRD1,EPHA8,EFHD1,ATCAY,STMN4,HAPLN2,RGS2,TAL1,NR4A3,TECTA,NGF,TTC36,OTP,GSX1,NRCAM,TLE6,HECW1,TUBB3,VWC2L,MCOLN3,CD3E,NOTO,TNF,CAMK1D,EDN1,MYC,SYT1,CRABP2,CCR4,TUBA1A,CABP4,CHD5,CDHR1,NOVA2,FLRT3,RHO,EPHA4,FGF5,IFRD1,AUTS2,BHLHA15,LRRC4C,ETV4,SPTBN4,SERPINI1,SLIT1,TOX,NR4A2,ADORA2A,AVIL,SEMA6B,TBX6,POU3F2,ETV5,JAG1,CNTNAP4,PRTG,CPEB3,SGK1,STYXL1,SYN1,SCARF1,KLF4,CDH4,FAT4,SLC8A3,DZANK1,SA…
GO:BP	protein phosphorylation	GO:0006468	2.674e-07	6.57284	1229	1315	112	26963	DYRK4,EPHA8,APOA1,PIN1RT1,SRMS,RGS2,FGFR4,NGF,TTC36,TNFSF18,RIPK4,CD6,CD3E,ITLN1,PIP5KL1,GM7168,IFNA13,TNF,IL13,CAMK1D,TCL1B2,GADD45A,BDKRB2,ALPK3,AIF1,GRK5,PECAM1,FGF17,PPP1R15A,EPHA4,FGF5,FGF23,SPTBN4,DUSP1,TSSK4,FGF6,PRKCG,AKAP6,SGK1,THPO,CCND2,GM13285,PTGER4,GM13288,DUSP6,SLC8A3,EREG,IQGAP3,PRKAR1B,IP6K2,MAPK8,INHBA,HPX,PLK3,SCYL1,PLK2,DYRK1B,RAD51,SLIT2,TTK,CDKL3,PLK4,MAPK8IP3,FLOT1,MASTL,CD…
GO:BP	cytoskeleton organization	GO:0007010	2.68702e-07	6.57073	1473	1315	128	26963	HSPA1A,ACTA1,MYO5C,APOA1,STMN4,DRC1,PKHD1,LRRC43,MYO1A,TRIM36,TLE6,SPAG1,GAS2,TUBB3,TNF,EDN1,VIL1,CCDC13,GADD45A,HSPH1,TUBA1A,SCIN,AIF1,PECAM1,RHO,AUTS2,SPTBN4,AVIL,GRID2IP,DNAH1,CCDC170,ANG,RHOF,RHOH,SGK1,AUNIP,AK129341,TAGLN3,PTGER4,PYCARD,SMC3,AMOTL2,IQGAP3,WDR62,TMOD4,TUBB4A,MAPK8,CENPH,MAP1B,PLK3,SH3D19,PLK2,BRCA1,STRIP2,LLGL2,RND1,SLIT2,TUBB2B,RSPH6A,MAPT,TUBAL3,FSCN2,PLK4,DLC1,TTLL3,ANXA1,…
GO:BP	response to endogenous stimulus	GO:0009719	3.11734e-07	6.50622	1648	1315	139	26963	FOSB,MAGI2,ANKRD1,ACTA1,EPHA8,OTOP1,FASL,PIN1RT1,CUZD1,MB,FGFR4,TRIM72,CYBB,NR4A3,NGF,LRIT3,MAOB,VGF,FOSL1,SLC5A5,SPP1,CLDN5,VWC2L,NODAL,LRG1,CILP,HMGCS2,DHH,CYP1B1,GIP,SCGB2A2,TNF,CITED1,IL17F,EDN1,HMOX1,NQO1,FCER1G,VIL1,FLRT3,FGF17,FGF5,FGF23,TNFAIP6,FOS,UCP3,NR4A2,KLB,SESN3,FGF6,ANG,ASPN,EME1,SGK1,CITED2,VAMP2,GCLM,NFKBIZ,KLF4,IRS2,PTGER4,DUSP6,FAT4,INSIG2,EREG,NR4A1,INHBA,ARID5A,FSTL5,MAP1B,S…
GO:BP	phosphorylation	GO:0016310	3.26782e-07	6.48574	1462	1315	127	26963	HKDC1,DYRK4,EPHA8,APOA1,PIN1RT1,HK3,SRMS,RGS2,FGFR4,NGF,TTC36,TNFSF18,RIPK4,CD6,CD3E,ITLN1,PIP5KL1,GM7168,IFNA13,TNF,IL13,CAMK1D,TCL1B2,PRPS1L1,GADD45A,BDKRB2,ALPK3,RBKS,AIF1,GRK5,PECAM1,FGF17,PPP1R15A,EPHA4,FGF5,FGF23,SPTBN4,DUSP1,TSSK4,TPK1,FGF6,ANG,PRKCG,AKAP6,SGK1,THPO,CCND2,GM13285,IRS2,PTGER4,GM13288,DUSP6,SLC8A3,EREG,IQGAP3,PRKAR1B,IP6K2,MAPK8,INHBA,HPX,PLK3,SCYL1,PLK2,DYRK1B,CHKA,RAD51,SL…
GO:BP	regulation of nucleobase-containing compound metabolic process	GO:0019219	4.57756e-07	6.33937	3897	1315	272	26963	FOSB,GM28047,HSPA1A,L3MBTL1,SPDEF,ANKRD1,SRY,GM21874,FASL,PIN1RT1,HAVCR2,MSANTD1,T,FGFR4,TBX21,TAL1,NR4A3,MYRFL,TNFSF18,OTP,GSX1,FOSL1,OVOL3,MORC2B,ATF3,SPP1,TLE6,FOXL1,NOBOX,TBX10,SOX15,NODAL,CEBPD,IL4I1,BASP1,SFRP5,MIXL1,SCML4,MSC,CYP1B1,POU5F1,NKX1-1,NOTO,DDN,TNF,LBX2,CITED1,CAMK1D,FABP4,IL17F,EDN1,HMOX1,MYC,GRHL2,RD3,GADD45A,TCFL5,DND1,GRHL1,E2F2,CHD5,NOVA2,GM4981,E2F3,PPP1R15A,IFRD1,FGF23,AU…
GO:BP	DNA damage response	GO:0006974	4.88229e-07	6.31138	874	1315	87	26963	HSPA1A,ANKRD1,MORC2B,TNF,HMOX1,MYC,CCDC13,GADD45A,IER3,EXO1,TRAIP,PRKCG,NABP1,TRPC2,EME1,SGK1,AUNIP,MCM10,CDCA5,FANCD2,PYCARD,SMC3,BCL3,XPA,RAD51B,RAD54B,PLK3,BC055324,BRCA1,POLQ,ERCC5,DYRK1B,RAD51,RAD54L,INO80D,MAPT,MPND,MASTL,CDC45,E2F1,MLH3,FOXM1,RAD18,FANCI,IFFO1,MARF1,BLM,UPF1,SOX4,CDKN2AIP,APTX,RAD51AP1,NUPR1,FANCC,SESN2,DCLRE1C,GEN1,MDM2,TAOK3,CLSPN,MCM8,RRM2B,BAZ1B,TICRR,MSH3,RTEL1,FANCA,…
GO:BP	regulation of macromolecule biosynthetic process	GO:0010556	5.31377e-07	6.2746	5509	1315	361	26963	FOSB,GM28047,HSPA1A,ZDBF2,L3MBTL1,SPDEF,ANKRD1,ACTA1,SRY,GM21874,CYP3A13,FASL,APOA1,SIGLECG,PARP16,PIN1RT1,HAVCR2,DDX4,MSANTD1,HC,T,RGS2,FGFR4,TBX21,TAL1,CYBB,NR4A3,MYRFL,GSTP2,NGF,TNFSF18,OTP,GSX1,FOSL1,OVOL3,MORC2B,CD96,NECAB2,ATF3,SPP1,TLE6,FOXL1,CLDN5,NOBOX,TBX10,SOX15,NODAL,CEBPD,CILP,CD6,IL4I1,DHH,BASP1,SFRP5,MIXL1,CD3E,SCML4,MSC,CYP1B1,IL12RB2,POU5F1,NKX1-1,NOTO,DDN,CLEC4A1,TNF,IL13,LBX2,C…
GO:BP	regulation of cell cycle	GO:0051726	5.77546e-07	6.23841	1051	1315	99	26963	HSPA1A,L3MBTL1,PKHD1,TAL1,NR4A3,FOSL1,TRIM36,GAS2,SOX15,TNF,EDN1,MYC,GADD45A,AIF1,GRK5,E2F2,IER3,DUSP1,CCNG2,JUNB,GADD45B,NABP1,EME1,CITED2,ZWILCH,CCND2,KLF4,CDCA5,FANCD2,EREG,NR4A1,WDR62,MAPK8,INHBA,RAD51B,PLK3,PLK2,BRCA1,RAD51,TTK,INO80D,ASNS,CDKL3,PLK4,RRM2,BTG1,ANXA1,MASTL,KIF20B,KNSTRN,CENPJ,E2F1,FOXM1,RAD18,PKMYT1,NEK2,BLM,NPM2,CAV2,BUB1,ZFP207,SASS6,RAD51AP1,NUPR1,GEN1,NDC80,MDM2,TAOK3,CLS…
GO:BP	cellular component organization or biogenesis	GO:0071840	6.33009e-07	6.19859	7831	1315	484	26963	HSPA1A,ZDBF2,L3MBTL1,MYH11,MAGI2,ANKRD1,ACTA1,EPHA8,FER1L6,EFHD1,KCNJ12,CPLX1,FASL,PTX3,MYO5C,APOA1,DPPA1,ATCAY,STMN4,PIN1RT1,DRC1,PRND,DDX4,PKHD1,HAPLN2,MARVELD2,FCGR1,RGS2,FGFR4,TMED6,TRIM72,LRRC43,TAL1,NR4A3,TECTA,NGF,ADAMTS5,TTC36,ATG9B,HPCA,TNFSF18,NRCAM,EQTN,FOSL1,MORC2B,NECAB2,MYO1A,TRIM36,TLE6,SPAG1,HECW1,GAS2,CLDN5,TUBB3,TMPRSS12,CD3E,TAF7L,ITLN1,CYP1B1,NOTO,TNF,NPPB,AQP11,GM12169,CAMK1D…
GO:BP	phosphorus metabolic process	GO:0006793	6.99406e-07	6.15527	2416	1315	185	26963	AMPD1,HKDC1,DYRK4,ACOT12,EPHA8,APOA1,PIN1RT1,HK3,SRMS,RGS2,FGFR4,NGF,TTC36,TNFSF18,RIPK4,ADSSL1,ADCY4,CD6,HMGCS2,CD3E,ITLN1,PIP5KL1,PPP1R42,GM7168,IFNA13,TNF,IL13,NPPB,CAMK1D,TCL1B2,PRPS1L1,MYC,NQO1,RD3,GADD45A,BDKRB2,ALPK3,RBKS,AIF1,GRK5,PECAM1,FGF17,PPP1R15A,EPHA4,FGF5,FGF23,TXNRD1,IER3,SPTBN4,DUSP1,TSSK4,PLCH2,TPK1,GLYAT,FGF6,DUSP4,ANG,PRKCG,AKAP6,SGK1,STYXL1,THPO,CCND2,GM13285,IRS2,PTGER4,GM1…
GO:BP	positive regulation of programmed cell death	GO:0043068	8.31036e-07	6.08038	646	1315	70	26963	SPDEF,ANKRD1,CTRB1,FASL,PIN1RT1,NR4A3,FOSL1,ATF3,CYP1B1,PIP5KL1,TNF,CAMK1D,HMOX1,MYC,NQO1,GADD45A,SCIN,E2F3,PPP1R15A,TXNRD1,HTATIP2,DUSP1,MUC2,ADORA2A,RAPSN,GADD45B,GCH1,ALDH1A1,STYXL1,INCA1,GRIK5,DUSP6,PYCARD,NR4A1,IP6K2,MAPK8,INHBA,MLLT11,SLIT2,DEDD2,AKAP12,DLC1,CTSK,BTG1,ANXA1,CD24A,E2F1,ATF4,PIK3CB,SOX4,NUPR1,EGR1,CCL5,PAK3,CERS6,FAM72A,KLF11,CLIP3,CD40,BDNF,PRMT2,FCER2A,BMYC,LATS2,JAK2,PTGS2…
GO:BP	cell projection organization	GO:0030030	1.05661e-06	5.97608	1710	1315	141	26963	MAGI2,ANKRD1,EPHA8,EFHD1,ATCAY,STMN4,DRC1,PKHD1,RGS2,LRRC43,NR4A3,TECTA,NGF,TTC36,NRCAM,MYO1A,SPAG1,HECW1,TUBB3,CD3E,NOTO,CAMK1D,EDN1,CCNO,SYT1,VIL1,CCDC13,CRABP2,TUBA1A,SCIN,AIF1,NOVA2,FLRT3,EPHA4,IFRD1,AUTS2,BHLHA15,LRRC4C,ETV4,SPTBN4,SERPINI1,SLIT1,TOX,NR4A2,ADORA2A,AVIL,SEMA6B,TBX6,POU3F2,DNAH1,PRTG,CPEB3,SGK1,STYXL1,AK129341,SCARF1,KLF5,KLF4,CDH4,FAT4,LCA5L,SARM1,TAPT1,TUBB4A,MAPK8,MAP1B,CPN…
GO:BP	cell cycle phase transition	GO:0044770	1.17518e-06	5.92989	531	1315	61	26963	CCNO,MYC,AIF1,E2F3,IER3,DUSP1,CCNG2,NABP1,EME1,ZWILCH,CCND2,KLF4,CDCA5,FANCD2,IQGAP3,INHBA,RAD51B,PLK3,PLK2,BRCA1,RAD51,TTK,RRM2,ANXA1,MASTL,CENPJ,E2F1,FOXM1,TAF2,PKMYT1,BLM,UPF1,NPM2,BUB1,ZFP207,SASS6,GEN1,NDC80,MDM2,TAOK3,CLSPN,RRM2B,MIIP,TICRR,BIRC5,KLF11,RB1,EIF4EBP1,HINFP,RINT1,E2F7,MAD2L1,AURKB,ABCB1B,BMYC,LATS2,NUF2,CDC6,CKS1B,ORC1,SPDL1
GO:BP	locomotion	GO:0040011	1.31118e-06	5.88234	1278	1315	113	26963	MAGI2,APOA1,PIN1RT1,HC,NR4A3,GSTP2,ARRDC3,TNFSF18,SPP1,CLDN5,NODAL,CCL6,CYP1B1,PIP5KL1,TNF,CNR2,CAMK1D,EDN1,HMOX1,MYC,FCER1G,VIL1,CXCL9,CCR4,GADD45A,AIF1,PECAM1,NOVA2,FLRT3,RHO,FGF17,EPHA4,FGF5,FGF23,TNFAIP6,MYSM1,DUSP1,SLIT1,MUC2,SEMA6B,FGF6,JAG1,FERMT3,BIN2,CITED2,KLF4,IRS2,PTGER4,PYCARD,CCL9,NR4A1,AMOTL2,WDR62,MAPK8,LGALS3,MED23,PLK2,S100A7A,SEMA3E,SLIT2,TUBB2B,AKAP12,MAPK8IP3,DLC1,ANXA1,PIK3C…
GO:BP	positive regulation of apoptotic process	GO:0043065	1.63833e-06	5.7856	629	1315	68	26963	SPDEF,ANKRD1,CTRB1,FASL,PIN1RT1,NR4A3,FOSL1,ATF3,CYP1B1,PIP5KL1,TNF,CAMK1D,HMOX1,MYC,NQO1,GADD45A,SCIN,E2F3,PPP1R15A,TXNRD1,DUSP1,MUC2,ADORA2A,RAPSN,GADD45B,GCH1,ALDH1A1,STYXL1,INCA1,GRIK5,DUSP6,PYCARD,NR4A1,IP6K2,MAPK8,INHBA,MLLT11,SLIT2,DEDD2,AKAP12,DLC1,CTSK,BTG1,ANXA1,CD24A,E2F1,ATF4,PIK3CB,SOX4,NUPR1,EGR1,CCL5,PAK3,CERS6,FAM72A,KLF11,CLIP3,CD40,BDNF,PRMT2,BMYC,LATS2,JAK2,PTGS2,THBS1,GADD45G,…
GO:BP	cell communication	GO:0007154	1.75632e-06	5.7554	7538	1315	466	26963	PLEKHA4,HSPA1A,MAGI2,ANKRD1,EPHA8,DIRAS1,SYN2,CPLX1,RASGEF1A,PTH2R,ASB17,OTOP1,GABRR2,IL17C,FASL,APOA1,SIGLECG,PARP16,PIN1RT1,BTLA,HAVCR2,ARHGAP27,PKHD1,SRMS,CUZD1,MB,FCGR1,GPR50,VMN2R42,T,RGS2,FGFR4,TRIM72,CYBB,NR4A3,GSTP2,NGF,LRIT3,MAOB,HPCA,ARRDC3,VGF,TNFSF18,PRL7A2,NRCAM,FOSL1,CD8B1,CD79A,HP,NECAB2,ATF3,SPP1,MYCBPAP,TLE6,GAS2,OPN5,FOXL1,ITGA11,CLDN5,TUBB3,VWC2L,NODAL,ADCY4,TAS2R137,LRG1,CILP,…
GO:BP	phosphate-containing compound metabolic process	GO:0006796	1.89099e-06	5.72331	2413	1315	183	26963	AMPD1,HKDC1,DYRK4,ACOT12,EPHA8,APOA1,PIN1RT1,HK3,SRMS,RGS2,FGFR4,NGF,TTC36,TNFSF18,RIPK4,ADSSL1,ADCY4,CD6,HMGCS2,CD3E,ITLN1,PIP5KL1,PPP1R42,GM7168,IFNA13,TNF,IL13,NPPB,CAMK1D,TCL1B2,PRPS1L1,MYC,NQO1,RD3,GADD45A,BDKRB2,ALPK3,RBKS,AIF1,GRK5,PECAM1,FGF17,PPP1R15A,EPHA4,FGF5,FGF23,TXNRD1,IER3,SPTBN4,DUSP1,TSSK4,PLCH2,TPK1,GLYAT,FGF6,DUSP4,ANG,PRKCG,AKAP6,SGK1,STYXL1,THPO,CCND2,GM13285,IRS2,PTGER4,GM1…
GO:BP	cellular response to endogenous stimulus	GO:0071495	2.27518e-06	5.64298	1321	1315	115	26963	FOSB,MAGI2,ANKRD1,EPHA8,OTOP1,PIN1RT1,CUZD1,FGFR4,TRIM72,NR4A3,NGF,LRIT3,SLC5A5,CLDN5,VWC2L,NODAL,LRG1,CILP,HMGCS2,CYP1B1,SCGB2A2,TNF,CITED1,IL17F,EDN1,VIL1,FLRT3,FGF17,FGF5,FGF23,TNFAIP6,FOS,UCP3,NR4A2,KLB,SESN3,FGF6,ASPN,EME1,SGK1,CITED2,VAMP2,GCLM,NFKBIZ,KLF4,IRS2,PTGER4,FAT4,INSIG2,NR4A1,INHBA,ARID5A,FSTL5,MAP1B,BRCA1,SLIT2,GCLC,PHEX,ASNS,CTSK,ANXA1,KNSTRN,AGRP,E2F1,TGFBR3L,PDPK1,TRIB3,PIK3CB…
GO:BP	positive regulation of nucleobase-containing compound metabolic process	GO:0045935	2.39923e-06	5.61993	2072	1315	162	26963	FOSB,SPDEF,ANKRD1,SRY,PIN1RT1,MSANTD1,T,FGFR4,TBX21,TAL1,NR4A3,MYRFL,GSX1,FOSL1,ATF3,SPP1,NOBOX,TBX10,SOX15,NODAL,CEBPD,IL4I1,MIXL1,CYP1B1,POU5F1,DDN,TNF,CITED1,IL17F,EDN1,MYC,GRHL2,DND1,GRHL1,E2F2,E2F3,PPP1R15A,IFRD1,FGF23,AUTS2,HTATIP2,BHLHA15,FOS,MYSM1,ETV4,TOX,NR4A2,JUNB,NR1H5,TBX6,POU3F2,ETV5,JAG1,ANG,PRKCG,CPEB3,POU2F2,GCH1,CITED2,SLC11A1,CCNT1,NFKBIZ,KLF5,KLF4,EREG,NR4A1,KLF6,BCL3,XPA,MAPK…
GO:BP	DNA metabolic process	GO:0006259	2.54518e-06	5.59428	962	1315	91	26963	HSPA1A,ANKRD1,FGFR4,TBX21,MORC2B,CYP1B1,TNF,MYC,GM960,IER3,EXO1,DUSP1,TRAIP,PRKCG,NABP1,TRPC2,EME1,GCH1,AUNIP,NFKBIZ,MCM10,CDCA5,FANCD2,EREG,SMC3,XPA,MAPK8,RAD51B,RAD54B,BC055324,BRCA1,POLQ,ERCC5,DYRK1B,RAD51,RAD54L,INO80D,TSPYL2,MPND,CDC45,MLH3,FOXM1,RAD18,FANCI,IFFO1,NEK2,MARF1,BLM,C3AR1,UPF1,NPM2,APTX,RAD51AP1,FANCC,SESN2,DCLRE1C,GEN1,TAOK3,PAK3,CLSPN,MCM8,RRM2B,TICRR,MSH3,RTEL1,FANCA,PARPBP,C…
GO:BP	plasma membrane bounded cell projection organization	GO:0120036	2.56198e-06	5.59142	1669	1315	137	26963	MAGI2,ANKRD1,EPHA8,EFHD1,ATCAY,STMN4,DRC1,PKHD1,RGS2,LRRC43,NR4A3,TECTA,NGF,TTC36,NRCAM,MYO1A,SPAG1,HECW1,TUBB3,CD3E,NOTO,CAMK1D,EDN1,CCNO,SYT1,VIL1,CCDC13,CRABP2,TUBA1A,AIF1,NOVA2,FLRT3,EPHA4,IFRD1,AUTS2,BHLHA15,LRRC4C,ETV4,SPTBN4,SERPINI1,SLIT1,TOX,NR4A2,ADORA2A,AVIL,SEMA6B,TBX6,POU3F2,DNAH1,PRTG,CPEB3,SGK1,STYXL1,AK129341,SCARF1,KLF5,KLF4,CDH4,FAT4,LCA5L,SARM1,TAPT1,MAPK8,MAP1B,CPNE1,PLK2,UCHL…
GO:BP	cellular response to chemical stimulus	GO:0070887	2.87867e-06	5.54081	2527	1315	189	26963	CYP2C55,CYP2C65,FOSB,ANKRD1,EPHA8,EFHD1,KCNE2,CYP3A13,OTOP1,HAVCR2,HK3,CUZD1,MB,HC,T,TRIM72,CYBB,NR4A3,GSTP2,HPCA,TNFSF18,HP,SLC5A5,SPP1,ADSSL1,NODAL,GPX2,CD6,HMGCS2,CCL6,CYP1B1,SCGB2A2,TNF,CNR2,CAMK1D,FABP4,EDN1,HMOX1,MYC,NQO1,FCER1G,SYT1,CXCL9,CCR4,TUBA1A,BDKRB2,HRH1,NOL3,AIF1,EPHA4,FGF23,TXNRD1,TNFAIP6,FOS,UCP3,DUSP1,NR4A2,SOD3,JUNB,SESN3,ETV5,BIN2,CPEB3,AKAP6,GCH1,SGK1,CITED2,ALDH1A1,SLC11A1,…
GO:BP	organelle localization	GO:0051640	2.902e-06	5.5373	624	1315	67	26963	MAGI2,SYN2,MYO5C,ATCAY,PKHD1,NR4A3,MYO1A,TLE6,IL13,HMOX1,SLC4A5,FCER1G,PABPC1L,SYT1,TUBA1A,VMP1,BHLHA15,SLIT1,UNC13D,SYN1,VAMP2,CDCA5,MAPK8,MAP1B,LLGL2,UCHL1,MAPT,MAP6,KNSTRN,PLIN5,TRAPPC6A,AP1S2,PDPK1,IFFO1,PLA2G3,NEK2,MTM1,CAV2,SKA3,ZFP207,STX8,DSN1,LSG1,SPRY2,NDC80,CENPQ,CLN3,STX6,BSN,BIRC5,DYNLT1F,RB1,ATG14,MREG,KIFC5B,MYO1E,SKA1,MAD2L1,AURKB,IL4,BLOC1S2,HHEX,RAB3C,NUF2,BLOC1S3,TRAK2,SPDL1
GO:BP	protein modification process	GO:0036211	3.2185e-06	5.49235	2666	1315	197	26963	DYRK4,EPHA8,ASB17,APOA1,PARP16,PIN1RT1,SRMS,TGM6,RGS2,FGFR4,TRIM72,NGF,TTC36,TNFSF18,RIPK4,HECW1,ST8SIA5,CD6,A4GNT,CD3E,ITLN1,PIP5KL1,GM7168,IFNA13,TNF,IL13,B3GNT6,AQP11,CAMK1D,TCL1B2,TRIM69,NQO1,GADD45A,BDKRB2,LRR1,ALPK3,TRIM43A,AIF1,GRK5,PECAM1,FGF17,PPP1R15A,EPHA4,FGF5,FGF23,SPTBN4,DUSP1,TSSK4,TRAIP,ST3GAL6,FGF6,DUSP4,PRKCG,AKAP6,SGK1,STYXL1,TRIM17,THPO,KLHL10,CCND2,ASB14,A4GALT,GM13285,PTGER4…
GO:BP	transcription by RNA polymerase II	GO:0006366	3.61029e-06	5.44246	2585	1315	192	26963	FOSB,HSPA1A,SPDEF,ANKRD1,SRY,FASL,PIN1RT1,HAVCR2,T,TBX21,TAL1,NR4A3,OTP,GSX1,FOSL1,OVOL3,ATF3,TLE6,FOXL1,NOBOX,TBX10,SOX15,NODAL,CEBPD,IL4I1,SFRP5,MIXL1,TAF7L,MSC,POU5F1,NKX1-1,NOTO,DDN,TNF,LBX2,CITED1,IL17F,EDN1,HMOX1,MYC,GRHL2,PABPC1L,GADD45A,TCFL5,GRHL1,E2F2,CHD5,GM4981,E2F3,PPP1R15A,IFRD1,AUTS2,HTATIP2,BHLHA15,FOS,MAFK,MYSM1,ETV4,SIM1,TOX,NR4A2,JUNB,NR1H5,TBX6,POU3F2,ETV5,JAG1,CPEB3,POU2F2,CI…
GO:BP	negative regulation of response to stimulus	GO:0048585	4.03133e-06	5.39455	1745	1315	141	26963	MAGI2,OTOP1,APOA1,SIGLECG,PIN1RT1,HAVCR2,PKHD1,SERPINB9B,HC,RGS2,TBX21,TRIM72,GSTP2,ARRDC3,TNFSF18,CD96,NECAB2,ATF3,TLE6,VWC2L,NODAL,CILP,IL4I1,SFRP5,CD3E,TNF,IL13,LMBR1L,AQP11,HMOX1,BDKRB2,NOL3,AIF1,GRK5,EPHA4,TNFAIP6,RGS20,IER3,DUSP1,SLIT1,NR4A2,TRAIP,ADORA2A,SEMA6B,NR1H5,SESN3,DUSP4,ASPN,RHOH,AUNIP,GCLM,MPV17L,KLF4,PTGER4,DUSP6,PYCARD,INSIG2,SARM1,BCL3,DCST1,H2-M10.2,CPNE1,LGALS3,BRCA1,POLQ,CH…
GO:BP	protein localization	GO:0008104	4.08705e-06	5.38859	2606	1315	193	26963	MAGI2,ANKRD1,CPLX1,MYO5C,ATCAY,PIN1RT1,DDX4,TMED6,PDZK1,ATG9B,HPCA,ARRDC3,VGF,NRCAM,NECAB2,MYO1A,JSRP1,SCG5,GIP,SELENBP2,TNF,IL13,AQP11,EDN1,TRIM69,FCER1G,RD3,VIL1,TUBA1A,PIGR,VMP1,SCIN,NOL3,NOL8,SNX14,PECAM1,E2F3,PPP1R15A,TNFAIP6,REEP2,CNST,MPP4,SPTBN4,LRRTM1,RAB39B,ADORA2A,RAPSN,FRAT2,ETV5,ANG,SGK1,ZWILCH,TRIM17,VAMP2,KLF5,GRIK5,IRS2,PTGER4,INSIG2,SARM1,GOSR1,BCL3,XPA,MAPK8,FAM47E,ZDHHC14,LGALS…
GO:BP	neuron development	GO:0048666	4.24779e-06	5.37184	1289	1315	112	26963	MAGI2,ANKRD1,EPHA8,EFHD1,ATCAY,STMN4,RGS2,NR4A3,TECTA,NGF,TTC36,NRCAM,HECW1,TUBB3,CD3E,CAMK1D,EDN1,SYT1,CRABP2,TUBA1A,CABP4,CDHR1,NOVA2,FLRT3,EPHA4,IFRD1,AUTS2,BHLHA15,LRRC4C,ETV4,SPTBN4,SERPINI1,SLIT1,TOX,NR4A2,ADORA2A,AVIL,SEMA6B,TBX6,POU3F2,PRTG,CPEB3,SGK1,STYXL1,SYN1,SCARF1,KLF4,CDH4,FAT4,DZANK1,SARM1,MAPK8,MAP1B,PTPRQ,CPNE1,SCYL1,PLK2,UCHL1,SEMA3E,RND1,SLIT2,TUBB2B,MAPT,FSCN2,CDKL3,MAPK8IP3,…
GO:BP	regulation of RNA biosynthetic process	GO:2001141	5.40559e-06	5.26716	3357	1315	236	26963	FOSB,GM28047,HSPA1A,L3MBTL1,SPDEF,ANKRD1,SRY,GM21874,FASL,PIN1RT1,HAVCR2,MSANTD1,T,TBX21,TAL1,NR4A3,MYRFL,TNFSF18,OTP,GSX1,FOSL1,OVOL3,MORC2B,ATF3,SPP1,TLE6,FOXL1,NOBOX,TBX10,SOX15,NODAL,CEBPD,IL4I1,BASP1,SFRP5,MIXL1,SCML4,MSC,CYP1B1,POU5F1,NKX1-1,NOTO,DDN,TNF,LBX2,CITED1,CAMK1D,FABP4,IL17F,EDN1,HMOX1,MYC,GRHL2,GADD45A,TCFL5,GRHL1,E2F2,CHD5,GM4981,E2F3,PPP1R15A,IFRD1,FGF23,AUTS2,ABCG4,HTATIP2,BHL…
GO:BP	regulation of transcription by RNA polymerase II	GO:0006357	5.45689e-06	5.26306	2497	1315	186	26963	FOSB,HSPA1A,SPDEF,ANKRD1,SRY,FASL,PIN1RT1,HAVCR2,T,TBX21,TAL1,NR4A3,OTP,GSX1,FOSL1,OVOL3,ATF3,TLE6,FOXL1,NOBOX,TBX10,SOX15,NODAL,CEBPD,IL4I1,SFRP5,MIXL1,MSC,POU5F1,NKX1-1,NOTO,DDN,TNF,LBX2,CITED1,IL17F,EDN1,HMOX1,MYC,GRHL2,GADD45A,TCFL5,GRHL1,E2F2,CHD5,GM4981,E2F3,PPP1R15A,IFRD1,AUTS2,HTATIP2,BHLHA15,FOS,MAFK,MYSM1,ETV4,SIM1,TOX,NR4A2,JUNB,NR1H5,TBX6,POU3F2,ETV5,JAG1,CPEB3,POU2F2,CITED2,SLC11A1,C…
GO:BP	cellular macromolecule localization	GO:0070727	5.53183e-06	5.25713	2616	1315	193	26963	MAGI2,ANKRD1,CPLX1,MYO5C,ATCAY,PIN1RT1,DDX4,TMED6,PDZK1,ATG9B,HPCA,ARRDC3,VGF,NRCAM,NECAB2,MYO1A,JSRP1,SCG5,GIP,SELENBP2,TNF,IL13,AQP11,EDN1,TRIM69,FCER1G,RD3,VIL1,TUBA1A,PIGR,VMP1,SCIN,NOL3,NOL8,SNX14,PECAM1,E2F3,PPP1R15A,TNFAIP6,REEP2,CNST,MPP4,SPTBN4,LRRTM1,RAB39B,ADORA2A,RAPSN,FRAT2,ETV5,ANG,SGK1,ZWILCH,TRIM17,VAMP2,KLF5,GRIK5,IRS2,PTGER4,INSIG2,SARM1,GOSR1,BCL3,XPA,MAPK8,FAM47E,ZDHHC14,LGALS…
GO:BP	regulation of DNA-templated transcription	GO:0006355	6.60114e-06	5.18038	3347	1315	235	26963	FOSB,GM28047,HSPA1A,L3MBTL1,SPDEF,ANKRD1,SRY,GM21874,FASL,PIN1RT1,HAVCR2,MSANTD1,T,TBX21,TAL1,NR4A3,MYRFL,TNFSF18,OTP,GSX1,FOSL1,OVOL3,ATF3,SPP1,TLE6,FOXL1,NOBOX,TBX10,SOX15,NODAL,CEBPD,IL4I1,BASP1,SFRP5,MIXL1,SCML4,MSC,CYP1B1,POU5F1,NKX1-1,NOTO,DDN,TNF,LBX2,CITED1,CAMK1D,FABP4,IL17F,EDN1,HMOX1,MYC,GRHL2,GADD45A,TCFL5,GRHL1,E2F2,CHD5,GM4981,E2F3,PPP1R15A,IFRD1,FGF23,AUTS2,ABCG4,HTATIP2,BHLHA15,FO…
GO:BP	DNA-templated transcription	GO:0006351	6.99176e-06	5.15541	3472	1315	242	26963	FOSB,GM28047,HSPA1A,L3MBTL1,SPDEF,ANKRD1,SRY,GM21874,FASL,PIN1RT1,HAVCR2,MSANTD1,T,TBX21,TAL1,NR4A3,MYRFL,TNFSF18,OTP,GSX1,FOSL1,OVOL3,ATF3,SPP1,TLE6,FOXL1,NOBOX,TBX10,SOX15,NODAL,CEBPD,IL4I1,BASP1,SFRP5,MIXL1,TAF7L,SCML4,MSC,CYP1B1,POU5F1,NKX1-1,NOTO,DDN,TNF,LBX2,CITED1,CAMK1D,FABP4,IL17F,EDN1,HMOX1,MYC,GRHL2,PABPC1L,GADD45A,TCFL5,GRHL1,E2F2,CHD5,GM4981,E2F3,PPP1R15A,IFRD1,FGF23,AUTS2,ABCG4,HTAT…
GO:BP	mitotic cell cycle checkpoint signaling	GO:0007093	7.00702e-06	5.15447	139	1315	26	26963	IER3,DUSP1,NABP1,EME1,ZWILCH,FANCD2,BRCA1,TTK,BLM,BUB1,ZFP207,GEN1,NDC80,MDM2,TAOK3,CLSPN,TICRR,BIRC5,RINT1,E2F7,MAD2L1,AURKB,NUF2,CDC6,ORC1,SPDL1
GO:BP	positive regulation of transcription by RNA polymerase II	GO:0045944	7.13337e-06	5.14671	1332	1315	114	26963	FOSB,SPDEF,SRY,PIN1RT1,T,TBX21,TAL1,NR4A3,GSX1,FOSL1,ATF3,NOBOX,SOX15,NODAL,CEBPD,IL4I1,MIXL1,POU5F1,DDN,TNF,CITED1,IL17F,EDN1,MYC,GRHL2,GRHL1,E2F2,E2F3,IFRD1,AUTS2,HTATIP2,BHLHA15,FOS,MYSM1,ETV4,TOX,NR4A2,JUNB,NR1H5,TBX6,POU3F2,ETV5,JAG1,POU2F2,CITED2,SLC11A1,CCNT1,NFKBIZ,KLF5,KLF4,NR4A1,KLF6,BCL3,XPA,INHBA,ARID5A,CCNT2,SLC40A1,MED23,IER2,BRCA1,ZFP786,ELL2,GM14412,MAFF,ZFP473,NFKB2,EAF2,GM11007,…
GO:BP	regulation of mitotic cell cycle	GO:0007346	7.23619e-06	5.14049	490	1315	56	26963	L3MBTL1,TAL1,TNF,EDN1,MYC,AIF1,IER3,DUSP1,NABP1,EME1,ZWILCH,CCND2,KLF4,CDCA5,FANCD2,EREG,INHBA,RAD51B,BRCA1,TTK,ASNS,RRM2,BTG1,ANXA1,CENPJ,E2F1,PKMYT1,BLM,NPM2,CAV2,BUB1,ZFP207,SASS6,GEN1,NDC80,MDM2,TAOK3,CLSPN,RRM2B,MIIP,TICRR,BIRC5,KLF11,RB1,EIF4EBP1,RINT1,E2F7,CDCA2,PIM3,MAD2L1,AURKB,NUF2,CDC6,CKS1B,ORC1,SPDL1
GO:BP	regulation of gene expression	GO:0010468	7.29496e-06	5.13698	5388	1315	348	26963	FOSB,GM28047,HSPA1A,ZDBF2,L3MBTL1,SPDEF,ANKRD1,ACTA1,SRY,GM21874,CYP3A13,FASL,APOA1,SIGLECG,PARP16,PIN1RT1,HAVCR2,DDX4,MSANTD1,HC,T,RGS2,FGFR4,TBX21,TAL1,CYBB,NR4A3,MYRFL,GSTP2,NGF,TNFSF18,OTP,GSX1,FOSL1,OVOL3,MORC2B,CD96,ATF3,SPP1,TLE6,FOXL1,CLDN5,NOBOX,TBX10,SOX15,NODAL,CEBPD,CILP,CD6,IL4I1,DHH,BASP1,SFRP5,MIXL1,CD3E,SCML4,MSC,CYP1B1,IL12RB2,POU5F1,NKX1-1,NOTO,DDN,CLEC4A1,TNF,IL13,LBX2,CITED1,C…
GO:BP	negative regulation of mitotic cell cycle phase transition	GO:1901991	1.0795e-05	4.96678	172	1315	29	26963	IER3,DUSP1,NABP1,ZWILCH,KLF4,INHBA,BRCA1,TTK,PKMYT1,BLM,BUB1,ZFP207,GEN1,NDC80,MDM2,TAOK3,CLSPN,MIIP,TICRR,BIRC5,RB1,RINT1,E2F7,MAD2L1,AURKB,NUF2,CDC6,ORC1,SPDL1
GO:BP	signaling	GO:0023052	1.2507e-05	4.90285	7507	1315	459	26963	PLEKHA4,HSPA1A,MAGI2,ANKRD1,EPHA8,DIRAS1,SYN2,CPLX1,RASGEF1A,PTH2R,ASB17,OTOP1,GABRR2,IL17C,FASL,APOA1,SIGLECG,PARP16,PIN1RT1,BTLA,HAVCR2,ARHGAP27,PKHD1,SRMS,CUZD1,MB,FCGR1,GPR50,VMN2R42,T,RGS2,FGFR4,TRIM72,CYBB,NR4A3,GSTP2,NGF,LRIT3,MAOB,HPCA,ARRDC3,VGF,TNFSF18,PRL7A2,FOSL1,CD8B1,CD79A,HP,NECAB2,ATF3,SPP1,MYCBPAP,TLE6,GAS2,OPN5,FOXL1,ITGA11,CLDN5,TUBB3,VWC2L,NODAL,ADCY4,TAS2R137,LRG1,CILP,CD6,AD…
GO:BP	neuron projection development	GO:0031175	1.34913e-05	4.86994	1131	1315	100	26963	MAGI2,ANKRD1,EPHA8,EFHD1,ATCAY,STMN4,RGS2,NR4A3,TECTA,NGF,NRCAM,HECW1,TUBB3,CD3E,CAMK1D,EDN1,SYT1,CRABP2,TUBA1A,NOVA2,FLRT3,EPHA4,IFRD1,AUTS2,BHLHA15,LRRC4C,ETV4,SPTBN4,SERPINI1,SLIT1,TOX,NR4A2,ADORA2A,AVIL,SEMA6B,TBX6,POU3F2,PRTG,CPEB3,SGK1,STYXL1,SCARF1,KLF4,CDH4,FAT4,SARM1,MAPK8,MAP1B,CPNE1,PLK2,UCHL1,SEMA3E,SLIT2,TUBB2B,MAPT,CDKL3,MAPK8IP3,EFNB3,FLOT1,MAP6,KIF20B,CD24A,SEMA3D,PLA2G3,EGR2,EFNA…
GO:BP	macromolecule modification	GO:0043412	1.48731e-05	4.8276	2821	1315	203	26963	DYRK4,EPHA8,ASB17,APOA1,PARP16,PIN1RT1,SRMS,TGM6,RGS2,FGFR4,TRIM72,NGF,TTC36,TNFSF18,RIPK4,HECW1,ST8SIA5,CD6,A4GNT,CD3E,ITLN1,CYP1B1,PIP5KL1,GM7168,IFNA13,TNF,IL13,B3GNT6,AQP11,CAMK1D,TCL1B2,TRIM69,NQO1,GADD45A,BDKRB2,LRR1,ALPK3,TRIM43A,AIF1,GRK5,PECAM1,FGF17,PPP1R15A,EPHA4,FGF5,FGF23,SPTBN4,DUSP1,TSSK4,TRAIP,ST3GAL6,FGF6,DUSP4,PRKCG,AKAP6,SGK1,STYXL1,TRIM17,THPO,KLHL10,TRIT1,CCND2,ASB14,A4GALT,G…
GO:BP	response to toxic substance	GO:0009636	1.82549e-05	4.73862	253	1315	36	26963	MB,GSTP2,MAOB,HP,GPX2,CYP1B1,TNF,NQO1,TXNRD1,FOS,MUC2,NR4A2,SOD3,GLYAT,PRKCG,GCH1,ALDH1A1,SLC11A1,GSTO2,SCN3A,SRXN1,XPA,MAP1B,ASNS,ESD,ATF4,PRDX6,NUPR1,FANCC,SESN2,CCL5,MDM2,RDH12,SLC23A1,ABCB1B,PTGS2
GO:BP	response to external stimulus	GO:0009605	1.91704e-05	4.71737	2624	1315	191	26963	FOSB,ANKRD1,ACTA1,FER1L6,OTOP1,FASL,PTX3,APOA1,SIGLECG,HAVCR2,LYZ2,SERPINB9B,FCGR1,HC,TBX21,CYBB,NR4A3,GSTP2,ADAMTS5,MAOB,VGF,TNFSF18,FOSL1,CD96,HP,SPP1,OPN5,GSDMC4,VWCE,SOX15,LRG1,CD6,MUC5B,HMGCS2,CCL6,ITLN1,IL12RB2,CLPS,CLEC4A1,IFNA13,TNF,IL13,CITED1,ITGAM,NPPB,CNR2,CAMK1D,FABP4,IL17F,EDN1,MYC,NQO1,FCER1G,VIL1,CXCL9,CCR4,GADD45A,TUBA1A,TRIM43A,OPN1SW,CABP4,AIF1,ADAMTS4,NOVA2,FLRT3,RHO,EPHA4,AUT…
GO:BP	regulation of localization	GO:0032879	1.92192e-05	4.71626	2151	1315	163	26963	MAGI2,ANKRD1,KCNE2,KCNJ12,CPLX1,FASL,PTX3,APOA1,ATCAY,PIN1RT1,DDX4,FCGR1,RGS2,NR4A3,PDZK1,NGF,MAOB,HPCA,PRL7A2,NECAB2,MYO1A,SPP1,BEST3,SCG5,ITLN1,POU5F1,GIP,TNF,IL13,ITGAM,CAMK1D,EDN1,HMOX1,MYC,FCER1G,SYT1,VIL1,CXCL9,VMP1,NOL3,PECAM1,FGF23,ABCG4,TNFAIP6,IER3,BEST1,REEP2,CNST,SPTBN4,LRRTM1,PLCH2,ADORA2A,FRAT2,ANG,PRKCG,UNC13D,AKAP6,SGK1,SYN1,TRIM17,P2RX5,SLC11A1,VAMP2,GRIK5,MPV17L,IRS2,PTGER4,PYCA…
GO:BP	positive regulation of response to stimulus	GO:0048584	2.09136e-05	4.67957	2372	1315	176	26963	PLEKHA4,ANKRD1,EPHA8,RASGEF1A,FASL,APOA1,PIN1RT1,HAVCR2,SRMS,FCGR1,HC,FGFR4,TBX21,NR4A3,NGF,ARRDC3,TNFSF18,PRL7A2,FOSL1,CD8B1,CD79A,NECAB2,ATF3,NODAL,LRG1,DHH,CD3E,CCL6,CYP1B1,GIP,TNF,LBX2,ITGAM,NPPB,LAX1,CAMK1D,FABP4,IL17F,EDN1,MYC,FCER1G,ATP6V1C2,CCR4,GADD45A,AMH,AIF1,THEMIS2,CHD5,EPHA4,FGF23,AUTS2,RASGRP4,KLB,ADORA2A,GPR137C,JAG1,PRKCG,GADD45B,AKAP6,CITED2,STYXL1,INCA1,SLC11A1,THPO,SCARF1,NFKB…
GO:BP	chromosome organization	GO:0051276	2.1005e-05	4.67768	586	1315	62	26963	HSPA1A,TAL1,MORC2B,MYC,CENPW,DUSP1,GCH1,ZWILCH,CDCA5,FANCD2,SMC3,XPA,CENPH,POLQ,RAD51,TTK,RAD54L,INO80D,NSL1,ANXA1,KNSTRN,CDC45,CENPO,MLH3,MIS18A,CENPK,NEK2,BLM,UPF1,CHTF18,BUB1,OIP5,SKA3,ZFP207,DSN1,DCLRE1C,GEN1,NDC80,MCM8,BAZ1B,MSH3,RTEL1,BIRC5,RB1,CENPP,KIFC5B,RECQL4,ZRANB3,ZFP365,CCSAP,SKA1,ZGRF1,MAD2L1,AURKB,SMC4,NUP155,BMYC,HHEX,INO80B,NUF2,CDC6,SPDL1
GO:BP	positive regulation of DNA-templated transcription	GO:0045893	2.11659e-05	4.67436	1742	1315	138	26963	FOSB,SPDEF,ANKRD1,SRY,PIN1RT1,MSANTD1,T,TBX21,TAL1,NR4A3,MYRFL,GSX1,FOSL1,ATF3,SPP1,NOBOX,TBX10,SOX15,NODAL,CEBPD,IL4I1,MIXL1,POU5F1,DDN,TNF,CITED1,IL17F,EDN1,MYC,GRHL2,GRHL1,E2F2,E2F3,PPP1R15A,IFRD1,FGF23,AUTS2,HTATIP2,BHLHA15,FOS,MYSM1,ETV4,TOX,NR4A2,JUNB,NR1H5,TBX6,POU3F2,ETV5,JAG1,POU2F2,CITED2,SLC11A1,CCNT1,NFKBIZ,KLF5,KLF4,NR4A1,KLF6,BCL3,XPA,INHBA,ARID5A,MLLT11,CCNT2,SLC40A1,MED23,IER2,BRC…
GO:BP	cell division	GO:0051301	2.1606e-05	4.66543	614	1315	64	26963	CUZD1,TAL1,TRIM36,TLE6,POU5F1,CCNO,MYC,CENPW,FGF5,TSSK4,CCNG2,POU3F2,FGF6,ETV5,ZWILCH,CCNT1,CCND2,CDCA5,EREG,SMC3,IQGAP3,CCNT2,PLK3,LLGL2,PLK4,MASTL,KIF20B,KNSTRN,MLLT3,MIS18A,MPLKIP,NEK2,BLM,FUBP1,PIK3CB,OIP5,SKA3,ZFP207,DSN1,NDC80,CEP55,BIRC5,DYNLT1F,SENP5,HAUS3,RB1,ANK3,ZFP365,E2F7,CCSAP,SKA1,CDCA2,MAD2L1,AURKB,SMC4,SNX18,BMYC,LATS2,NUF2,CDC6,ZC3HC1,CKS1B,THOC2,SPDL1
GO:BP	regulation of anatomical structure morphogenesis	GO:0022603	2.31509e-05	4.63543	902	1315	84	26963	FASL,PKHD1,PALMD,HC,CYBB,NGF,HECW1,GAS2,CLDN5,NODAL,LRG1,CYP1B1,TNF,LBX2,IL17F,EDN1,HMOX1,SYT1,VIL1,CRABP2,GADD45A,E2F2,PPP1R15A,EPHA4,IFRD1,HTATIP2,LRRC4C,SLIT1,SEMA6B,POU3F2,ETV5,JAG1,SGK1,CITED2,KLF4,PTGER4,CDH4,SARM1,MAP1B,SP6,SH3D19,PLK2,BRCA1,STRIP2,SEMA3E,SLIT2,MAPT,CDKL3,DLC1,EFNB3,BTG1,ANXA1,MAP6,SEMA3D,PLD6,PDPK1,F3,C3AR1,PIK3CB,EFNA5,RECK,MARCKS,SPRY2,SEMA3G,CCL5,LRP8,PAK3,TSPAN12,PLEK…
GO:BP	positive regulation of RNA biosynthetic process	GO:1902680	2.35422e-05	4.62815	1745	1315	138	26963	FOSB,SPDEF,ANKRD1,SRY,PIN1RT1,MSANTD1,T,TBX21,TAL1,NR4A3,MYRFL,GSX1,FOSL1,ATF3,SPP1,NOBOX,TBX10,SOX15,NODAL,CEBPD,IL4I1,MIXL1,POU5F1,DDN,TNF,CITED1,IL17F,EDN1,MYC,GRHL2,GRHL1,E2F2,E2F3,PPP1R15A,IFRD1,FGF23,AUTS2,HTATIP2,BHLHA15,FOS,MYSM1,ETV4,TOX,NR4A2,JUNB,NR1H5,TBX6,POU3F2,ETV5,JAG1,POU2F2,CITED2,SLC11A1,CCNT1,NFKBIZ,KLF5,KLF4,NR4A1,KLF6,BCL3,XPA,INHBA,ARID5A,MLLT11,CCNT2,SLC40A1,MED23,IER2,BRC…
GO:BP	negative regulation of mitotic cell cycle	GO:0045930	3.18471e-05	4.49693	224	1315	33	26963	TNF,IER3,DUSP1,NABP1,EME1,ZWILCH,KLF4,FANCD2,INHBA,BRCA1,TTK,BTG1,PKMYT1,BLM,BUB1,ZFP207,GEN1,NDC80,MDM2,TAOK3,CLSPN,MIIP,TICRR,BIRC5,RB1,RINT1,E2F7,MAD2L1,AURKB,NUF2,CDC6,ORC1,SPDL1
GO:BP	DNA repair	GO:0006281	3.4479e-05	4.46245	580	1315	61	26963	HSPA1A,MORC2B,IER3,EXO1,TRAIP,PRKCG,NABP1,TRPC2,EME1,AUNIP,CDCA5,FANCD2,SMC3,XPA,RAD51B,RAD54B,BC055324,BRCA1,POLQ,ERCC5,DYRK1B,RAD51,RAD54L,INO80D,MPND,CDC45,MLH3,FOXM1,RAD18,FANCI,IFFO1,MARF1,BLM,UPF1,APTX,RAD51AP1,FANCC,DCLRE1C,GEN1,TAOK3,CLSPN,MCM8,RRM2B,TICRR,MSH3,RTEL1,FANCA,PARPBP,CBX8,RAD52,HINFP,ZRANB3,ZFP365,NEIL3,ZGRF1,SMC4,EYA4,UBE2T,HLTF,MGME1,BRD8
GO:BP	response to growth factor	GO:0070848	3.54786e-05	4.45003	764	1315	74	26963	MAGI2,ANKRD1,FASL,PIN1RT1,FGFR4,NGF,LRIT3,CLDN5,VWC2L,NODAL,LRG1,CILP,CITED1,IL17F,EDN1,VIL1,FLRT3,FGF17,FGF5,FGF23,TNFAIP6,FOS,KLB,FGF6,ASPN,CITED2,GCLM,NFKBIZ,KLF4,DUSP6,FAT4,NR4A1,FSTL5,MAP1B,IER2,SLIT2,GCLC,CTSK,ANXA1,KNSTRN,E2F1,TGFBR3L,PDPK1,PIK3CB,CAV2,EGR1,SPRY2,XDH,CCL5,NLK,MDM2,LRP8,ACTA2,RAF1,WFIKKN1,RAPGEF1,BDNF,PBLD1,ANGPT2,DYNC1LI2,CHRD,FYN,HAS2,NRROS,RUNX2,LATS2,IL4,HHEX,LMTK2,ZFYV…
GO:BP	regulation of cell differentiation	GO:0045595	4.26574e-05	4.37001	1762	1315	138	26963	L3MBTL1,SPDEF,PIN1RT1,HAPLN2,RGS2,TBX21,TRIM72,TAL1,NGF,TNFSF18,OTP,TLE6,CLDN5,VWC2L,NODAL,CEBPD,LRG1,TMPRSS12,IL4I1,MIXL1,POU5F1,PIRB,TNF,CITED1,EDN1,MYC,GRHL2,CXCL9,CRABP2,TCFL5,SCIN,GRHL1,CHD5,EPHA4,IFRD1,FGF23,TNFAIP6,BHLHA15,FOS,MYSM1,ETV4,SLIT1,TOX,SEMA6B,JUNB,TBX6,POU3F2,ETV5,JAG1,PRTG,RHOH,AKAP6,SGK1,THPO,CCND2,NFKBIZ,KLF5,KLF4,PTGER4,CDH4,FANCD2,FAT4,CCL9,EREG,WDR62,MAPK8,INHBA,MAP1B,PTP…
GO:BP	regulation of cell migration	GO:0030334	4.42712e-05	4.35388	990	1315	89	26963	MAGI2,HC,NR4A3,GSTP2,TNFSF18,CLDN5,NODAL,CYP1B1,PIP5KL1,TNF,CAMK1D,EDN1,HMOX1,MYC,VIL1,GADD45A,AIF1,PECAM1,FGF17,EPHA4,FGF5,FGF23,TNFAIP6,MYSM1,DUSP1,MUC2,SEMA6B,FGF6,JAG1,FERMT3,CITED2,KLF4,IRS2,PTGER4,PYCARD,AMOTL2,WDR62,MAPK8,LGALS3,MED23,PLK2,SEMA3E,SLIT2,AKAP12,MAPK8IP3,DLC1,ANXA1,PIK3C2A,KIF20B,SEMA3D,PDPK1,GCSAM,GLIPR2,SLC8B1,FUBP1,C3AR1,PIK3CB,RECK,LAMC2,EGR1,CCL25,SPRY2,SEMA3G,CCL5,MDM2,…
GO:BP	circulatory system development	GO:0072359	4.45143e-05	4.3515	1220	1315	104	26963	MYH11,ANKRD1,FASL,PIN1RT1,DRC1,MB,HC,T,RGS2,TAL1,CYBB,ADAMTS5,NRCAM,FOSL1,FOXL1,CLDN5,ANGPTL4,NODAL,LRG1,MIXL1,CYP1B1,NOTO,TNF,CITED1,NPPB,LRRC10,IL17F,EDN1,HMOX1,GRHL2,GADD45A,ALPK3,E2F2,PECAM1,FLRT3,PPP1R15A,HTATIP2,GJA6,JUNB,TBX6,FGF6,JAG1,ANG,AKAP6,CITED2,CCND2,KLF5,JPH2,KLF4,PTGER4,DUSP6,FAT4,EREG,NR4A1,AMOTL2,INHBA,PLK2,BRCA1,LLGL2,SEMA3E,SLIT2,BTG1,ANXA1,PIK3C2A,PDPK1,EGR2,F3,C3AR1,PIK3CB,…
GO:BP	regulation of intracellular signal transduction	GO:1902531	4.57578e-05	4.33953	1912	1315	147	26963	MAGI2,ANKRD1,EPHA8,RASGEF1A,FASL,APOA1,SIGLECG,PIN1RT1,HAVCR2,PKHD1,SRMS,RGS2,FGFR4,GSTP2,NGF,ARRDC3,NECAB2,ATF3,NODAL,CILP,SFRP5,CD3E,CCL6,GIP,TNF,NPPB,EDN1,MYC,GADD45A,PSD2,BDKRB2,AMH,NOL3,CHD5,EPHA4,FGF23,AUTS2,DUSP1,RASGRP4,KLB,SESN3,DUSP4,GPR137C,GADD45B,RHOH,AKAP6,CITED2,STYXL1,THPO,KLF4,IRS2,PTGER4,DUSP6,PYCARD,CCL9,INSIG2,IQGAP3,BCL3,MAPK8,INHBA,CPNE1,BRCA1,TLR13,SEMA3E,RAD51,SLIT2,MAPT,C…
GO:BP	regulation of biological quality	GO:0065008	4.73614e-05	4.32458	3142	1315	219	26963	CYP2C55,MAGI2,KCNE2,CYP17A1,CPLX1,CYP3A13,GABRR2,FASL,APOA1,PIN1RT1,PALMD,RGS2,NGF,ATG9B,HPCA,VGF,PRL7A2,NRCAM,SLC5A5,SPP1,GAS2,CLDN5,IL4I1,SCG5,CYP1B1,PIP5KL1,GIP,PIRB,TNF,NPPB,AQP11,CNR2,EDN1,HMOX1,SLC4A5,KCNK13,MYC,FCER1G,VIL1,CRABP2,CCR4,TUBA1A,BDKRB2,HRH1,SCN4A,VMP1,SCIN,DND1,NOL3,KCNQ5,CHRNB1,PECAM1,FLRT3,EPHA4,IFRD1,FGF23,IER3,ATP6V0A4,SPTBN4,SLIT1,LRRTM1,ADH7,MUC2,SOD3,ADORA2A,AVIL,RAPSN,…
GO:BP	regulation of RNA metabolic process	GO:0051252	5.99258e-05	4.22239	3611	1315	245	26963	FOSB,GM28047,HSPA1A,L3MBTL1,SPDEF,ANKRD1,SRY,GM21874,FASL,PIN1RT1,HAVCR2,MSANTD1,T,TBX21,TAL1,NR4A3,MYRFL,TNFSF18,OTP,GSX1,FOSL1,OVOL3,MORC2B,ATF3,SPP1,TLE6,FOXL1,NOBOX,TBX10,SOX15,NODAL,CEBPD,IL4I1,BASP1,SFRP5,MIXL1,SCML4,MSC,CYP1B1,POU5F1,NKX1-1,NOTO,DDN,TNF,LBX2,CITED1,CAMK1D,FABP4,IL17F,EDN1,HMOX1,MYC,GRHL2,GADD45A,TCFL5,DND1,GRHL1,E2F2,CHD5,NOVA2,GM4981,E2F3,PPP1R15A,IFRD1,FGF23,AUTS2,ABCG4,…
GO:BP	regulation of transport	GO:0051049	6.83518e-05	4.16525	1743	1315	136	26963	MAGI2,ANKRD1,KCNE2,KCNJ12,CPLX1,FASL,PTX3,APOA1,FCGR1,RGS2,NR4A3,PDZK1,NGF,MAOB,HPCA,PRL7A2,NECAB2,SPP1,BEST3,SCG5,ITLN1,POU5F1,GIP,TNF,IL13,ITGAM,CAMK1D,EDN1,HMOX1,MYC,FCER1G,SYT1,CXCL9,VMP1,NOL3,FGF23,ABCG4,IER3,BEST1,REEP2,CNST,SPTBN4,LRRTM1,ADORA2A,FRAT2,ANG,PRKCG,UNC13D,AKAP6,SGK1,SYN1,P2RX5,SLC11A1,VAMP2,GRIK5,MPV17L,IRS2,PTGER4,PYCARD,SYT12,PRKAR1B,OPN3,MAPK8,INHBA,MAP1B,SLC25A27,LGALS3,PL…
GO:BP	positive regulation of RNA metabolic process	GO:0051254	6.9273e-05	4.15944	1875	1315	144	26963	FOSB,SPDEF,ANKRD1,SRY,PIN1RT1,MSANTD1,T,TBX21,TAL1,NR4A3,MYRFL,GSX1,FOSL1,ATF3,SPP1,NOBOX,TBX10,SOX15,NODAL,CEBPD,IL4I1,MIXL1,POU5F1,DDN,TNF,CITED1,IL17F,EDN1,MYC,GRHL2,DND1,GRHL1,E2F2,E2F3,PPP1R15A,IFRD1,FGF23,AUTS2,HTATIP2,BHLHA15,FOS,MYSM1,ETV4,TOX,NR4A2,JUNB,NR1H5,TBX6,POU3F2,ETV5,JAG1,ANG,CPEB3,POU2F2,CITED2,SLC11A1,CCNT1,NFKBIZ,KLF5,KLF4,NR4A1,KLF6,BCL3,XPA,INHBA,ARID5A,MLLT11,CCNT2,SLC40A1…
GO:BP	cellular response to growth factor stimulus	GO:0071363	7.32673e-05	4.13509	734	1315	71	26963	MAGI2,ANKRD1,PIN1RT1,FGFR4,NGF,LRIT3,CLDN5,VWC2L,NODAL,LRG1,CILP,CITED1,IL17F,EDN1,VIL1,FLRT3,FGF17,FGF5,FGF23,TNFAIP6,FOS,KLB,FGF6,ASPN,CITED2,GCLM,NFKBIZ,KLF4,FAT4,NR4A1,FSTL5,MAP1B,SLIT2,GCLC,CTSK,ANXA1,KNSTRN,E2F1,TGFBR3L,PDPK1,PIK3CB,CAV2,EGR1,SPRY2,XDH,CCL5,NLK,MDM2,LRP8,ACTA2,RAF1,WFIKKN1,RAPGEF1,BDNF,PBLD1,ANGPT2,DYNC1LI2,CHRD,FYN,HAS2,NRROS,RUNX2,LATS2,IL4,HHEX,LMTK2,ZFYVE27,THBS1,DAB2,C…
GO:BP	regulation of organelle organization	GO:0033043	7.57471e-05	4.12063	1155	1315	99	26963	HSPA1A,L3MBTL1,CPLX1,APOA1,STMN4,TAL1,TRIM36,NOTO,TNF,EDN1,MYC,SYT1,VIL1,HSPH1,SCIN,NOL3,PECAM1,IER3,SPTBN4,DUSP1,LRRTM1,AVIL,GCH1,SGK1,ZWILCH,STYXL1,GRIK5,MPV17L,PTGER4,PYCARD,EREG,TAPT1,TMOD4,TUBB4A,MAPK8,MLLT11,MAP1B,PLK2,SLIT2,TTK,GCLC,INO80D,MAPT,PLK4,DLC1,ANXA1,MAP6,CENPJ,PLD6,NEK2,VAMP1,UPF1,EFNA5,ATG12,NPM2,MTM1,CAV2,BUB1,SKA3,ZFP207,SASS6,MID1,RAD51AP1,NUPR1,GEN1,NDC80,PAK3,WHAMM,CLN3,BA…
GO:BP	regulation of mitotic cell cycle phase transition	GO:1901990	7.73126e-05	4.11175	328	1315	41	26963	AIF1,IER3,DUSP1,NABP1,ZWILCH,CCND2,KLF4,CDCA5,INHBA,RAD51B,BRCA1,TTK,RRM2,ANXA1,CENPJ,E2F1,PKMYT1,BLM,NPM2,BUB1,ZFP207,SASS6,GEN1,NDC80,MDM2,TAOK3,CLSPN,RRM2B,MIIP,TICRR,BIRC5,KLF11,RB1,RINT1,E2F7,MAD2L1,AURKB,NUF2,CDC6,ORC1,SPDL1
GO:BP	blood vessel development	GO:0001568	7.73293e-05	4.11166	764	1315	73	26963	FASL,HC,T,TAL1,CYBB,NRCAM,FOSL1,CLDN5,ANGPTL4,NODAL,LRG1,CYP1B1,TNF,CITED1,NPPB,IL17F,EDN1,HMOX1,GADD45A,E2F2,PECAM1,PPP1R15A,HTATIP2,JUNB,TBX6,FGF6,JAG1,ANG,CITED2,KLF5,KLF4,PTGER4,EREG,NR4A1,AMOTL2,PLK2,BRCA1,LLGL2,SEMA3E,SLIT2,BTG1,ANXA1,PIK3C2A,PDPK1,EGR2,F3,C3AR1,PIK3CB,RECK,CCDC134,SOX4,EGR1,PLCD3,SPRY2,XDH,CCL5,MDM2,ACTA2,NPR3,TSPAN12,RAPGEF1,CD40,ANGPT2,MYO1E,E2F7,CHRD,HAS2,BCAS3,HHEX,PTG…
GO:BP	negative regulation of signaling	GO:0023057	7.7387e-05	4.11133	1471	1315	119	26963	MAGI2,OTOP1,APOA1,SIGLECG,PIN1RT1,PKHD1,RGS2,TRIM72,GSTP2,ARRDC3,NECAB2,ATF3,TLE6,VWC2L,NODAL,CILP,SFRP5,CD3E,PIRB,TNF,LMBR1L,CNR2,EDN1,HMOX1,BDKRB2,NOL3,GRK5,EPHA4,FGF23,TNFAIP6,RGS20,IER3,DUSP1,NR4A2,TRAIP,SESN3,GRID2IP,DUSP4,ASPN,RHOH,GCLM,MPV17L,KLF4,DUSP6,PYCARD,INSIG2,SARM1,BCL3,DCST1,CPNE1,LGALS3,PLK2,BRCA1,CHAC1,SLIT2,GCLC,MAPT,DLC1,BEND6,PLIN5,FOXM1,MLLT3,GNAL,PDPK1,ATF4,NUAK2,PIK3CB,NLR…
GO:BP	regulation of locomotion	GO:0040012	7.82409e-05	4.10657	1094	1315	95	26963	MAGI2,PIN1RT1,HC,NR4A3,GSTP2,ARRDC3,TNFSF18,CLDN5,NODAL,CYP1B1,PIP5KL1,TNF,CAMK1D,EDN1,HMOX1,MYC,VIL1,CCR4,GADD45A,AIF1,PECAM1,NOVA2,FGF17,EPHA4,FGF5,FGF23,TNFAIP6,MYSM1,DUSP1,SLIT1,MUC2,SEMA6B,FGF6,JAG1,FERMT3,CITED2,KLF4,IRS2,PTGER4,PYCARD,AMOTL2,WDR62,MAPK8,LGALS3,MED23,PLK2,SEMA3E,SLIT2,TUBB2B,AKAP12,MAPK8IP3,DLC1,ANXA1,PIK3C2A,KIF20B,SEMA3D,PDPK1,GCSAM,GLIPR2,SLC8B1,FUBP1,C3AR1,PIK3CB,RECK,L…
GO:BP	negative regulation of cell communication	GO:0010648	8.65004e-05	4.06298	1474	1315	119	26963	MAGI2,OTOP1,APOA1,SIGLECG,PIN1RT1,PKHD1,RGS2,TRIM72,GSTP2,ARRDC3,NECAB2,ATF3,TLE6,VWC2L,NODAL,CILP,SFRP5,CD3E,PIRB,TNF,LMBR1L,CNR2,EDN1,HMOX1,BDKRB2,NOL3,GRK5,EPHA4,FGF23,TNFAIP6,RGS20,IER3,DUSP1,NR4A2,TRAIP,SESN3,GRID2IP,DUSP4,ASPN,RHOH,GCLM,MPV17L,KLF4,DUSP6,PYCARD,INSIG2,SARM1,BCL3,DCST1,CPNE1,LGALS3,PLK2,BRCA1,CHAC1,SLIT2,GCLC,MAPT,DLC1,BEND6,PLIN5,FOXM1,MLLT3,GNAL,PDPK1,ATF4,NUAK2,PIK3CB,NLR…
GO:BP	negative regulation of apoptotic process	GO:0043066	9.05376e-05	4.04317	1036	1315	91	26963	PIN1RT1,PKHD1,SERPINB9B,NR4A3,GSTP2,NGF,SPP1,ANGPTL4,TNF,IL13,CITED1,CAMK1D,EDN1,HMOX1,MYC,NQO1,FCER1G,HSPH1,BDKRB2,NOL3,AIF1,GRK5,IER3,DUSP1,NR4A2,ADORA2A,PRKCG,GCH1,SGK1,CITED2,GBE1,CCND2,GCLM,MPV17L,IRS2,NAA16,BCL3,OPN3,MAPK8,SLC25A27,LGALS3,PLK3,SLC40A1,PLK2,BRCA1,ERCC5,SEMA3E,GCLC,CD27,ASNS,MAPK8IP3,PDPK1,ATF4,NUAK2,NAA15,PLA2G3,BLM,PIK3CB,TNFRSF23,RTKN2,FOXQ1,NUPR1,SPRY2,CCL5,MDM2,CLN3,RRM2…
GO:BP	negative regulation of cell population proliferation	GO:0008285	0.000103938	3.98323	726	1315	70	26963	HSPA1A,MAGI2,TNFRSF13B,HAVCR2,GSTP2,FOSL1,NODAL,IL4I1,A4GNT,SFRP5,CYP1B1,TNF,NPPB,AQP11,HMOX1,MYC,BDKRB2,SCIN,BNIPL,AIF1,CHD5,E2F3,PPP1R15A,ETV4,DUSP1,MUC2,ADORA2A,ANG,CITED2,INCA1,DLEC1,KLF4,EREG,INHBA,H2-M10.2,SLIT2,DLC1,BTG1,EAF2,CD24A,E2F1,SOX4,CAV2,NUPR1,SPRY2,XDH,ATG101,NPR3,RAF1,FTH1,KLF11,RB1,RAPGEF1,PKP2,BDNF,GDF11,E2F7,ATG13,DUSP10,H2-Q1,BMYC,VSX2,JAK2,IL4,PTGS2,THBS1,ADORA3,DAB2,KISS1R…
GO:BP	positive regulation of developmental process	GO:0051094	0.000107897	3.96699	1480	1315	119	26963	SPDEF,SRY,PIN1RT1,HAPLN2,HC,TBX21,TAL1,CYBB,NGF,OTP,PRL7A2,TLE6,CLDN5,SOX15,VWC2L,NODAL,CEBPD,LRG1,TMPRSS12,IL4I1,MIXL1,CYP1B1,TNF,LBX2,EDN1,HMOX1,MYC,SYT1,VIL1,CXCL9,CRABP2,SCIN,FLRT3,EPHA4,FOS,ETV4,SPTBN4,LRRTM1,TOX,JUNB,POU3F2,ETV5,JAG1,RHOH,CPEB3,AKAP6,SGK1,CITED2,THPO,CCND2,SCARF1,NFKBIZ,KLF5,KLF4,PTGER4,CDH4,TMEM79,CCL9,IQGAP3,TAPT1,WDR62,MAPK8,INHBA,MAP1B,CPNE1,BRCA1,SLIT2,MAPT,CD27,CDKL3,…
GO:BP	intracellular signaling cassette	GO:0141124	0.000108319	3.96529	1806	1315	139	26963	MAGI2,EPHA8,RASGEF1A,FASL,APOA1,SIGLECG,PIN1RT1,HAVCR2,PKHD1,RGS2,FGFR4,GSTP2,NGF,HPCA,NECAB2,ATF3,NODAL,CILP,SFRP5,MCOLN3,CD3E,CCL6,GIP,TNF,CITED1,NPPB,EDN1,HMOX1,MYC,CCR4,GADD45A,PSD2,AMH,NOL3,AIF1,PECAM1,EPHA4,FGF23,AUTS2,BHLHA15,FOS,DUSP1,RASGRP4,RAB39B,KLB,SESN3,DUSP4,RHOF,GADD45B,RHEBL1,RHOH,AKAP6,THPO,KLF4,IRS2,PTGER4,DUSP6,PYCARD,CCL9,IQGAP3,BCL3,MAPK8,INHBA,CPNE1,PLK2,TLR13,SEMA3E,RND1,S…
GO:BP	chromosome segregation	GO:0007059	0.000110863	3.95521	409	1315	47	26963	HSPA1A,MORC2B,CENPW,DUSP1,ZWILCH,CDCA5,FANCD2,SMC3,CENPH,BC055324,BRCA1,TTK,NSL1,KNSTRN,CENPJ,CENPO,MLH3,RAD18,MIS18A,CENPK,NEK2,BUB1,OIP5,SKA3,ZFP207,SASS6,DSN1,CENPU,GEN1,NDC80,CENPQ,BAZ1B,BIRC5,HAUS3,RB1,CENPP,KIFC5B,HAUS6,CCSAP,SKA1,CDCA2,MAD2L1,AURKB,SMC4,NUF2,CDC6,SPDL1
GO:BP	regulation of cell cycle process	GO:0010564	0.000122127	3.91319	729	1315	70	26963	HSPA1A,L3MBTL1,PKHD1,SOX15,TNF,EDN1,MYC,AIF1,IER3,DUSP1,NABP1,EME1,ZWILCH,CCND2,KLF4,CDCA5,FANCD2,EREG,WDR62,MAPK8,INHBA,RAD51B,PLK3,PLK2,BRCA1,RAD51,TTK,PLK4,RRM2,ANXA1,KIF20B,KNSTRN,CENPJ,E2F1,RAD18,PKMYT1,NEK2,BLM,NPM2,CAV2,BUB1,ZFP207,SASS6,RAD51AP1,GEN1,NDC80,MDM2,TAOK3,CLSPN,RRM2B,MIIP,BAZ1B,TICRR,BIRC5,KLF11,RB1,HINFP,RINT1,E2F7,CCSAP,POC1A,CDCA2,MAD2L1,AURKB,SMC4,BMYC,NUF2,CDC6,ORC1,SPDL1
GO:BP	cell morphogenesis	GO:0000902	0.000128989	3.88945	1044	1315	91	26963	EPHA8,PKHD1,PALMD,TAL1,NR4A3,TECTA,NGF,ST14,NRCAM,HECW1,GAS2,TUBB3,NODAL,EDN1,GRHL2,SYT1,VIL1,CRABP2,TUBA1A,CABP4,PECAM1,CDHR1,NOVA2,FLRT3,EPHA4,IFRD1,AUTS2,LRRC4C,ETV4,SPTBN4,SLIT1,NR4A2,ADORA2A,SEMA6B,POU3F2,PRTG,SGK1,LST1,KLHL10,CDH4,SARM1,MAPK8,MAP1B,PTPRQ,CPNE1,SH3D19,STRIP2,UCHL1,SEMA3E,SLIT2,TUBB2B,MAPT,CDKL3,MAPK8IP3,DLC1,EFNB3,FLOT1,ANXA1,MAP6,KIF20B,SEMA3D,ATF4,EGR2,EFNA5,MARCKS,SEMA3G,…
GO:BP	cell cycle checkpoint signaling	GO:0000075	0.000134846	3.87016	192	1315	29	26963	IER3,DUSP1,NABP1,EME1,ZWILCH,FANCD2,BRCA1,RAD51,TTK,E2F1,BLM,BUB1,ZFP207,GEN1,NDC80,MDM2,TAOK3,CLSPN,TICRR,BIRC5,HINFP,RINT1,E2F7,MAD2L1,AURKB,NUF2,CDC6,ORC1,SPDL1
GO:BP	blood vessel morphogenesis	GO:0048514	0.000136004	3.86645	659	1315	65	26963	FASL,HC,T,TAL1,CYBB,NRCAM,CLDN5,ANGPTL4,NODAL,LRG1,CYP1B1,TNF,CITED1,IL17F,EDN1,HMOX1,GADD45A,E2F2,PECAM1,PPP1R15A,HTATIP2,JUNB,TBX6,FGF6,JAG1,ANG,CITED2,KLF5,KLF4,PTGER4,EREG,NR4A1,AMOTL2,PLK2,BRCA1,SEMA3E,SLIT2,BTG1,ANXA1,PIK3C2A,PDPK1,F3,C3AR1,PIK3CB,RECK,CCDC134,SOX4,PLCD3,SPRY2,XDH,CCL5,NPR3,TSPAN12,CD40,ANGPT2,MYO1E,E2F7,CHRD,HAS2,BCAS3,HHEX,PTGS2,THBS1,PIK3R3,CD59A
GO:BP	negative regulation of signal transduction	GO:0009968	0.000156231	3.80623	1330	1315	109	26963	MAGI2,OTOP1,APOA1,SIGLECG,PIN1RT1,PKHD1,RGS2,TRIM72,GSTP2,ARRDC3,NECAB2,ATF3,TLE6,VWC2L,NODAL,CILP,SFRP5,CD3E,TNF,LMBR1L,HMOX1,BDKRB2,NOL3,GRK5,EPHA4,TNFAIP6,RGS20,IER3,DUSP1,NR4A2,TRAIP,SESN3,DUSP4,ASPN,RHOH,GCLM,MPV17L,KLF4,DUSP6,PYCARD,INSIG2,SARM1,BCL3,DCST1,CPNE1,LGALS3,BRCA1,CHAC1,SLIT2,GCLC,DLC1,BEND6,PLIN5,FOXM1,MLLT3,PDPK1,ATF4,NUAK2,PIK3CB,NLRP6,GPR108,MTM1,CAV2,TNFRSF23,CRY2,RTKN2,EGR1…
GO:BP	protein metabolic process	GO:0019538	0.000167804	3.7752	4653	1315	300	26963	HSPA1A,APOL7E,TMPRSS7,DYRK4,EPHA8,KCNE2,PGA5,CTRB1,ASB17,PTX3,APOA1,PARP16,PIN1RT1,ADAM1B,SRMS,CUZD1,TLL2,TGM6,RGS2,FGFR4,TBX21,TRIM72,MYRFL,NGF,ADAMTS5,TTC36,TNFSF18,ST14,HP,NECAB2,RIPK4,HECW1,FOXL1,CYM,ST8SIA5,CD6,TMPRSS12,ADAM30,A4GNT,DHH,TMPRSS2,CD3E,SCG5,ITLN1,CYP1B1,PIP5KL1,GM7168,PRSS27,PIRB,IFNA13,TNF,IL13,B3GNT6,NPPB,AQP11,CAMK1D,IL17F,TCL1B2,EDN1,TRIM69,MYC,NQO1,GADD45A,HSPH1,BDKRB2,LRR…
GO:BP	regulation of immune system process	GO:0002682	0.000171	3.767	1590	1315	125	26963	L3MBTL1,OTOP1,APOA1,DPPA1,SIGLECG,TNFRSF13B,BTLA,HAVCR2,SERPINB9B,FCGR1,HC,TBX21,TAL1,NR4A3,TNFSF18,FOSL1,CD8B1,CD79A,CD96,CD6,MUC5B,IL4I1,CD3E,PIRB,TNF,IL13,ITGAM,GM12169,LAX1,CNR2,CAMK1D,IL17F,EDN1,HMOX1,MYC,FCER1G,HSPH1,PIGR,SCIN,H2-DMA,AIF1,PECAM1,THEMIS2,TNFAIP6,FOS,MYSM1,DUSP1,TOX,ADORA2A,JAG1,RHOH,UNC13D,SLC11A1,THPO,NFKBIZ,IRS2,PTGER4,FANCD2,PYCARD,CCL9,EREG,SARM1,DCST1,MAPK8,INHBA,ARID5A…
GO:BP	negative regulation of programmed cell death	GO:0043069	0.000171909	3.7647	1066	1315	92	26963	PIN1RT1,HK3,PKHD1,SERPINB9B,NR4A3,GSTP2,NGF,SPP1,ANGPTL4,TNF,IL13,CITED1,CAMK1D,EDN1,HMOX1,MYC,NQO1,FCER1G,HSPH1,BDKRB2,NOL3,AIF1,GRK5,IER3,DUSP1,NR4A2,ADORA2A,PRKCG,GCH1,SGK1,CITED2,GBE1,CCND2,GCLM,MPV17L,IRS2,NAA16,BCL3,OPN3,MAPK8,SLC25A27,LGALS3,PLK3,SLC40A1,PLK2,BRCA1,ERCC5,SEMA3E,GCLC,CD27,ASNS,MAPK8IP3,PDPK1,ATF4,NUAK2,NAA15,PLA2G3,BLM,PIK3CB,TNFRSF23,RTKN2,FOXQ1,NUPR1,SPRY2,CCL5,MDM2,CLN3,…
GO:BP	positive regulation of cell population proliferation	GO:0008284	0.000172552	3.76308	1097	1315	94	26963	FASL,HAVCR2,PKHD1,HAPLN2,T,FGFR4,NR4A3,NGF,OTP,PRL7A2,ATF3,CLDN5,SOX15,NODAL,LRG1,CD6,CD3E,TNF,IL13,AQP11,FABP4,EDN1,HMOX1,MYC,AIF1,GRK5,FGF17,E2F3,EPHA4,FGF5,FGF23,OSMR,TOX,KLB,POU3F2,FGF6,ETV5,ANG,THPO,CCND2,KLF5,IRS2,PTGER4,PYCARD,EREG,NR4A1,IQGAP3,WDR62,MAPK8,H2-M10.2,RAD51B,SLC25A27,FOLR2,ODC1,ANXA1,KIF20B,CD24A,E2F1,FOXM1,PDPK1,F3,BLM,C3AR1,SOX4,CAV2,LAMC2,RTKN2,EGR1,ACER3,CCL5,MDM2,TRPM4,C…
GO:BP	negative regulation of cell cycle phase transition	GO:1901988	0.000215196	3.66717	254	1315	34	26963	IER3,DUSP1,NABP1,EME1,ZWILCH,KLF4,FANCD2,INHBA,BRCA1,RAD51,TTK,E2F1,PKMYT1,BLM,BUB1,ZFP207,GEN1,NDC80,MDM2,TAOK3,CLSPN,MIIP,TICRR,BIRC5,RB1,HINFP,RINT1,E2F7,MAD2L1,AURKB,NUF2,CDC6,ORC1,SPDL1
GO:BP	establishment of localization in cell	GO:0051649	0.000276851	3.55775	2019	1315	150	26963	HSPA1A,MAGI2,SYN2,CPLX1,MYO5C,PKHD1,NXF3,TMED6,NR4A3,NGF,HPCA,EQTN,MYO1A,TLE6,NXF2,SCG5,SLC29A4,IL13,CITED1,ITGAM,HMOX1,FCER1G,SYT1,TUBA1A,E2F3,HTATIP2,BHLHA15,IER3,ATP6V0A4,DNAH9,REEP2,SLIT1,LRRTM1,ADORA2A,FRAT2,PRKCG,CATSPER3,UNC13D,SYN1,SLC11A1,VAMP2,GRIK5,CDCA5,PTGER4,LMAN1L,NR4A1,LCA5L,SYT12,GOSR1,BCL3,PRKAR1B,MAPK8,ATP6V1G2,MAP1B,PLK3,SLC40A1,AP4E1,BRCA1,LLGL2,ZDHHC2,UCHL1,MAPT,MAPK8IP3,STX…
GO:BP	regulation of neuron projection development	GO:0010975	0.000292017	3.53459	559	1315	57	26963	MAGI2,ANKRD1,RGS2,NGF,NRCAM,HECW1,CAMK1D,CRABP2,NOVA2,EPHA4,IFRD1,LRRC4C,SERPINI1,SLIT1,TOX,AVIL,SEMA6B,TBX6,POU3F2,SGK1,STYXL1,SCARF1,KLF4,CDH4,SARM1,MAP1B,SEMA3E,SLIT2,TUBB2B,MAPT,CDKL3,EFNB3,MAP6,CD24A,SEMA3D,PLA2G3,EFNA5,MARCKS,SEMA3G,MDM2,LRP8,PAK3,PAQR3,DYNLT1F,CHN1,RAPGEF1,BDNF,CAPRIN2,SS18L1,ZFP365,CXCL5,FYN,ZFYVE27,DAB2,TRAK2,KIF3C,THOC2
GO:BP	positive regulation of multicellular organismal process	GO:0051240	0.000310695	3.50767	1822	1315	138	26963	SRY,PTH2R,DPPA1,PIN1RT1,HAVCR2,HAPLN2,HC,RGS2,TBX21,CYBB,NR4A3,NGF,OTP,PRL7A2,SPP1,TLE6,SOX15,NODAL,LRG1,CD6,TMPRSS12,IL4I1,CD3E,CYP1B1,IL12RB2,TNF,IL13,NPPB,GM12169,FABP4,IL17F,EDN1,HMOX1,MYC,FCER1G,VIL1,CRABP2,HSPH1,HRH1,AIF1,FLRT3,EPHA4,FOS,ETV4,SPTBN4,LRRTM1,TOX,ADORA2A,POU3F2,ETV5,JAG1,RHOH,POU2F2,AKAP6,GCH1,SGK1,CITED2,SLC11A1,CCND2,NFKBIZ,KLF4,IRS2,PTGER4,CDH4,PYCARD,CCL9,EREG,IQGAP3,BCL3,…
GO:BP	response to xenobiotic stimulus	GO:0009410	0.000320996	3.4935	505	1315	53	26963	CYP2C55,CYP2C65,FOSB,ANKRD1,KCNE2,CYP3A13,CYBB,GSTP2,MAOB,FOSL1,NPC1L1,ADSSL1,HMGCS2,CYP1B1,GIP,TNF,EDN1,CCNO,MYC,NQO1,LCT,AMH,FOS,ADORA2A,GABRG3,ALDH1A1,CCNT1,GCLM,GSTO2,NFKBIZ,DUSP6,MAP1B,RAD54B,UCHL1,RAD54L,GCLC,E2F1,PLIN2,BLM,CYP2U1,ABAT,MDM2,LRP8,RB1,BDNF,ABCB1B,BMYC,LHCGR,PTGS2,THBS1,BLOC1S3,PPOX,FKRP
GO:BP	regulation of cell motility	GO:2000145	0.000338318	3.47068	1051	1315	90	26963	MAGI2,PIN1RT1,HC,NR4A3,GSTP2,TNFSF18,CLDN5,NODAL,CYP1B1,PIP5KL1,TNF,CAMK1D,EDN1,HMOX1,MYC,VIL1,GADD45A,AIF1,PECAM1,FGF17,EPHA4,FGF5,FGF23,TNFAIP6,MYSM1,DUSP1,MUC2,SEMA6B,FGF6,JAG1,FERMT3,CITED2,KLF4,IRS2,PTGER4,PYCARD,AMOTL2,WDR62,MAPK8,LGALS3,MED23,PLK2,SEMA3E,SLIT2,AKAP12,MAPK8IP3,DLC1,ANXA1,PIK3C2A,KIF20B,SEMA3D,PDPK1,GCSAM,GLIPR2,SLC8B1,FUBP1,C3AR1,PIK3CB,RECK,LAMC2,EGR1,CCL25,SPRY2,SEMA3G,CC…
GO:BP	regulation of protein phosphorylation	GO:0001932	0.000342178	3.46575	808	1315	74	26963	APOA1,PIN1RT1,RGS2,NGF,TTC36,TNFSF18,CD6,CD3E,ITLN1,PIP5KL1,IFNA13,TNF,IL13,TCL1B2,GADD45A,BDKRB2,AIF1,PECAM1,FGF17,PPP1R15A,EPHA4,FGF5,FGF23,SPTBN4,DUSP1,FGF6,AKAP6,THPO,CCND2,GM13285,PTGER4,GM13288,DUSP6,SLC8A3,EREG,IQGAP3,PRKAR1B,IP6K2,INHBA,HPX,RAD51,SLIT2,MAPK8IP3,FLOT1,CD24A,WDFY2,TRIB3,TRIM6,EFNA5,CAV2,SESN2,SPRY2,XDH,CCL5,LRP8,CLN3,PAQR3,RAF1,BIRC5,CLIP3,RB1,CD40,BDNF,ATG14,FYN,TNFRSF18,A…
GO:BP	response to nitrogen compound	GO:1901698	0.000359735	3.44402	1146	1315	96	26963	FOSB,OTOP1,RGS2,TRIM72,CYBB,NR4A3,HPCA,VGF,FOSL1,SLC5A5,HMGCS2,PYGM,CYP1B1,GIP,IFNA13,TNF,CITED1,AQP11,EDN1,MYC,NQO1,FCER1G,TUBA1A,HRH1,EPHA4,FOS,UCP3,NR4A2,ADORA2A,SESN3,JAG1,PRKCG,AKAP6,SGK1,P2RX5,VAMP2,GCLM,NFKBIZ,KLF4,GM13285,IRS2,GM13288,LY6F,SLC8A3,INSIG2,EREG,NR4A1,MAPK8,INHBA,MAP1B,BRCA1,FOLR2,RAD51,SLIT2,GCLC,PHEX,CTSK,FLOT1,BTG1,ANXA1,NT5E,AGRP,GNAL,EDEM1,PDPK1,TRIB3,EGR2,SLC3A2,BLM,TRD…
GO:BP	vasculature development	GO:0001944	0.000393887	3.40463	796	1315	73	26963	FASL,HC,T,TAL1,CYBB,NRCAM,FOSL1,CLDN5,ANGPTL4,NODAL,LRG1,CYP1B1,TNF,CITED1,NPPB,IL17F,EDN1,HMOX1,GADD45A,E2F2,PECAM1,PPP1R15A,HTATIP2,JUNB,TBX6,FGF6,JAG1,ANG,CITED2,KLF5,KLF4,PTGER4,EREG,NR4A1,AMOTL2,PLK2,BRCA1,LLGL2,SEMA3E,SLIT2,BTG1,ANXA1,PIK3C2A,PDPK1,EGR2,F3,C3AR1,PIK3CB,RECK,CCDC134,SOX4,EGR1,PLCD3,SPRY2,XDH,CCL5,MDM2,ACTA2,NPR3,TSPAN12,RAPGEF1,CD40,ANGPT2,MYO1E,E2F7,CHRD,HAS2,BCAS3,HHEX,PTG…
GO:BP	apoptotic signaling pathway	GO:0097190	0.00041415	3.38284	636	1315	62	26963	FASL,GSTP2,NGF,ATF3,CD3E,CYP1B1,TNF,HMOX1,MYC,BDKRB2,NOL3,E2F2,IER3,NR4A2,ADORA2A,STYXL1,INCA1,GCLM,NFKBIZ,MPV17L,PYCARD,BCL3,XPA,MAPK8,INHBA,MLLT11,LGALS3,BRCA1,CHAC1,DEDD2,GCLC,MAPT,CD27,CTSK,EAF2,CD24A,E2F1,PDPK1,ATF4,TRIB3,PIK3CB,TNFRSF23,RTKN2,NUPR1,MDM2,RRM2B,RAF1,RB1,DDIAS,MEIS3,BDNF,FYN,MDM4,EYA4,BMYC,JAK2,IL4,BLOC1S2,BCL2L2,PTGS2,THBS1,ZC3HC1
GO:BP	mitotic sister chromatid segregation	GO:0000070	0.000439162	3.35738	180	1315	27	26963	HSPA1A,DUSP1,ZWILCH,CDCA5,SMC3,TTK,NSL1,KNSTRN,CENPK,NEK2,BUB1,SKA3,ZFP207,DSN1,GEN1,NDC80,BAZ1B,BIRC5,RB1,KIFC5B,CCSAP,SKA1,MAD2L1,AURKB,SMC4,NUF2,SPDL1
GO:BP	regulation of protein metabolic process	GO:0051246	0.000467195	3.3305	1835	1315	138	26963	HSPA1A,KCNE2,PTX3,APOA1,PARP16,PIN1RT1,RGS2,FGFR4,NGF,TTC36,TNFSF18,NECAB2,CD6,CD3E,ITLN1,CYP1B1,PIP5KL1,PIRB,IFNA13,TNF,IL13,AQP11,IL17F,TCL1B2,EDN1,NQO1,GADD45A,BDKRB2,AIF1,PECAM1,FGF17,PPP1R15A,EPHA4,FGF5,FGF23,IER3,SPTBN4,DUSP1,FGF6,ANG,PRKCG,CPEB3,AKAP6,NECAB3,THPO,CCND2,KLF4,GM13285,PTGER4,GM13288,DUSP6,SLC8A3,PYCARD,EREG,IQGAP3,BCL3,PRKAR1B,IP6K2,MAPK8,INHBA,ARID5A,SLC2A13,HPX,PLK3,SH3D19,…
GO:BP	plasma membrane bounded cell projection morphogenesis	GO:0120039	0.000496876	3.30375	712	1315	67	26963	EPHA8,NR4A3,NGF,NRCAM,HECW1,TUBB3,EDN1,SYT1,VIL1,CRABP2,TUBA1A,NOVA2,FLRT3,EPHA4,IFRD1,AUTS2,LRRC4C,ETV4,SPTBN4,SLIT1,NR4A2,ADORA2A,SEMA6B,POU3F2,PRTG,SGK1,CDH4,SARM1,MAPK8,MAP1B,CPNE1,UCHL1,SEMA3E,SLIT2,TUBB2B,MAPT,CDKL3,MAPK8IP3,EFNB3,FLOT1,MAP6,KIF20B,SEMA3D,EGR2,EFNA5,MARCKS,SEMA3G,LRP8,TAOK3,PAK3,IGF2BP1,PLEKHO1,DYNLT1F,CHN1,ANK3,BDNF,CAPRIN2,WDR47,SS18L1,ZFP365,SRGAP2,FYN,PGRMC1,LMTK2,ZFYVE…
GO:BP	nuclear division	GO:0000280	0.000549997	3.25964	445	1315	48	26963	HSPA1A,L3MBTL1,DDX4,MORC2B,TNF,EDN1,GM960,DUSP1,EME1,ZWILCH,TDRKH,CDCA5,FANCD2,EREG,SMC3,RAD54B,RAD51,TTK,RAD54L,NSL1,MASTL,KNSTRN,MLH3,CENPK,NEK2,MARF1,NPM2,CAV2,BUB1,SKA3,ZFP207,DSN1,RAD51AP1,GEN1,NDC80,BAZ1B,BIRC5,RB1,FANCA,KIFC5B,CCSAP,SKA1,CDCA2,MAD2L1,AURKB,SMC4,NUF2,SPDL1
GO:BP	membrane organization	GO:0061024	0.000550703	3.25908	788	1315	72	26963	MAGI2,FER1L6,CPLX1,FASL,APOA1,DPPA1,FCGR1,TRIM72,ATG9B,NRCAM,EQTN,GM12169,MYC,FCER1G,SYT1,VMP1,NOL3,AIF1,CHRNB1,IER3,REEP2,SPTBN4,RAPSN,TLCD2,ETV5,BIN2,VAMP2,A4GALT,GRIK5,MPV17L,GULP1,FAT4,GOSR1,DCST1,TMEM30C,FOLR2,ZDHHC2,GCLC,STX11,FLOT1,ANXA1,CD24A,TRAPPC6A,AP1S2,PLSCR2,VAMP1,THEM4,CAV2,STX8,WHAMM,KCNIP2,CLN3,ANO4,STX6,ANK2,CEP55,TPST2,ARL6IP1,DYNLT1F,ANK3,MTTP,AU040320,ATG9A,AURKB,SNX18,ABCB1B…
GO:BP	negative regulation of locomotion	GO:0040013	0.000584838	3.23296	353	1315	41	26963	MAGI2,PIN1RT1,HC,GSTP2,ARRDC3,CLDN5,NODAL,CYP1B1,PIP5KL1,TNF,GADD45A,AIF1,EPHA4,TNFAIP6,DUSP1,SLIT1,MUC2,SEMA6B,JAG1,CITED2,KLF4,PTGER4,SEMA3E,SLIT2,DLC1,SEMA3D,GCSAM,RECK,CCL25,SEMA3G,MIIP,PKP2,ANGPT2,SRGAP2,DUSP10,CHRD,CNN2,IL4,DNAJA4,THBS1,ADORA3
GO:BP	transmembrane transport	GO:0055085	0.000585817	3.23224	1528	1315	119	26963	KCNE2,KCNJ12,OTOP1,GABRR2,FASL,RGS2,CYBB,NR4A3,PDZK1,NGF,HPCA,KCNT1,SLC44A2,SLC5A5,GSDMC4,BEST3,LRG1,MCOLN3,ITLN1,SLC29A4,ABCA17,GIP,TNF,IL13,AQP11,EDN1,SLC4A5,KCNK13,MYC,ATP6V1C2,CXCL9,HRH1,SCN4A,VMP1,NOL3,KCNQ5,GM21985,CHRNB1,ABCG4,BHLHA15,ATP6V0A4,BEST1,UCP3,APOL8,PLCH2,GJA6,SLC3A1,CATSPER3,TRPC2,PKD1L3,POU2F2,AKAP6,GABRG3,CLCN1,P2RX5,SLC11A1,VAMP2,SCN3A,GRIK5,IRS2,CATSPER2,SLC16A10,SLC8A3,ANK…
GO:BP	signal transduction	GO:0007165	0.000625883	3.20351	6923	1315	417	26963	PLEKHA4,HSPA1A,MAGI2,ANKRD1,EPHA8,DIRAS1,RASGEF1A,PTH2R,ASB17,OTOP1,IL17C,FASL,APOA1,SIGLECG,PARP16,PIN1RT1,BTLA,HAVCR2,ARHGAP27,PKHD1,SRMS,CUZD1,MB,FCGR1,GPR50,VMN2R42,T,RGS2,FGFR4,TRIM72,CYBB,NR4A3,GSTP2,NGF,LRIT3,HPCA,ARRDC3,VGF,TNFSF18,PRL7A2,FOSL1,CD8B1,CD79A,HP,NECAB2,ATF3,SPP1,TLE6,GAS2,OPN5,FOXL1,ITGA11,CLDN5,TUBB3,VWC2L,NODAL,ADCY4,TAS2R137,LRG1,CILP,CD6,ADAM30,DHH,SFRP5,MCOLN3,CD3E,SCG5…
GO:BP	cell morphogenesis involved in neuron differentiation	GO:0048667	0.000640322	3.1936	644	1315	62	26963	EPHA8,NR4A3,TECTA,NGF,NRCAM,HECW1,TUBB3,EDN1,CRABP2,CABP4,CDHR1,NOVA2,FLRT3,EPHA4,IFRD1,AUTS2,LRRC4C,ETV4,SPTBN4,SLIT1,NR4A2,SEMA6B,POU3F2,PRTG,SGK1,CDH4,SARM1,MAPK8,MAP1B,PTPRQ,UCHL1,SEMA3E,SLIT2,TUBB2B,MAPT,CDKL3,MAPK8IP3,EFNB3,FLOT1,MAP6,SEMA3D,EGR2,EFNA5,MARCKS,SEMA3G,LRP8,PAK3,IGF2BP1,CHN1,RB1,ANK3,BDNF,CAPRIN2,WDR47,SS18L1,ZFP365,FYN,PGRMC1,LMTK2,ZFYVE27,TRAK2,KLF7
GO:BP	regulation of phosphorylation	GO:0042325	0.000689913	3.16121	868	1315	77	26963	APOA1,PIN1RT1,RGS2,NGF,TTC36,TNFSF18,CD6,CD3E,ITLN1,PIP5KL1,IFNA13,TNF,IL13,TCL1B2,GADD45A,BDKRB2,AIF1,PECAM1,FGF17,PPP1R15A,EPHA4,FGF5,FGF23,SPTBN4,DUSP1,FGF6,ANG,AKAP6,THPO,CCND2,GM13285,IRS2,PTGER4,GM13288,DUSP6,SLC8A3,EREG,IQGAP3,PRKAR1B,IP6K2,INHBA,HPX,RAD51,SLIT2,MAPK8IP3,FLOT1,CD24A,WDFY2,TRIB3,TRIM6,EFNA5,CAV2,SESN2,SPRY2,XDH,CCL5,LRP8,CLN3,PAQR3,RAF1,BIRC5,CLIP3,RB1,CD40,BDNF,ATG14,FYN,T…
GO:BP	negative regulation of cellular component organization	GO:0051129	0.000694875	3.15809	763	1315	70	26963	APOA1,NECAB2,TNF,VIL1,SCIN,NOL3,PECAM1,EPHA4,IFRD1,IER3,SPTBN4,DUSP1,SLIT1,LRRTM1,AVIL,SEMA6B,TBX6,SGK1,ZWILCH,STYXL1,MPV17L,PTGER4,TMOD4,TUBB4A,MAP1B,LGALS3,SEMA3E,SLIT2,TTK,GCLC,MAPT,CDKL3,DLC1,EFNB3,SEMA3D,MTM1,BUB1,ZFP207,MID1,NUPR1,SPRY2,SEMA3G,GEN1,NDC80,MDM2,PAQR3,RAF1,BAZ1B,DNAJB1,RTEL1,BIRC5,LRRTM2,CLIP3,ANK3,EIF4EBP1,WDR47,ZFP365,FYN,CNN2,MAD2L1,SPTBN2,AURKB,PGRMC1,DNAJA4,BCL2L2,NUF2,DA…
GO:BP	cell projection morphogenesis	GO:0048858	0.000709557	3.14901	719	1315	67	26963	EPHA8,NR4A3,NGF,NRCAM,HECW1,TUBB3,EDN1,SYT1,VIL1,CRABP2,TUBA1A,NOVA2,FLRT3,EPHA4,IFRD1,AUTS2,LRRC4C,ETV4,SPTBN4,SLIT1,NR4A2,ADORA2A,SEMA6B,POU3F2,PRTG,SGK1,CDH4,SARM1,MAPK8,MAP1B,CPNE1,UCHL1,SEMA3E,SLIT2,TUBB2B,MAPT,CDKL3,MAPK8IP3,EFNB3,FLOT1,MAP6,KIF20B,SEMA3D,EGR2,EFNA5,MARCKS,SEMA3G,LRP8,TAOK3,PAK3,IGF2BP1,PLEKHO1,DYNLT1F,CHN1,ANK3,BDNF,CAPRIN2,WDR47,SS18L1,ZFP365,SRGAP2,FYN,PGRMC1,LMTK2,ZFYVE…
GO:BP	negative regulation of cell cycle	GO:0045786	0.000729319	3.13708	369	1315	42	26963	TNF,IER3,DUSP1,NABP1,EME1,ZWILCH,KLF4,FANCD2,NR4A1,INHBA,BRCA1,RAD51,TTK,BTG1,E2F1,PKMYT1,NEK2,BLM,BUB1,ZFP207,NUPR1,GEN1,NDC80,MDM2,TAOK3,CLSPN,MIIP,BAZ1B,TICRR,BIRC5,RB1,HINFP,RINT1,E2F7,MAD2L1,AURKB,LATS2,PTGS2,NUF2,CDC6,ORC1,SPDL1
GO:BP	tube development	GO:0035295	0.000765559	3.11602	1181	1315	97	26963	SPDEF,FASL,PKHD1,HC,T,TAL1,CYBB,NR4A3,ST14,NRCAM,SPP1,FOXL1,CLDN5,ANGPTL4,NODAL,LRG1,HMGCS2,SFRP5,MIXL1,CYP1B1,NOTO,TNF,CITED1,AQP11,IL17F,EDN1,HMOX1,MYC,GRHL2,GADD45A,CRISPLD2,E2F2,PECAM1,PPP1R15A,EPHA4,HTATIP2,ETV4,SIM1,JUNB,TBX6,FGF6,ETV5,JAG1,ANG,CITED2,KLF5,KLF4,PTGER4,FAT4,EREG,NR4A1,AMOTL2,PLK2,BRCA1,SEMA3E,SLIT2,PHEX,MAPK8IP3,BTG1,ANXA1,PIK3C2A,KIF20B,CD24A,PDPK1,F3,C3AR1,PIK3CB,RECK,CCDC…
GO:BP	mitotic nuclear division	GO:0140014	0.000782721	3.10639	268	1315	34	26963	HSPA1A,L3MBTL1,TNF,EDN1,DUSP1,ZWILCH,CDCA5,EREG,SMC3,TTK,NSL1,KNSTRN,CENPK,NEK2,NPM2,CAV2,BUB1,SKA3,ZFP207,DSN1,GEN1,NDC80,BAZ1B,BIRC5,RB1,KIFC5B,CCSAP,SKA1,CDCA2,MAD2L1,AURKB,SMC4,NUF2,SPDL1
GO:BP	muscle structure development	GO:0061061	0.000792942	3.10076	736	1315	68	26963	MYH11,ANKRD1,ACTA1,PIN1RT1,TLL2,T,RGS2,MYH15,TRIM72,ADAMTS5,ATF3,SOX15,MSC,TNF,LBX2,LRRC10,EDN1,MYC,CXCL9,ALPK3,NOL3,CHRNB1,IFRD1,BHLHA15,FOS,FGF6,AKAP6,CITED2,CCND2,KLF5,JPH2,CCL9,EREG,NR4A1,TMOD4,CCNT2,DYRK1B,UCHL1,MAFF,FLOT1,BTG1,EGR2,SOX4,MTM1,CAV2,NUPR1,EGR1,NMRK2,MDM2,PLEKHM3,GPCPD1,ANK2,PLEKHO1,RB1,WFIKKN1,PKP2,BDNF,HINFP,FLNB,PAX3,IL4,DMRTA2,MYOM2,PDLIM7,ATP11A,PAXBP1,NOX4,FKRP
GO:BP	negative regulation of cell cycle process	GO:0010948	0.000861556	3.06472	294	1315	36	26963	IER3,DUSP1,NABP1,EME1,ZWILCH,KLF4,FANCD2,INHBA,BRCA1,RAD51,TTK,E2F1,PKMYT1,NEK2,BLM,BUB1,ZFP207,GEN1,NDC80,MDM2,TAOK3,CLSPN,MIIP,BAZ1B,TICRR,BIRC5,RB1,HINFP,RINT1,E2F7,MAD2L1,AURKB,NUF2,CDC6,ORC1,SPDL1
GO:BP	positive regulation of cell cycle	GO:0045787	0.000992434	3.0033	347	1315	40	26963	TAL1,NR4A3,FOSL1,SOX15,TNF,EDN1,MYC,AIF1,CITED2,CCND2,CDCA5,EREG,RAD51B,BRCA1,ASNS,PLK4,RRM2,ANXA1,KIF20B,CENPJ,RAD18,NPM2,BUB1,SASS6,RAD51AP1,NUPR1,GEN1,NDC80,MDM2,RRM2B,BIRC5,RB1,EIF4EBP1,E2F7,POC1A,MAD2L1,AURKB,SMC4,CDC6,ORC1
GO:BP	neuron projection morphogenesis	GO:0048812	0.0010342	2.9854	697	1315	65	26963	EPHA8,NR4A3,NGF,NRCAM,HECW1,TUBB3,EDN1,SYT1,CRABP2,TUBA1A,NOVA2,FLRT3,EPHA4,IFRD1,AUTS2,LRRC4C,ETV4,SPTBN4,SLIT1,NR4A2,ADORA2A,SEMA6B,POU3F2,PRTG,SGK1,CDH4,SARM1,MAPK8,MAP1B,CPNE1,UCHL1,SEMA3E,SLIT2,TUBB2B,MAPT,CDKL3,MAPK8IP3,EFNB3,FLOT1,MAP6,KIF20B,SEMA3D,EGR2,EFNA5,MARCKS,SEMA3G,LRP8,TAOK3,PAK3,IGF2BP1,DYNLT1F,CHN1,ANK3,BDNF,CAPRIN2,WDR47,SS18L1,ZFP365,SRGAP2,FYN,PGRMC1,LMTK2,ZFYVE27,TRAK2,KLF7
GO:BP	tube morphogenesis	GO:0035239	0.00118131	2.92763	926	1315	80	26963	FASL,PKHD1,HC,T,TAL1,CYBB,NR4A3,ST14,NRCAM,CLDN5,ANGPTL4,NODAL,LRG1,SFRP5,CYP1B1,NOTO,TNF,CITED1,IL17F,EDN1,HMOX1,MYC,GRHL2,GADD45A,E2F2,PECAM1,PPP1R15A,EPHA4,HTATIP2,ETV4,JUNB,TBX6,FGF6,ETV5,JAG1,ANG,CITED2,KLF5,KLF4,PTGER4,FAT4,EREG,NR4A1,AMOTL2,PLK2,BRCA1,SEMA3E,SLIT2,BTG1,ANXA1,PIK3C2A,KIF20B,PDPK1,F3,C3AR1,PIK3CB,RECK,CCDC134,SOX4,PLCD3,SPRY2,XDH,CCL5,NPR3,TSPAN12,CD40,ANGPT2,MYO1E,BRD2,E2F7…
GO:BP	regulation of response to stress	GO:0080134	0.0012013	2.92035	1386	1315	109	26963	ANKRD1,EFHD1,OTOP1,APOA1,SIGLECG,HAVCR2,SERPINB9B,FCGR1,TNFSF18,FOSL1,CD96,TNF,IL13,AQP11,FABP4,IL17F,FCER1G,VIL1,BDKRB2,NOL3,PPP1R15A,EPHA4,TNFAIP6,IER3,ADORA2A,NR1H5,SESN3,PRKCG,GCH1,AUNIP,SCARF1,NFKBIZ,KLF4,PTGER4,FANCD2,PYCARD,INSIG2,EREG,SARM1,PRKAR1B,DCST1,MAPK8,H2-M10.2,HPX,BRCA1,POLQ,TLR13,RAD51,INO80D,MAPT,FLOT1,ANXA1,NT5E,NCF1,CD24A,SERPINC1,FOXM1,PDPK1,NT5C2,PLA2G3,TRIM6,BLM,PIK3CB,NLR…
GO:BP	positive regulation of protein metabolic process	GO:0051247	0.0013494	2.86986	1085	1315	90	26963	HSPA1A,KCNE2,PIN1RT1,FGFR4,NGF,TNFSF18,CD6,CD3E,ITLN1,CYP1B1,IFNA13,TNF,IL13,IL17F,TCL1B2,AIF1,PECAM1,FGF17,PPP1R15A,EPHA4,FGF5,FGF23,IER3,FGF6,CPEB3,AKAP6,THPO,CCND2,KLF4,GM13285,PTGER4,GM13288,PYCARD,EREG,IQGAP3,BCL3,IP6K2,MAPK8,INHBA,ARID5A,SLC2A13,HPX,PLK3,SH3D19,PLK2,GCLC,SPON1,MAPK8IP3,FLOT1,CD24A,WDFY2,FANCI,TRIB3,TRIM6,EFNA5,SOX4,CAV2,NUPR1,EGR1,SPRY2,CCL5,MDM2,LRP8,IGF2BP1,CLN3,UBR3,RAF1…
GO:BP	positive regulation of protein phosphorylation	GO:0001934	0.00159779	2.79648	560	1315	55	26963	PIN1RT1,NGF,TNFSF18,CD6,CD3E,ITLN1,IFNA13,TNF,IL13,TCL1B2,AIF1,PECAM1,FGF17,PPP1R15A,EPHA4,FGF5,FGF23,FGF6,AKAP6,THPO,CCND2,GM13285,PTGER4,GM13288,EREG,IQGAP3,IP6K2,INHBA,HPX,MAPK8IP3,FLOT1,CD24A,WDFY2,TRIM6,EFNA5,CAV2,SPRY2,CCL5,LRP8,CLN3,RAF1,BIRC5,CLIP3,CD40,BDNF,ATG14,FYN,TNFRSF18,AURKB,JAK2,IL4,PTGS2,DAB2,PIK3R3,NOX4
GO:BP	positive regulation of phosphorylation	GO:0042327	0.00171413	2.76596	590	1315	57	26963	PIN1RT1,NGF,TNFSF18,CD6,CD3E,ITLN1,IFNA13,TNF,IL13,TCL1B2,AIF1,PECAM1,FGF17,PPP1R15A,EPHA4,FGF5,FGF23,FGF6,ANG,AKAP6,THPO,CCND2,GM13285,PTGER4,GM13288,EREG,IQGAP3,IP6K2,INHBA,HPX,MAPK8IP3,FLOT1,CD24A,WDFY2,TRIM6,EFNA5,CAV2,SPRY2,CCL5,LRP8,CLN3,RAF1,BIRC5,CLIP3,CD40,BDNF,ATG14,FYN,TNFRSF18,AURKB,JAK2,IL4,PTGS2,THBS1,DAB2,PIK3R3,NOX4
GO:BP	cellular response to gonadotropin stimulus	GO:0071371	0.00221935	2.65377	24	1315	9	26963	EPHA8,SLC5A5,CYP1B1,EDN1,GCLM,INHBA,GCLC,EFNA5,LHCGR
GO:BP	response to peptide hormone	GO:0043434	0.00224276	2.64922	495	1315	50	26963	OTOP1,TRIM72,CYBB,NR4A3,VGF,HMGCS2,CYP1B1,GIP,TNF,CITED1,EDN1,FOS,UCP3,NR4A2,SESN3,SGK1,VAMP2,IRS2,INSIG2,EREG,NR4A1,INHBA,MAP1B,GCLC,PHEX,CTSK,BTG1,ANXA1,AGRP,PDPK1,TRIB3,EGR2,MARCKS,CAV2,CRY2,EGR1,SESN2,MDM2,BLVRB,RAF1,RB1,EIF4EBP1,JAK2,HHEX,SLC2A8,LHCGR,PTGS2,PIK3R3,ZDHHC7,CDC6
GO:BP	regulation of apoptotic signaling pathway	GO:2001233	0.00240498	2.61889	413	1315	44	26963	GSTP2,ATF3,TNF,HMOX1,MYC,BDKRB2,NOL3,IER3,NR4A2,ADORA2A,STYXL1,INCA1,GCLM,MPV17L,PYCARD,MAPK8,INHBA,LGALS3,BRCA1,DEDD2,GCLC,CTSK,ATF4,PIK3CB,TNFRSF23,RTKN2,NUPR1,MDM2,RRM2B,RAF1,RB1,DDIAS,MEIS3,BDNF,FYN,MDM4,EYA4,BMYC,JAK2,IL4,BCL2L2,PTGS2,THBS1,ZC3HC1
GO:BP	regulation of phosphate metabolic process	GO:0019220	0.002749	2.56082	993	1315	83	26963	APOA1,PIN1RT1,RGS2,NGF,TTC36,TNFSF18,CD6,CD3E,ITLN1,PIP5KL1,PPP1R42,IFNA13,TNF,IL13,TCL1B2,MYC,RD3,GADD45A,BDKRB2,AIF1,PECAM1,FGF17,PPP1R15A,EPHA4,FGF5,FGF23,IER3,SPTBN4,DUSP1,FGF6,ANG,AKAP6,THPO,CCND2,GM13285,IRS2,PTGER4,GM13288,DUSP6,SLC8A3,EREG,IQGAP3,PRKAR1B,IP6K2,INHBA,HPX,RAD51,SLIT2,MAPK8IP3,FLOT1,CD24A,WDFY2,TRIB3,TRIM6,EFNA5,CAV2,NUPR1,SESN2,SPRY2,XDH,CCL5,LRP8,CLN3,PAQR3,RAF1,BIRC5,CLIP…
GO:BP	regulation of phosphorus metabolic process	GO:0051174	0.00286076	2.54352	994	1315	83	26963	APOA1,PIN1RT1,RGS2,NGF,TTC36,TNFSF18,CD6,CD3E,ITLN1,PIP5KL1,PPP1R42,IFNA13,TNF,IL13,TCL1B2,MYC,RD3,GADD45A,BDKRB2,AIF1,PECAM1,FGF17,PPP1R15A,EPHA4,FGF5,FGF23,IER3,SPTBN4,DUSP1,FGF6,ANG,AKAP6,THPO,CCND2,GM13285,IRS2,PTGER4,GM13288,DUSP6,SLC8A3,EREG,IQGAP3,PRKAR1B,IP6K2,INHBA,HPX,RAD51,SLIT2,MAPK8IP3,FLOT1,CD24A,WDFY2,TRIB3,TRIM6,EFNA5,CAV2,NUPR1,SESN2,SPRY2,XDH,CCL5,LRP8,CLN3,PAQR3,RAF1,BIRC5,CLIP…
GO:BP	reproductive process	GO:0022414	0.00302523	2.51924	1864	1315	136	26963	FOSB,ZDBF2,GAL3ST1,SRY,CATSPERD,GM21874,PTX3,ADAM1B,HAVCR2,PRND,DDX4,CUZD1,T,RGS2,MOV10L1,SUN5,VGF,SPEM1,ST14,PRL7A2,EQTN,FOSL1,MORC2B,TRIM36,MYCBPAP,TLE6,SPAG1,FND3C2,GAS2,NOBOX,SOX15,NODAL,TMPRSS12,ADAM30,DHH,SPATA32,TAF7L,CYP1B1,GIP,EDN1,PRPS1L1,GRHL2,PABPC1L,VMP1,TCFL5,AMH,DND1,GM960,ADAM32,CHD5,TNFAIP6,EXO1,FOS,SPTBN4,DUSP1,TSSK4,JUNB,ETV5,DNAH1,ENDOU,JAG1,CATSPER3,TDRD5,TRPC2,EME1,CITED2,KL…
GO:BP	cell-cell signaling	GO:0007267	0.00306991	2.51287	1381	1315	107	26963	SYN2,CPLX1,GABRR2,NGF,MAOB,VGF,SPP1,MYCBPAP,FOXL1,NODAL,DHH,SCG5,GIP,PIRB,TNF,CNR2,EDN1,FCER1G,SYT1,HRH1,CHRNB1,SNX14,EPHA4,FGF23,BHLHA15,LRRC4C,LRRTM1,ADORA2A,GJA6,RAPSN,GRID2IP,ETV5,CNTNAP4,PRKCG,CPEB3,GABRG3,DRP2,SYN1,P2RX5,VAMP2,KLF5,GRIK5,IRS2,PTGER4,LY6F,SLC16A10,SLC8A3,EREG,NR4A1,SYT12,PRKAR1B,MAPK8,INHBA,MAP1B,PLK2,ZDHHC2,TUBB2B,GLS,MAPT,AKAP12,EFNB3,FLOT1,ANXA1,CD24A,GJC3,GNAL,ATF4,SYP,P…
GO:BP	anatomical structure formation involved in morphogenesis	GO:0048646	0.00311824	2.50609	1219	1315	97	26963	ACTA1,FASL,HC,T,TAL1,CYBB,NR4A3,ADAMTS5,SPEM1,ST14,NRCAM,EQTN,CLDN5,ANGPTL4,NODAL,LRG1,TMPRSS12,MIXL1,CYP1B1,POU5F1,TNF,IL17F,EDN1,HMOX1,GRHL2,CXCL9,GADD45A,E2F2,PECAM1,PPP1R15A,TXNRD1,HTATIP2,DUSP1,JUNB,TBX6,FGF6,DUSP4,ANG,UNC13D,CITED2,ALDH1A1,KLF5,KLF4,FAM209,EREG,NR4A1,AMOTL2,BCL3,TMOD4,INHBA,SLC40A1,PLK2,BRCA1,DYRK1B,SEMA3E,SLIT2,FLOT1,NFKB2,BTG1,ANXA1,PIK3C2A,KIF20B,TCTA,ACRBP,PDPK1,PLA2G3,…
GO:BP	regulation of cell cycle phase transition	GO:1901987	0.00316502	2.49962	431	1315	45	26963	AIF1,IER3,DUSP1,NABP1,EME1,ZWILCH,CCND2,KLF4,CDCA5,FANCD2,INHBA,RAD51B,BRCA1,RAD51,TTK,RRM2,ANXA1,CENPJ,E2F1,PKMYT1,BLM,NPM2,BUB1,ZFP207,SASS6,GEN1,NDC80,MDM2,TAOK3,CLSPN,RRM2B,MIIP,TICRR,BIRC5,KLF11,RB1,HINFP,RINT1,E2F7,MAD2L1,AURKB,NUF2,CDC6,ORC1,SPDL1
GO:BP	vesicle-mediated transport	GO:0016192	0.00320277	2.49447	1514	1315	115	26963	PRG4,MAGI2,SYN2,CPLX1,PTX3,APOA1,DPPA1,ARHGAP27,FCGR1,TMED6,TRIM72,NR4A3,HPCA,EQTN,NECAB2,MYCBPAP,POU5F1,IL13,LMBR1L,ITGAM,GM12169,CAMK1D,HMOX1,FCER1G,SYT1,PIGR,AIF1,PECAM1,ATP6V0A4,CNST,LRRTM1,RAB39B,ENDOU,PRKCG,BIN2,UNC13D,SYN1,SLC11A1,VAMP2,SCARF1,GRIK5,GULP1,LMAN1L,TMEM79,PYCARD,SYT12,GOSR1,PRKAR1B,AMN1,ATP6V1G2,LGALS3,SCYL1,PLK2,TVP23A,AP4E1,LLGL2,ZDHHC2,MAPK8IP3,STX11,FLOT1,ANXA1,PIK3C2A,CD…
GO:BP	response to oxygen-containing compound	GO:1901700	0.00336797	2.47263	2004	1315	144	26963	FOSB,ANKRD1,OTOP1,FASL,HAVCR2,HK3,MB,T,RGS2,TRIM72,CYBB,NR4A3,MAOB,HPCA,VGF,FOSL1,CD96,SLC5A5,SPP1,CLDN5,CD6,HMGCS2,DHH,PYGM,CYP1B1,IL12RB2,POU5F1,GIP,TNF,CITED1,ITGAM,CNR2,EDN1,HMOX1,NQO1,CXCL9,TUBA1A,LCT,EPHA4,FGF23,FOS,UCP3,ADH7,NR4A2,SOD3,JUNB,SESN3,JAG1,AKAP6,GCH1,SGK1,ALDH1A1,P2RX5,SLC11A1,VAMP2,GCLM,NFKBIZ,MPV17L,KLF4,IRS2,PTGER4,LY6F,SLC8A3,PYCARD,INSIG2,EREG,NR4A1,SARM1,IP6K2,MAPK8,INHBA…
GO:BP	organelle fission	GO:0048285	0.00337313	2.47197	502	1315	50	26963	HSPA1A,L3MBTL1,DDX4,MORC2B,TNF,EDN1,GM960,DUSP1,EME1,ZWILCH,TDRKH,CDCA5,FANCD2,EREG,SMC3,RAD54B,RAD51,TTK,RAD54L,MAPT,NSL1,MTFR2,MASTL,KNSTRN,MLH3,CENPK,NEK2,MARF1,NPM2,CAV2,BUB1,SKA3,ZFP207,DSN1,RAD51AP1,GEN1,NDC80,BAZ1B,BIRC5,RB1,FANCA,KIFC5B,CCSAP,SKA1,CDCA2,MAD2L1,AURKB,SMC4,NUF2,SPDL1
GO:BP	regulation of cell development	GO:0060284	0.00387862	2.41132	939	1315	79	26963	L3MBTL1,HAPLN2,TBX21,TAL1,NGF,TNFSF18,OTP,TLE6,CLDN5,NODAL,TMPRSS12,IL4I1,PIRB,TNF,MYC,CRABP2,SCIN,EPHA4,IFRD1,TNFAIP6,FOS,MYSM1,SLIT1,TOX,SEMA6B,TBX6,ETV5,JAG1,PRTG,RHOH,SGK1,THPO,NFKBIZ,CDH4,FANCD2,CCL9,WDR62,MAPK8,INHBA,MAP1B,SEMA3E,SLIT2,MAPT,CD27,CDKL3,EFNB3,ANXA1,MAP6,TCTA,CD24A,E2F1,SEMA3D,PLA2G3,EGR2,EFNA5,RECK,MARCKS,SOX4,SEMA3G,CCL5,LRP8,PAK3,DYNLT1F,RB1,FANCA,BDNF,CAPRIN2,SS18L1,ZFP365…
GO:BP	positive regulation of cell differentiation	GO:0045597	0.0039897	2.39906	971	1315	81	26963	SPDEF,PIN1RT1,HAPLN2,TAL1,NGF,OTP,TLE6,CLDN5,VWC2L,CEBPD,LRG1,TMPRSS12,IL4I1,TNF,EDN1,MYC,CXCL9,CRABP2,SCIN,EPHA4,FOS,ETV4,TOX,JUNB,ETV5,JAG1,RHOH,AKAP6,SGK1,THPO,NFKBIZ,KLF5,PTGER4,CDH4,CCL9,WDR62,MAPK8,INHBA,MAP1B,CPNE1,MAPT,CD27,CDKL3,MAPK8IP3,BTG1,ANXA1,MAP6,SUCO,BEND6,CD24A,E2F1,WDFY2,PLA2G3,EGR2,GLIPR2,EFNA5,MARCKS,SOX4,CCL5,MDM2,LRP8,TRPM4,PAK3,RB1,BDNF,CAPRIN2,SS18L1,ZFP365,BRD2,DUSP10,RU…
GO:BP	mitotic spindle assembly checkpoint signaling	GO:0007094	0.00399615	2.39836	47	1315	12	26963	DUSP1,ZWILCH,TTK,BUB1,ZFP207,GEN1,NDC80,BIRC5,MAD2L1,AURKB,NUF2,SPDL1
GO:BP	mitotic spindle checkpoint signaling	GO:0071174	0.00399615	2.39836	47	1315	12	26963	DUSP1,ZWILCH,TTK,BUB1,ZFP207,GEN1,NDC80,BIRC5,MAD2L1,AURKB,NUF2,SPDL1
GO:BP	spindle assembly checkpoint signaling	GO:0071173	0.00399615	2.39836	47	1315	12	26963	DUSP1,ZWILCH,TTK,BUB1,ZFP207,GEN1,NDC80,BIRC5,MAD2L1,AURKB,NUF2,SPDL1
GO:BP	response to hormone	GO:0009725	0.00414431	2.38255	1035	1315	85	26963	FOSB,ACTA1,EPHA8,OTOP1,CUZD1,MB,TRIM72,CYBB,NR4A3,MAOB,VGF,FOSL1,SLC5A5,SPP1,NODAL,HMGCS2,DHH,CYP1B1,GIP,SCGB2A2,TNF,CITED1,EDN1,HMOX1,NQO1,FGF23,FOS,UCP3,NR4A2,SESN3,ANG,SGK1,CITED2,VAMP2,GCLM,IRS2,PTGER4,INSIG2,EREG,NR4A1,INHBA,ARID5A,MAP1B,SNRPN,BRCA1,SLIT2,GCLC,PHEX,ASNS,CTSK,BTG1,ANXA1,AGRP,CD24A,PDPK1,TRIB3,EGR2,EFNA5,MARCKS,CAV2,CRY2,EGR1,SESN2,MDM2,BLVRB,RAF1,RB1,EIF4EBP1,BDNF,PRMT2,CREBR…
GO:BP	regulation of neuron apoptotic process	GO:0043523	0.00449631	2.34714	302	1315	35	26963	FASL,PIN1RT1,NR4A3,NGF,TNF,CITED1,HMOX1,NQO1,HSPH1,NR4A2,ADORA2A,RAPSN,PRKCG,GCH1,GBE1,GCLM,GRIK5,SARM1,MAPK8,SLC25A27,SEMA3E,GCLC,PDPK1,ATF4,PLA2G3,FOXQ1,NUPR1,EGR1,PAK3,CLN3,BIRC5,BDNF,FYN,JAK2,CPEB4
GO:BP	positive regulation of intracellular signal transduction	GO:1902533	0.00453831	2.34311	1133	1315	91	26963	ANKRD1,EPHA8,RASGEF1A,FASL,APOA1,HAVCR2,SRMS,FGFR4,NGF,ARRDC3,NECAB2,NODAL,CD3E,CCL6,GIP,TNF,NPPB,EDN1,MYC,GADD45A,AMH,CHD5,EPHA4,FGF23,AUTS2,RASGRP4,KLB,GPR137C,GADD45B,AKAP6,CITED2,STYXL1,THPO,IRS2,PTGER4,PYCARD,CCL9,IQGAP3,MAPK8,INHBA,CPNE1,SEMA3E,CD27,AKAP12,MAPK8IP3,FLOT1,NCF1,CD24A,TRIM6,GLIPR2,F3,PIK3CB,CAV2,CORO7,RTKN2,MID1,NUPR1,SESN2,CCL25,SPRY2,XDH,GEN1,CCL5,NDC80,TAOK3,ACTA2,RAF1,TRIM…
GO:BP	response to oxidative stress	GO:0006979	0.00455521	2.34149	423	1315	44	26963	HK3,MB,NR4A3,FOSL1,GPX2,CYP1B1,EDN1,HMOX1,NQO1,AIF1,TXNRD1,FOS,UCP3,NR4A2,SOD3,SESN3,ETV5,GCH1,ALDH1A1,GCLM,MPV17L,KLF4,FANCD2,SRXN1,XPA,MAPK8,PLK3,GCLC,BTG1,ANXA1,NCF1,ATF4,NDUFS2,PRDX6,FANCC,SESN2,MDM2,RRM2B,OSER1,CBX8,RAD52,FYN,JAK2,PTGS2
GO:BP	negative regulation of chemotaxis	GO:0050922	0.00481034	2.31782	56	1315	13	26963	HC,GSTP2,AIF1,TNFAIP6,DUSP1,SLIT1,SEMA6B,SEMA3E,SLIT2,SEMA3D,SEMA3G,ANGPT2,THBS1
GO:BP	regulation of mitotic nuclear division	GO:0007088	0.00484476	2.31473	113	1315	19	26963	L3MBTL1,TNF,EDN1,DUSP1,ZWILCH,EREG,TTK,CAV2,BUB1,ZFP207,GEN1,NDC80,BIRC5,RB1,CDCA2,MAD2L1,AURKB,NUF2,SPDL1
GO:BP	negative regulation of apoptotic signaling pathway	GO:2001234	0.00509222	2.29309	240	1315	30	26963	GSTP2,TNF,HMOX1,BDKRB2,NOL3,IER3,NR4A2,GCLM,MPV17L,LGALS3,BRCA1,GCLC,ATF4,PIK3CB,TNFRSF23,RTKN2,MDM2,RRM2B,RAF1,RB1,DDIAS,MEIS3,BDNF,FYN,MDM4,EYA4,IL4,BCL2L2,PTGS2,ZC3HC1
GO:BP	spindle checkpoint signaling	GO:0031577	0.0050927	2.29305	48	1315	12	26963	DUSP1,ZWILCH,TTK,BUB1,ZFP207,GEN1,NDC80,BIRC5,MAD2L1,AURKB,NUF2,SPDL1
GO:BP	lipid metabolic process	GO:0006629	0.00511336	2.29129	1413	1315	108	26963	CYP2C55,CYP2C65,GAL3ST1,ACOT12,CYP17A1,CYP3A13,APOA1,APON,FGFR4,GSTP2,CYP3A57,SPP1,ACBD7,ST8SIA5,ANGPTL4,HMGCS2,DHH,CYP1B1,ABCA17,PIP5KL1,ELOVL2,CLPS,GIP,TNF,FABP4,EDN1,CRABP2,HRH1,GLYATL3,LCT,PLCXD2,FGF23,ABCG4,UCP3,PLCH2,ADH7,ST3GAL6,AVIL,NR1H5,ENDOU,ANG,DHRS7,CERS3,ALDH1A1,RDH19,TM6SF2,A3GALT2,CYP4F13,A4GALT,IRS2,INSIG2,IP6K2,GPAT2,PIGL,BRCA1,CHKA,ACAD11,PLA2G4C,6430550D23RIK,ANXA1,LPCAT2B,PIK…
GO:BP	positive regulation of signal transduction	GO:0009967	0.00536653	2.27031	1614	1315	120	26963	PLEKHA4,ANKRD1,EPHA8,RASGEF1A,FASL,APOA1,PIN1RT1,HAVCR2,SRMS,FGFR4,NGF,ARRDC3,PRL7A2,NECAB2,ATF3,NODAL,LRG1,DHH,CD3E,CCL6,CYP1B1,GIP,TNF,LBX2,NPPB,EDN1,MYC,ATP6V1C2,GADD45A,AMH,CHD5,EPHA4,FGF23,AUTS2,RASGRP4,KLB,ADORA2A,GPR137C,JAG1,GADD45B,AKAP6,CITED2,STYXL1,INCA1,THPO,IRS2,PTGER4,PYCARD,CCL9,IQGAP3,PRKAR1B,MAPK8,INHBA,HPX,CPNE1,SEMA3E,DEDD2,CD27,AKAP12,MAPK8IP3,CTSK,FLOT1,CENPJ,NCF1,CD24A,MLLT…
GO:BP	microtubule cytoskeleton organization involved in mitosis	GO:1902850	0.00581095	2.23575	158	1315	23	26963	HSPA1A,PKHD1,AK129341,SMC3,WDR62,CENPH,PLK2,PCNT,CENPJ,NEK2,ZFP207,SASS6,SPRY2,NDC80,BIRC5,DYNLT1F,KIFC5B,CCSAP,POC1A,MAD2L1,AURKB,NUF2,SPDL1
GO:BP	regulation of mitotic sister chromatid separation	GO:0010965	0.00595488	2.22513	57	1315	13	26963	DUSP1,ZWILCH,TTK,BUB1,ZFP207,GEN1,NDC80,BIRC5,RB1,MAD2L1,AURKB,NUF2,SPDL1
GO:BP	lipid biosynthetic process	GO:0008610	0.00613543	2.21216	704	1315	63	26963	GAL3ST1,CYP17A1,CYP3A13,APOA1,FGFR4,GSTP2,ST8SIA5,HMGCS2,DHH,PIP5KL1,ELOVL2,GIP,TNF,EDN1,HRH1,ABCG4,ST3GAL6,AVIL,ANG,CERS3,ALDH1A1,RDH19,A3GALT2,A4GALT,INSIG2,IP6K2,GPAT2,PIGL,BRCA1,CHKA,PLA2G4C,6430550D23RIK,ANXA1,LPCAT2B,PIK3C2A,PLIN5,RDH1,CYB5R1,TRIB3,PLA2G3,PIK3CB,ACSS2,RDH9,EGR1,ABHD3,ACER3,CLN3,CERS6,ACOX2,ATG14,AGPAT3,FABP5,SGMS2,PNPLA2,KDSR,AJUBA,PIGN,INPP4A,LHCGR,PTGS2,DAB2,PIK3R3,AGPAT4
GO:BP	inflammatory response	GO:0006954	0.00629554	2.20097	842	1315	72	26963	IL17C,APOA1,SIGLECG,HAVCR2,FCGR1,HC,CYBB,TNFSF18,FOSL1,CD96,HP,GSDMC4,CD6,CCL6,TNF,IL13,CNR2,CAMK1D,FABP4,IL17F,HMOX1,FCER1G,CXCL9,CCR4,BDKRB2,AIF1,THEMIS2,TNFAIP6,IER3,ADORA2A,NR1H5,UNC13D,SLC11A1,NFKBIZ,PTGER4,FANCD2,PYCARD,CCL9,NR4A1,MAPK8,H2-M10.2,SCYL1,S100A7A,TLR13,NFKB2,ANXA1,NT5E,NCF1,CD24A,AI182371,PLA2G3,F3,C3AR1,NLRP6,NUPR1,CCL25,ACER3,CCL5,CERS6,IL17RA,RB1,FANCA,CXCL5,DUSP10,NRROS,H2-…
GO:BP	sister chromatid segregation	GO:0000819	0.00642697	2.19199	218	1315	28	26963	HSPA1A,DUSP1,ZWILCH,CDCA5,SMC3,TTK,NSL1,KNSTRN,CENPK,NEK2,BUB1,SKA3,ZFP207,DSN1,GEN1,NDC80,BAZ1B,BIRC5,RB1,KIFC5B,CCSAP,SKA1,MAD2L1,AURKB,SMC4,NUF2,CDC6,SPDL1
GO:BP	negative regulation of mitotic sister chromatid segregation	GO:0033048	0.00644637	2.19068	49	1315	12	26963	DUSP1,ZWILCH,TTK,BUB1,ZFP207,GEN1,NDC80,BIRC5,MAD2L1,AURKB,NUF2,SPDL1
GO:BP	negative regulation of sister chromatid segregation	GO:0033046	0.00644637	2.19068	49	1315	12	26963	DUSP1,ZWILCH,TTK,BUB1,ZFP207,GEN1,NDC80,BIRC5,MAD2L1,AURKB,NUF2,SPDL1
GO:BP	negative regulation of mitotic sister chromatid separation	GO:2000816	0.00644637	2.19068	49	1315	12	26963	DUSP1,ZWILCH,TTK,BUB1,ZFP207,GEN1,NDC80,BIRC5,MAD2L1,AURKB,NUF2,SPDL1
GO:BP	negative regulation of mitotic metaphase/anaphase transition	GO:0045841	0.00644637	2.19068	49	1315	12	26963	DUSP1,ZWILCH,TTK,BUB1,ZFP207,GEN1,NDC80,BIRC5,MAD2L1,AURKB,NUF2,SPDL1
GO:BP	regulation of protein modification process	GO:0031399	0.00702593	2.1533	1049	1315	85	26963	APOA1,PIN1RT1,RGS2,NGF,TTC36,TNFSF18,CD6,CD3E,ITLN1,PIP5KL1,IFNA13,TNF,IL13,TCL1B2,GADD45A,BDKRB2,AIF1,PECAM1,FGF17,PPP1R15A,EPHA4,FGF5,FGF23,SPTBN4,DUSP1,FGF6,PRKCG,AKAP6,THPO,CCND2,GM13285,PTGER4,GM13288,DUSP6,SLC8A3,EREG,IQGAP3,PRKAR1B,IP6K2,MAPK8,INHBA,ARID5A,HPX,RAD51,SLIT2,GCLC,MAPT,MAPK8IP3,FLOT1,CD24A,WDFY2,FANCI,TRIB3,TRIM6,EFNA5,SOX4,CAV2,NUPR1,EGR1,SESN2,SPRY2,XDH,CCL5,LRP8,ATG101,CLN3…
GO:BP	cell activation	GO:0001775	0.00719814	2.14278	1162	1315	92	26963	DPPA1,SIGLECG,TNFRSF13B,HAVCR2,TBX21,NR4A3,TNFSF18,CD8B1,CD79A,SOX15,CD6,MUC5B,IL4I1,CD3E,CLEC4A1,PIRB,IFNA13,TNF,IL13,LMBR1L,ITGAM,GM12169,LAX1,CNR2,HMOX1,MYC,FCER1G,HSPH1,AIF1,THEMIS2,EXO1,TOX,ADORA2A,FERMT3,RHOH,UNC13D,POU2F2,SH2D2A,SLC11A1,VAMP2,GCLM,NFKBIZ,KLF5,GM13285,IRS2,PTGER4,GM13288,FANCD2,PYCARD,BCL3,H2-M10.2,LGALS3,GCLC,CD27,AKAP12,EFNB3,NFKB2,ANXA1,CD24A,PDPK1,PLA2G3,PLSCR2,BLM,PIK3…
GO:BP	positive regulation of phosphorus metabolic process	GO:0010562	0.00739738	2.13092	648	1315	59	26963	PIN1RT1,NGF,TNFSF18,CD6,CD3E,ITLN1,IFNA13,TNF,IL13,TCL1B2,MYC,AIF1,PECAM1,FGF17,PPP1R15A,EPHA4,FGF5,FGF23,FGF6,ANG,AKAP6,THPO,CCND2,GM13285,PTGER4,GM13288,EREG,IQGAP3,IP6K2,INHBA,HPX,MAPK8IP3,FLOT1,CD24A,WDFY2,TRIM6,EFNA5,CAV2,SPRY2,CCL5,LRP8,CLN3,RAF1,BIRC5,CLIP3,CD40,BDNF,ATG14,FYN,TNFRSF18,AURKB,JAK2,IL4,LHCGR,PTGS2,THBS1,DAB2,PIK3R3,NOX4
GO:BP	positive regulation of phosphate metabolic process	GO:0045937	0.00739738	2.13092	648	1315	59	26963	PIN1RT1,NGF,TNFSF18,CD6,CD3E,ITLN1,IFNA13,TNF,IL13,TCL1B2,MYC,AIF1,PECAM1,FGF17,PPP1R15A,EPHA4,FGF5,FGF23,FGF6,ANG,AKAP6,THPO,CCND2,GM13285,PTGER4,GM13288,EREG,IQGAP3,IP6K2,INHBA,HPX,MAPK8IP3,FLOT1,CD24A,WDFY2,TRIM6,EFNA5,CAV2,SPRY2,CCL5,LRP8,CLN3,RAF1,BIRC5,CLIP3,CD40,BDNF,ATG14,FYN,TNFRSF18,AURKB,JAK2,IL4,LHCGR,PTGS2,THBS1,DAB2,PIK3R3,NOX4
GO:BP	regulation of cell projection organization	GO:0031344	0.00743758	2.12857	769	1315	67	26963	MAGI2,ANKRD1,RGS2,NGF,NRCAM,HECW1,NOTO,CAMK1D,VIL1,CRABP2,NOVA2,EPHA4,IFRD1,AUTS2,LRRC4C,SERPINI1,SLIT1,TOX,AVIL,SEMA6B,TBX6,POU3F2,SGK1,STYXL1,SCARF1,KLF5,KLF4,CDH4,SARM1,TAPT1,MAP1B,SEMA3E,SLIT2,TUBB2B,MAPT,CDKL3,EFNB3,MAP6,CENPJ,CD24A,SEMA3D,PLA2G3,EFNA5,MARCKS,SPRY2,SEMA3G,MDM2,LRP8,PAK3,CLN3,PAQR3,IFT46,DYNLT1F,CHN1,RAPGEF1,BDNF,CAPRIN2,SS18L1,ZFP365,CXCL5,FYN,MNS1,ZFYVE27,DAB2,TRAK2,KIF3C,T…
GO:BP	regulation of plasma membrane bounded cell projection organization	GO:0120035	0.00752765	2.12334	754	1315	66	26963	MAGI2,ANKRD1,RGS2,NGF,NRCAM,HECW1,NOTO,CAMK1D,VIL1,CRABP2,NOVA2,EPHA4,IFRD1,AUTS2,LRRC4C,SERPINI1,SLIT1,TOX,AVIL,SEMA6B,TBX6,POU3F2,SGK1,STYXL1,SCARF1,KLF5,KLF4,CDH4,SARM1,TAPT1,MAP1B,SEMA3E,SLIT2,TUBB2B,MAPT,CDKL3,EFNB3,MAP6,CENPJ,CD24A,SEMA3D,PLA2G3,EFNA5,MARCKS,SEMA3G,MDM2,LRP8,PAK3,CLN3,PAQR3,IFT46,DYNLT1F,CHN1,RAPGEF1,BDNF,CAPRIN2,SS18L1,ZFP365,CXCL5,FYN,MNS1,ZFYVE27,DAB2,TRAK2,KIF3C,THOC2
GO:BP	establishment of organelle localization	GO:0051656	0.00766817	2.11531	488	1315	48	26963	MYO5C,PKHD1,NR4A3,MYO1A,TLE6,IL13,HMOX1,FCER1G,TUBA1A,SLIT1,UNC13D,CDCA5,MAPK8,MAP1B,LLGL2,UCHL1,MAPT,MAP6,KNSTRN,TRAPPC6A,AP1S2,PDPK1,PLA2G3,NEK2,SKA3,ZFP207,DSN1,LSG1,SPRY2,NDC80,CENPQ,CLN3,BIRC5,DYNLT1F,RB1,MREG,KIFC5B,MYO1E,SKA1,MAD2L1,AURKB,IL4,BLOC1S2,HHEX,NUF2,BLOC1S3,TRAK2,SPDL1
GO:BP	homeostatic process	GO:0042592	0.00877388	2.05681	1834	1315	132	26963	HKDC1,PTH2R,FASL,APOA1,TNFRSF13B,MUC5AC,HK3,PRND,PKHD1,MB,TAL1,NR4A3,NGF,ADAMTS5,ARRDC3,VGF,SPP1,CLDN5,ANGPTL4,PYGM,GIP,PIRB,TNF,IL13,NPPB,AQP11,FABP4,EDN1,HMOX1,SLC4A5,MYC,NQO1,FCER1G,CXCL9,CCR4,TUBA1A,BDKRB2,NOL3,CDHR1,NOVA2,RHO,FGF23,TXNRD1,ABCG4,BHLHA15,ATP6V0A4,PLCH2,MUC2,ADORA2A,CCDC154,TLCD2,SESN3,GRID2IP,TRPC2,AKAP6,SGK1,CITED2,ALDH1A1,SLC11A1,KLHL10,GCLM,NFKBIZ,JPH2,IRS2,PTGER4,COL11A2,S…
GO:BP	angiogenesis	GO:0001525	0.00887537	2.05181	563	1315	53	26963	FASL,HC,TAL1,CYBB,NRCAM,CLDN5,ANGPTL4,NODAL,LRG1,CYP1B1,TNF,IL17F,EDN1,HMOX1,GADD45A,E2F2,PECAM1,PPP1R15A,HTATIP2,FGF6,ANG,KLF5,KLF4,EREG,NR4A1,AMOTL2,PLK2,BRCA1,SEMA3E,SLIT2,BTG1,ANXA1,PIK3C2A,PDPK1,F3,C3AR1,PIK3CB,RECK,CCDC134,PLCD3,SPRY2,CCL5,NPR3,TSPAN12,CD40,ANGPT2,E2F7,BCAS3,HHEX,PTGS2,THBS1,PIK3R3,CD59A
GO:BP	microtubule-based movement	GO:0007018	0.00887985	2.05159	448	1315	45	26963	CATSPERD,DNAH12,DRC1,DDX4,DNAH10,SPEM1,TAF7L,TUBA1A,DNAH9,TSSK4,DNAH1,CATSPER3,CATSPER2,LCA5L,MAP1B,UCHL1,RSPH6A,MAPT,MAPK8IP3,TTLL3,MAP6,KIF20B,ADCY3,ENKUR,PLA2G3,CLN3,BSN,IFT46,DYNLT1F,TTC12,CLIP3,ANK3,AU040320,KIF15,MREG,KIFC5B,DNAH17,DYNC1LI2,MNS1,BLOC1S2,DNAAF2,CEP128,BLOC1S3,TRAK2,KIF3C
GO:BP	regulation of axonogenesis	GO:0050770	0.00932295	2.03045	174	1315	24	26963	NGF,CRABP2,EPHA4,IFRD1,LRRC4C,SLIT1,SEMA6B,POU3F2,CDH4,MAP1B,SEMA3E,SLIT2,MAPT,CDKL3,EFNB3,MAP6,SEMA3D,EFNA5,SEMA3G,PAK3,CHN1,BDNF,ZFYVE27,TRAK2
GO:BP	negative regulation of metaphase/anaphase transition of cell cycle	GO:1902100	0.0101338	1.99423	51	1315	12	26963	DUSP1,ZWILCH,TTK,BUB1,ZFP207,GEN1,NDC80,BIRC5,MAD2L1,AURKB,NUF2,SPDL1
GO:BP	negative regulation of chromosome separation	GO:1905819	0.0101338	1.99423	51	1315	12	26963	DUSP1,ZWILCH,TTK,BUB1,ZFP207,GEN1,NDC80,BIRC5,MAD2L1,AURKB,NUF2,SPDL1
GO:BP	mitotic sister chromatid separation	GO:0051306	0.0109672	1.95991	60	1315	13	26963	DUSP1,ZWILCH,TTK,BUB1,ZFP207,GEN1,NDC80,BIRC5,RB1,MAD2L1,AURKB,NUF2,SPDL1
GO:BP	regulation of neurogenesis	GO:0050767	0.0117128	1.93134	467	1315	46	26963	HAPLN2,NGF,OTP,TLE6,TNF,MYC,CRABP2,EPHA4,IFRD1,SLIT1,SEMA6B,ETV5,PRTG,SGK1,CDH4,WDR62,MAPK8,MAP1B,SEMA3E,SLIT2,MAPT,CDKL3,EFNB3,MAP6,CD24A,E2F1,SEMA3D,EGR2,EFNA5,MARCKS,SEMA3G,LRP8,PAK3,DYNLT1F,RB1,BDNF,CAPRIN2,SS18L1,ZFP365,DUSP10,VSX2,DMRTA2,ZFYVE27,TRAK2,HLTF,ASPA
GO:BP	response to mechanical stimulus	GO:0009612	0.0119347	1.92319	263	1315	31	26963	FOSB,ANKRD1,ACTA1,FOSL1,TNF,ITGAM,EDN1,MYC,GADD45A,TUBA1A,FOS,PKD1L3,CITED2,PTGER4,CLCN6,MAPK8,MAP1B,PTPRQ,GCLC,KCNJ2,ASNS,MAP3K14,RAF1,CD40,AU040320,ANGPT2,HABP4,FYN,CNN2,PTGS2,THBS1
GO:BP	cellular response to toxic substance	GO:0097237	0.0122746	1.91099	131	1315	20	26963	MB,GSTP2,HP,GPX2,CYP1B1,TNF,NQO1,TXNRD1,SOD3,GCH1,ALDH1A1,SLC11A1,GSTO2,SRXN1,ESD,PRDX6,FANCC,SESN2,RDH12,PTGS2
GO:BP	negative regulation of intracellular signal transduction	GO:1902532	0.0124365	1.9053	659	1315	59	26963	MAGI2,SIGLECG,PIN1RT1,PKHD1,RGS2,GSTP2,ATF3,NODAL,CILP,SFRP5,BDKRB2,NOL3,EPHA4,DUSP1,SESN3,DUSP4,RHOH,KLF4,DUSP6,PYCARD,INSIG2,CPNE1,BRCA1,SLIT2,DLC1,PLIN5,FOXM1,ATF4,NUAK2,PIK3CB,NLRP6,MTM1,CRY2,RTKN2,SESN2,USP20,SPRY2,XDH,NLK,MDM2,TAOK3,RRM2B,DYNLT1F,RAPGEF1,DDIAS,ZDHHC18,DUSP10,FYN,MDM4,DUSP8,AJUBA,AURKB,CREBRF,BCL2L2,PTGS2,THBS1,DAB2,DNAJB9,FAM89B
GO:BP	negative regulation of chromosome segregation	GO:0051985	0.0125924	1.89989	52	1315	12	26963	DUSP1,ZWILCH,TTK,BUB1,ZFP207,GEN1,NDC80,BIRC5,MAD2L1,AURKB,NUF2,SPDL1
GO:BP	interstrand cross-link repair	GO:0036297	0.0127035	1.89608	36	1315	10	26963	FANCD2,XPA,BC055324,RAD51,RAD51AP1,FANCC,DCLRE1C,MCM8,FANCA,NEIL3
GO:BP	positive regulation of cell cycle process	GO:0090068	0.012903	1.88931	264	1315	31	26963	SOX15,TNF,EDN1,AIF1,CCND2,CDCA5,EREG,RAD51B,PLK4,RRM2,ANXA1,KIF20B,CENPJ,RAD18,NPM2,BUB1,SASS6,RAD51AP1,GEN1,NDC80,MDM2,RRM2B,BIRC5,RB1,E2F7,POC1A,MAD2L1,AURKB,SMC4,CDC6,ORC1
GO:BP	regulation of chromosome separation	GO:1905818	0.0129972	1.88615	70	1315	14	26963	DUSP1,ZWILCH,TTK,BUB1,ZFP207,GEN1,NDC80,BIRC5,RB1,MAD2L1,AURKB,SMC4,NUF2,SPDL1
GO:BP	positive regulation of gene expression	GO:0010628	0.0135466	1.86817	1295	1315	99	26963	ACTA1,SRY,CYP3A13,HAVCR2,HC,FGFR4,TBX21,CYBB,NR4A3,NGF,ATF3,CLDN5,NODAL,CD6,CD3E,CYP1B1,IL12RB2,POU5F1,TNF,IL13,CITED1,IL17F,MYC,FCER1G,PABPC1L,AMH,DND1,AIF1,FGF17,PPP1R15A,FGF5,FGF23,ETV4,FGF6,JAG1,CPEB3,POU2F2,AKAP6,CITED2,SLC11A1,KLF4,PTGER4,PYCARD,EREG,IQGAP3,BCL3,MAPK8,INHBA,ARID5A,H2-M10.2,HPX,FAM47E,MED23,BRCA1,CD27,AKAP12,SPON1,FLOT1,ANXA1,E2F1,ATF4,PLA2G3,TRIM6,F3,FUBP1,C3AR1,PIK3CB,UPF1…
GO:BP	positive regulation of protein modification process	GO:0031401	0.0152673	1.81624	709	1315	62	26963	PIN1RT1,NGF,TNFSF18,CD6,CD3E,ITLN1,IFNA13,TNF,IL13,TCL1B2,AIF1,PECAM1,FGF17,PPP1R15A,EPHA4,FGF5,FGF23,FGF6,AKAP6,THPO,CCND2,GM13285,PTGER4,GM13288,EREG,IQGAP3,IP6K2,MAPK8,INHBA,ARID5A,HPX,MAPK8IP3,FLOT1,CD24A,WDFY2,FANCI,TRIB3,TRIM6,EFNA5,SOX4,CAV2,NUPR1,EGR1,SPRY2,CCL5,LRP8,CLN3,RAF1,BIRC5,CLIP3,CD40,BDNF,ATG14,FYN,TNFRSF18,AURKB,JAK2,IL4,PTGS2,DAB2,PIK3R3,NOX4
GO:BP	G2/M transition of mitotic cell cycle	GO:0000086	0.0155212	1.80908	133	1315	20	26963	IER3,NABP1,RAD51B,BRCA1,MASTL,FOXM1,TAF2,PKMYT1,BLM,TAOK3,CLSPN,RRM2B,MIIP,TICRR,BIRC5,RINT1,AURKB,ABCB1B,CDC6,ORC1
GO:BP	neuron apoptotic process	GO:0051402	0.0157482	1.80277	360	1315	38	26963	FASL,PIN1RT1,NR4A3,NGF,TNF,CITED1,HMOX1,NQO1,HSPH1,TUBA1A,NR4A2,ADORA2A,RAPSN,PRKCG,GCH1,GBE1,GCLM,GRIK5,SARM1,MAPK8,SLC25A27,SEMA3E,GCLC,PDPK1,ATF4,PLA2G3,TNFRSF23,FOXQ1,NUPR1,EGR1,PAK3,CLN3,BIRC5,RB1,BDNF,FYN,JAK2,CPEB4
GO:BP	negative regulation of multicellular organismal process	GO:0051241	0.0159922	1.79609	1218	1315	94	26963	FASL,APOA1,TNFRSF13B,HAVCR2,RGS2,TBX21,GSTP2,ADAMTS5,ARRDC3,TNFSF18,CD96,CLDN5,SOX15,NODAL,IL4I1,CLEC4A1,PIRB,TNF,IL13,LAX1,CNR2,IL17F,HMOX1,MYC,GRHL2,GADD45A,NOL3,E2F2,NOVA2,EPHA4,IFRD1,FGF23,TNFAIP6,ETV4,SPTBN4,SLIT1,TRAIP,ADORA2A,SEMA6B,PRTG,TRPC2,CITED2,ALDH1A1,SLC11A1,CCND2,KLF4,PTGER4,SIGLEC1,PYCARD,BCL3,INHBA,H2-M10.2,PLK2,SEMA3E,SLIT2,GCLC,CDKL3,CTSK,EFNB3,ANXA1,EAF2,TCTA,CD24A,KREMEN2,SE…
GO:BP	MAPK cascade	GO:0000165	0.0166441	1.77874	757	1315	65	26963	EPHA8,PIN1RT1,HAVCR2,PKHD1,RGS2,FGFR4,GSTP2,NGF,NECAB2,ATF3,NODAL,CCL6,TNF,NPPB,EDN1,MYC,GADD45A,EPHA4,FGF23,DUSP1,KLB,DUSP4,GADD45B,THPO,KLF4,PTGER4,DUSP6,PYCARD,CCL9,IQGAP3,MAPK8,INHBA,TLR13,CD27,AKAP12,MAPK8IP3,NCF1,CD24A,FOXM1,GLIPR2,PIK3CB,NLRP6,CAV2,TNFRSF23,MID1,CCL25,SPRY2,XDH,CCL5,NLK,MAP3K14,TAOK3,ACTA2,PAK3,RAF1,DYNLT1F,RAPGEF1,DUSP10,DUSP8,BMYC,JAK2,DAB2,KISS1R,GADD45G,NOX4
GO:BP	response to gonadotropin	GO:0034698	0.0166499	1.77859	37	1315	10	26963	EPHA8,SLC5A5,CYP1B1,EDN1,GCLM,INHBA,GCLC,ASNS,EFNA5,LHCGR
GO:BP	axon development	GO:0061564	0.0166616	1.77828	546	1315	51	26963	EPHA8,NR4A3,NGF,NRCAM,TUBB3,EDN1,CRABP2,NOVA2,FLRT3,EPHA4,IFRD1,AUTS2,BHLHA15,LRRC4C,ETV4,SPTBN4,SLIT1,NR4A2,SEMA6B,POU3F2,PRTG,SCARF1,KLF4,CDH4,MAP1B,UCHL1,SEMA3E,SLIT2,TUBB2B,MAPT,CDKL3,MAPK8IP3,EFNB3,FLOT1,MAP6,SEMA3D,EGR2,EFNA5,SEMA3G,PAK3,DYNLT1F,CHN1,ANK3,BDNF,WDR47,JAK2,PGRMC1,LMTK2,ZFYVE27,TRAK2,KLF7
GO:BP	enzyme-linked receptor protein signaling pathway	GO:0007167	0.0168166	1.77426	961	1315	78	26963	MAGI2,EPHA8,FASL,PIN1RT1,FGFR4,TRIM72,NR4A3,NGF,LRIT3,CLDN5,VWC2L,NODAL,LRG1,CILP,TNF,CITED1,NPPB,IL17F,VIL1,PIGR,AMH,FLRT3,FGF17,EPHA4,FGF5,FGF23,TNFAIP6,FOS,KLB,SESN3,FGF6,ASPN,CITED2,IRS2,FAT4,EREG,MAPK8,INHBA,FSTL5,EFNB3,TGFBR3L,PDPK1,F3,PIK3CB,EFNA5,MARCKS,CAV2,EGR1,SPRY2,XDH,NLK,BLVRB,RAF1,CHN1,WFIKKN1,RAPGEF1,EIF4EBP1,BDNF,GDF11,PBLD1,ANGPT2,MYO1E,CHRD,FYN,NRROS,RUNX2,LATS2,JAK2,HHEX,LMTK2…
GO:BP	regulation of nuclear division	GO:0051783	0.0168899	1.77237	145	1315	21	26963	L3MBTL1,TNF,EDN1,DUSP1,ZWILCH,EREG,TTK,NPM2,CAV2,BUB1,ZFP207,RAD51AP1,GEN1,NDC80,BIRC5,RB1,CDCA2,MAD2L1,AURKB,NUF2,SPDL1
GO:BP	negative regulation of cell migration	GO:0030336	0.0169246	1.77148	307	1315	34	26963	MAGI2,HC,GSTP2,CLDN5,NODAL,CYP1B1,PIP5KL1,TNF,GADD45A,AIF1,EPHA4,TNFAIP6,DUSP1,MUC2,JAG1,CITED2,KLF4,PTGER4,SLIT2,DLC1,GCSAM,RECK,CCL25,MIIP,PKP2,ANGPT2,SRGAP2,DUSP10,CHRD,CNN2,IL4,DNAJA4,THBS1,ADORA3
GO:BP	response to fibroblast growth factor	GO:0071774	0.0171343	1.76613	112	1315	18	26963	FGFR4,LRIT3,FLRT3,FGF17,FGF5,FGF23,KLB,FGF6,GCLM,FAT4,NR4A1,IER2,GCLC,SPRY2,CCL5,CHRD,RUNX2,THBS1
GO:BP	response to follicle-stimulating hormone	GO:0032354	0.0173094	1.76172	23	1315	8	26963	EPHA8,CYP1B1,EDN1,GCLM,INHBA,GCLC,ASNS,EFNA5
GO:BP	negative regulation of cell motility	GO:2000146	0.018902	1.72349	322	1315	35	26963	MAGI2,PIN1RT1,HC,GSTP2,CLDN5,NODAL,CYP1B1,PIP5KL1,TNF,GADD45A,AIF1,EPHA4,TNFAIP6,DUSP1,MUC2,JAG1,CITED2,KLF4,PTGER4,SLIT2,DLC1,GCSAM,RECK,CCL25,MIIP,PKP2,ANGPT2,SRGAP2,DUSP10,CHRD,CNN2,IL4,DNAJA4,THBS1,ADORA3
GO:BP	extrinsic apoptotic signaling pathway	GO:0097191	0.0196955	1.70563	231	1315	28	26963	FASL,GSTP2,NGF,ATF3,TNF,HMOX1,NOL3,GCLM,NFKBIZ,PYCARD,INHBA,MLLT11,LGALS3,BRCA1,DEDD2,GCLC,CD27,PDPK1,TNFRSF23,RAF1,FYN,EYA4,JAK2,IL4,BLOC1S2,BCL2L2,THBS1,ZC3HC1
GO:BP	axonogenesis	GO:0007409	0.0214748	1.66807	478	1315	46	26963	EPHA8,NR4A3,NGF,NRCAM,TUBB3,EDN1,CRABP2,NOVA2,FLRT3,EPHA4,IFRD1,AUTS2,LRRC4C,ETV4,SPTBN4,SLIT1,NR4A2,SEMA6B,POU3F2,PRTG,CDH4,MAP1B,UCHL1,SEMA3E,SLIT2,TUBB2B,MAPT,CDKL3,MAPK8IP3,EFNB3,FLOT1,MAP6,SEMA3D,EGR2,EFNA5,SEMA3G,PAK3,CHN1,ANK3,BDNF,WDR47,PGRMC1,LMTK2,ZFYVE27,TRAK2,KLF7
GO:BP	regulation of immune effector process	GO:0002697	0.0214856	1.66785	435	1315	43	26963	APOA1,SIGLECG,HAVCR2,SERPINB9B,FCGR1,TBX21,NR4A3,TNFSF18,CD96,IL4I1,TNF,IL13,ITGAM,IL17F,HMOX1,FCER1G,UNC13D,NFKBIZ,PYCARD,ARID5A,H2-M10.2,HPX,CD27,ANXA1,NCF1,CD24A,PDPK1,PLA2G3,TRIM6,TRPM4,RAPGEF1,CD40,ATG9A,ULBP1,CXCL5,BRD2,DUSP10,FCER2A,H2-Q1,IL4,DNAJB9,CD59A,PRAM1
GO:BP	response to radiation	GO:0009314	0.0223859	1.65003	450	1315	44	26963	TTC36,OPN5,MYC,GADD45A,TUBA1A,HRH1,OPN1SW,CABP4,RHO,BEST1,FOS,PDE6B,NABP1,SGK1,CCND2,FANCD2,BCL3,XPA,OPN3,MAPK8,RAD54B,PLK3,BRCA1,ERCC5,RAD51,RAD54L,ASNS,ANXA1,AGRP,RAD18,AP1S2,GUCA1B,BLM,CRY2,RAD51AP1,EGR1,DCLRE1C,MDM2,TICRR,ZRANB3,CHRD,TULP1,AURKB,BMYC
GO:BP	response to peptide	GO:1901652	0.0224665	1.64846	1212	1315	93	26963	ANKRD1,CTRB1,OTOP1,FASL,APOA1,PARP16,TNFSF18,FOSL1,SPP1,CCL6,MSC,CYP1B1,IL12RB2,POU5F1,PIRB,IFNA13,TNF,IL13,CITED1,FABP4,IL17F,EDN1,MYC,FCER1G,GPR75,CXCL9,CCR4,TUBA1A,NOL3,AIF1,NOL8,FGF23,ABCG4,FOS,OSMR,DUSP1,TRAIP,ST3GAL6,AKAP6,GCH1,SLC11A1,THPO,GCLM,NFKBIZ,KLF5,KLF4,GM13285,IRS2,GM13288,PYCARD,CCL9,EREG,DCST1,INHBA,9930111J21RIK2,HPX,CPNE1,BRCA1,SLIT2,GCLC,AKAP12,CTSK,NFKB2,ANXA1,CD24A,TRIM6,NL…
GO:BP	regulation of DNA metabolic process	GO:0051052	0.022661	1.64472	479	1315	46	26963	ANKRD1,FGFR4,TBX21,CYP1B1,TNF,MYC,IER3,DUSP1,PRKCG,GCH1,AUNIP,EREG,SMC3,MAPK8,BRCA1,POLQ,RAD51,INO80D,TSPYL2,FOXM1,RAD18,NEK2,BLM,C3AR1,UPF1,NPM2,RAD51AP1,PAK3,TICRR,MSH3,RTEL1,PARPBP,CD40,CBX8,RAD52,BAZ1A,ZRANB3,ZFP365,E2F7,AURKB,EYA4,BMYC,IL4,INO80B,BRD8,NOX4
GO:BP	positive regulation of cell migration	GO:0030335	0.022857	1.64098	582	1315	53	26963	NR4A3,TNFSF18,CYP1B1,CAMK1D,EDN1,HMOX1,MYC,VIL1,AIF1,PECAM1,EPHA4,TNFAIP6,SEMA6B,FERMT3,IRS2,PTGER4,PYCARD,WDR62,MAPK8,LGALS3,MED23,PLK2,SEMA3E,AKAP12,MAPK8IP3,ANXA1,PIK3C2A,KIF20B,SEMA3D,PDPK1,GLIPR2,FUBP1,C3AR1,PIK3CB,LAMC2,EGR1,SPRY2,SEMA3G,CCL5,MDM2,ACTA2,PAK3,CD40,HAS2,TNFRSF18,JAK2,IL4,BCAS3,PTGS2,THBS1,DAB2,NOX4,FAM89B
GO:BP	DNA recombination	GO:0006310	0.0231321	1.63578	325	1315	35	26963	TBX21,MORC2B,GM960,EXO1,NABP1,EME1,AUNIP,NFKBIZ,FANCD2,RAD51B,RAD54B,BRCA1,POLQ,ERCC5,RAD51,RAD54L,INO80D,CDC45,RAD18,BLM,RAD51AP1,DCLRE1C,GEN1,MCM8,MSH3,RTEL1,PARPBP,CD40,RAD52,RECQL4,ZRANB3,ZFP365,ZGRF1,IL4,BRD8
GO:BP	skeletal muscle tissue development	GO:0007519	0.0234416	1.63001	208	1315	26	26963	ANKRD1,ACTA1,TLL2,MYH15,ATF3,MSC,MYC,FOS,CITED2,KLF5,NR4A1,CCNT2,MAFF,FLOT1,EGR2,MTM1,CAV2,NUPR1,EGR1,GPCPD1,RB1,FLNB,PAX3,DMRTA2,MYOM2,FKRP
GO:BP	positive regulation of cell communication	GO:0010647	0.0235521	1.62797	1992	1315	139	26963	PLEKHA4,ANKRD1,EPHA8,RASGEF1A,FASL,APOA1,PIN1RT1,HAVCR2,SRMS,FGFR4,NGF,ARRDC3,PRL7A2,NECAB2,ATF3,SPP1,NODAL,LRG1,DHH,CD3E,CCL6,CYP1B1,GIP,PIRB,TNF,LBX2,NPPB,EDN1,MYC,ATP6V1C2,SYT1,GADD45A,AMH,CHD5,EPHA4,FGF23,AUTS2,LRRTM1,RASGRP4,KLB,ADORA2A,RAPSN,GPR137C,JAG1,PRKCG,GADD45B,CPEB3,AKAP6,CITED2,STYXL1,INCA1,THPO,VAMP2,IRS2,PTGER4,SLC8A3,PYCARD,CCL9,IQGAP3,SYT12,PRKAR1B,MAPK8,INHBA,HPX,CPNE1,PLK2,ZD…
GO:BP	positive regulation of signaling	GO:0023056	0.0235521	1.62797	1992	1315	139	26963	PLEKHA4,ANKRD1,EPHA8,RASGEF1A,FASL,APOA1,PIN1RT1,HAVCR2,SRMS,FGFR4,NGF,ARRDC3,PRL7A2,NECAB2,ATF3,SPP1,NODAL,LRG1,DHH,CD3E,CCL6,CYP1B1,GIP,PIRB,TNF,LBX2,NPPB,EDN1,MYC,ATP6V1C2,SYT1,GADD45A,AMH,CHD5,EPHA4,FGF23,AUTS2,LRRTM1,RASGRP4,KLB,ADORA2A,RAPSN,GPR137C,JAG1,PRKCG,GADD45B,CPEB3,AKAP6,CITED2,STYXL1,INCA1,THPO,VAMP2,IRS2,PTGER4,SLC8A3,PYCARD,CCL9,IQGAP3,SYT12,PRKAR1B,MAPK8,INHBA,HPX,CPNE1,PLK2,ZD…
GO:BP	cellular response to fibroblast growth factor stimulus	GO:0044344	0.0241036	1.61792	104	1315	17	26963	FGFR4,LRIT3,FLRT3,FGF17,FGF5,FGF23,KLB,FGF6,GCLM,FAT4,NR4A1,GCLC,SPRY2,CCL5,CHRD,RUNX2,THBS1
GO:BP	ERK1 and ERK2 cascade	GO:0070371	0.0242093	1.61602	353	1315	37	26963	PIN1RT1,HAVCR2,PKHD1,FGFR4,GSTP2,NGF,NECAB2,ATF3,NODAL,CCL6,EDN1,MYC,EPHA4,FGF23,DUSP1,DUSP4,THPO,KLF4,PTGER4,DUSP6,PYCARD,CCL9,IQGAP3,INHBA,AKAP12,GLIPR2,NLRP6,CCL25,SPRY2,CCL5,ACTA2,DYNLT1F,RAPGEF1,DUSP10,BMYC,DAB2,NOX4
GO:BP	organelle assembly	GO:0070925	0.0242943	1.6145	971	1315	78	26963	HSPA1A,ACTA1,DRC1,PKHD1,LRRC43,TTC36,ATG9B,EQTN,SPAG1,TMPRSS12,NOTO,TNF,EDN1,CCNO,VIL1,CCDC13,VMP1,CENPW,RHO,LRRTM1,AVIL,DNAH1,BIN2,STYXL1,AK129341,FAM209,SMC3,TAPT1,WDR62,TMOD4,MAPK8,CENPH,PLK2,PLA2G4C,RSPH6A,PLK4,TTLL3,PCNT,CENPJ,ACRBP,CENPK,AP1S2,TMEM80,TBC1D31,PLA2G3,NEK2,ATG12,MTM1,ZFP207,SASS6,NUPR1,NDC80,BBS10,ATG101,CLN3,IFT46,BIRC5,LRRTM2,TTC12,HAUS3,CEP72,AU040320,ATG9A,ATG14,KIFC5B,DNA…
GO:BP	granulocyte chemotaxis	GO:0071621	0.025041	1.60135	126	1315	19	26963	TNFSF18,SPP1,CCL6,CAMK1D,EDN1,FCER1G,CXCL9,TNFAIP6,CCL9,LGALS3,SLIT2,ANXA1,C3AR1,CCL25,CCL5,IL17RA,CKLF,CXCL5,IL4
GO:BP	export from cell	GO:0140352	0.0251698	1.59912	988	1315	79	26963	ANKRD1,KCNE2,SYN2,CPLX1,TRIM72,NR4A3,NGF,MAOB,VGF,EQTN,SPP1,SCG5,POU5F1,SLC29A4,GIP,TNF,IL13,ITGAM,EDN1,HMOX1,FCER1G,SYT1,FGF23,ADORA2A,ANG,PRKCG,UNC13D,SYN1,VAMP2,GRIK5,IRS2,PTGER4,SLC16A10,TMEM79,SLC8A3,NR4A1,SYT12,ABCC5,INHBA,SLC40A1,TVP23A,LLGL2,ANXA1,PDPK1,SYP,PLA2G3,VAMP1,SLC8B1,EFNA5,SOX4,CRY2,SYNGR3,CCL5,ABAT,TRPM4,KCNIP2,SACM1L,RAF1,NAPB,BIRC5,SV2C,MTTP,CKLF,SYT13,BDNF,CPE,PIM3,SPTBN2,AB…
GO:BP	axon guidance	GO:0007411	0.0255105	1.59328	247	1315	29	26963	EPHA8,NR4A3,NRCAM,TUBB3,EDN1,NOVA2,FLRT3,EPHA4,ETV4,SLIT1,SEMA6B,PRTG,CDH4,SEMA3E,SLIT2,TUBB2B,MAPK8IP3,EFNB3,FLOT1,SEMA3D,EGR2,EFNA5,SEMA3G,CHN1,ANK3,BDNF,PGRMC1,LMTK2,KLF7
GO:BP	neuron projection guidance	GO:0097485	0.0255105	1.59328	247	1315	29	26963	EPHA8,NR4A3,NRCAM,TUBB3,EDN1,NOVA2,FLRT3,EPHA4,ETV4,SLIT1,SEMA6B,PRTG,CDH4,SEMA3E,SLIT2,TUBB2B,MAPK8IP3,EFNB3,FLOT1,SEMA3D,EGR2,EFNA5,SEMA3G,CHN1,ANK3,BDNF,PGRMC1,LMTK2,KLF7
GO:BP	attachment of spindle microtubules to kinetochore	GO:0008608	0.02663	1.57463	47	1315	11	26963	KNSTRN,NEK2,SKA3,ZFP207,DSN1,NDC80,BIRC5,RB1,SKA1,AURKB,NUF2
GO:BP	detoxification	GO:0098754	0.027283	1.56411	138	1315	20	26963	MB,GSTP2,HP,GPX2,NQO1,TXNRD1,MUC2,SOD3,GCH1,ALDH1A1,SLC11A1,GSTO2,SRXN1,ESD,PRDX6,FANCC,SESN2,RDH12,ABCB1B,PTGS2
GO:BP	cytokine-mediated signaling pathway	GO:0019221	0.0280365	1.55228	483	1315	46	26963	OTOP1,APOA1,TNFSF18,FOSL1,CCL6,IL12RB2,PIRB,IFNA13,TNF,IL17F,EDN1,FCER1G,GPR75,CXCL9,CCR4,NOL3,OSMR,TRAIP,THPO,NFKBIZ,GM13285,GM13288,PYCARD,CCL9,EREG,DCST1,INHBA,HPX,CPNE1,SLIT2,CD24A,TRIM6,NLRP6,TNFRSF23,IRAK2,EGR1,CCL25,CCL5,IL17RA,CXCL5,JAK3,IL3RA,TNFRSF18,CREBRF,JAK2,IL4
GO:BP	sexual reproduction	GO:0019953	0.0280739	1.5517	1285	1315	97	26963	ZDBF2,GAL3ST1,CATSPERD,GM21874,PTX3,ADAM1B,PRND,DDX4,T,RGS2,MOV10L1,SUN5,VGF,SPEM1,EQTN,FOSL1,MORC2B,TRIM36,MYCBPAP,TLE6,SPAG1,FND3C2,GAS2,NOBOX,NODAL,TMPRSS12,DHH,SPATA32,TAF7L,EDN1,PABPC1L,TCFL5,AMH,DND1,GM960,ADAM32,CHD5,TNFAIP6,EXO1,SPTBN4,DUSP1,TSSK4,ETV5,DNAH1,CATSPER3,TDRD5,TRPC2,EME1,KLHL10,TDRKH,FAM209,FANCD2,TSNAXIP1,EREG,SMC3,DCST1,INHBA,RAD54B,FOLR2,UCHL1,RAD51,TTK,RAD54L,RSPH6A,BTG1,…
GO:BP	immune system process	GO:0002376	0.0282185	1.54947	2866	1315	188	26963	PRG4,L3MBTL1,OTOP1,FASL,PTX3,APOA1,DPPA1,SIGLECG,TNFRSF13B,BTLA,HAVCR2,SERPINB9B,MB,FCGR1,HC,TBX21,TAL1,CYBB,NR4A3,TNFSF18,FOSL1,CD8B1,CD79A,CD96,HP,SPP1,FOXL1,CD6,MUC5B,IL4I1,CD3E,CCL6,CLEC4A1,PIRB,IFNA13,TNF,IL13,CITED1,LMBR1L,ITGAM,NPPB,GM12169,LAX1,CNR2,CAMK1D,IL17F,EDN1,HMOX1,MYC,NQO1,FCER1G,CXCL9,CCR4,HSPH1,PIGR,BDKRB2,SCIN,TRIM43A,H2-DMA,AIF1,PECAM1,THEMIS2,TNFAIP6,EXO1,FOS,RNASE4,MYSM1,DU…
GO:BP	regulation of mitotic sister chromatid segregation	GO:0033047	0.0284451	1.54599	56	1315	12	26963	DUSP1,ZWILCH,TTK,BUB1,ZFP207,GEN1,NDC80,BIRC5,MAD2L1,AURKB,NUF2,SPDL1
GO:BP	negative regulation of organelle organization	GO:0010639	0.0313403	1.5039	371	1315	38	26963	VIL1,SCIN,NOL3,PECAM1,IER3,SPTBN4,DUSP1,AVIL,SGK1,ZWILCH,STYXL1,MPV17L,TMOD4,TUBB4A,MAP1B,SLIT2,TTK,GCLC,MAPT,DLC1,MTM1,BUB1,ZFP207,MID1,NUPR1,GEN1,NDC80,BAZ1B,RTEL1,BIRC5,CLIP3,WDR47,MAD2L1,SPTBN2,AURKB,BCL2L2,NUF2,SPDL1
GO:BP	cell cycle G2/M phase transition	GO:0044839	0.031931	1.49579	151	1315	21	26963	IER3,NABP1,RAD51B,BRCA1,MASTL,FOXM1,TAF2,PKMYT1,BLM,NDC80,TAOK3,CLSPN,RRM2B,MIIP,TICRR,BIRC5,RINT1,AURKB,ABCB1B,CDC6,ORC1
GO:BP	monoatomic ion transmembrane transport	GO:0034220	0.0323967	1.4895	979	1315	78	26963	KCNE2,KCNJ12,OTOP1,GABRR2,FASL,CYBB,PDZK1,NGF,HPCA,KCNT1,SLC5A5,BEST3,LRG1,MCOLN3,SLC29A4,IL13,EDN1,SLC4A5,KCNK13,ATP6V1C2,CXCL9,HRH1,SCN4A,VMP1,NOL3,KCNQ5,GM21985,CHRNB1,BHLHA15,ATP6V0A4,BEST1,UCP3,APOL8,PLCH2,GJA6,CATSPER3,TRPC2,PKD1L3,AKAP6,GABRG3,CLCN1,P2RX5,SLC11A1,VAMP2,SCN3A,GRIK5,CATSPER2,SLC8A3,ZDHHC13,CLCN6,ABCC5,ATP6V1G2,KCNJ6,SLC25A27,SLC45A1,SLC40A1,KCNJ2,KCNAB2,PDPK1,SLC8B1,SFXN4,MA…
GO:BP	taxis	GO:0042330	0.032847	1.4835	457	1315	44	26963	APOA1,HC,GSTP2,TNFSF18,SPP1,CCL6,CNR2,CAMK1D,EDN1,FCER1G,CXCL9,CCR4,AIF1,NOVA2,FLRT3,RHO,TNFAIP6,DUSP1,SLIT1,SEMA6B,BIN2,CCL9,NR4A1,LGALS3,S100A7A,SEMA3E,SLIT2,TUBB2B,ANXA1,SEMA3D,HOXB9,SLC8B1,C3AR1,EFNA5,CCL25,SEMA3G,CCL5,TRPM4,IL17RA,CKLF,ANGPT2,CXCL5,IL4,THBS1
GO:BP	response to organic cyclic compound	GO:0014070	0.0332202	1.4786	1142	1315	88	26963	FOSB,ACTA1,CYBB,NR4A3,MAOB,HPCA,VGF,FOSL1,SLC5A5,SPP1,NODAL,HMGCS2,DHH,PYGM,CYP1B1,POU5F1,GIP,IFNA13,SCGB2A2,TNF,CITED1,ITGAM,EDN1,NQO1,HRH1,AMH,FGF23,FOS,UCP3,ADORA2A,PRKCG,AKAP6,SGK1,P2RX5,GCLM,NFKBIZ,KLF5,KLF4,GM13285,GM13288,DUSP6,SLC8A3,INSIG2,INHBA,MAP1B,BRCA1,FOLR2,RAD51,SLIT2,GCLC,PHEX,ASNS,CTSK,FLOT1,ANXA1,NT5E,ADCY3,NCF1,TAF2,GNAL,PLIN2,SLC3A2,BLM,EFNA5,CAV2,CRY2,EGR1,ABAT,MDM2,LRP8,TRP…
GO:BP	regulation of response to external stimulus	GO:0032101	0.0339964	1.46857	1110	1315	86	26963	OTOP1,APOA1,SIGLECG,HAVCR2,SERPINB9B,FCGR1,HC,GSTP2,TNFSF18,FOSL1,CD96,SOX15,TNF,IL13,CAMK1D,FABP4,IL17F,EDN1,FCER1G,CCR4,AIF1,NOVA2,EPHA4,TNFAIP6,IER3,DUSP1,SLIT1,ADORA2A,SEMA6B,NR1H5,P2RX5,SCARF1,NFKBIZ,KLF4,PTGER4,FANCD2,PYCARD,EREG,SARM1,DCST1,MAPK8,H2-M10.2,HPX,TLR13,SEMA3E,SLIT2,TUBB2B,FLOT1,ANXA1,NT5E,NCF1,CD24A,SERPINC1,SEMA3D,PDPK1,NT5C2,PLA2G3,TRIM6,SLC8B1,C3AR1,NLRP6,ATG12,GPR108,IRAK2…
GO:BP	positive regulation of tyrosine phosphorylation of STAT protein	GO:0042531	0.0344425	1.46291	57	1315	12	26963	TNFSF18,TNF,IL13,PECAM1,PTGER4,HPX,CCL5,CD40,FYN,TNFRSF18,JAK2,IL4
GO:BP	negative regulation of mitotic nuclear division	GO:0045839	0.0344425	1.46291	57	1315	12	26963	DUSP1,ZWILCH,TTK,BUB1,ZFP207,GEN1,NDC80,BIRC5,MAD2L1,AURKB,NUF2,SPDL1
GO:BP	myeloid leukocyte activation	GO:0002274	0.0345089	1.46207	264	1315	30	26963	DPPA1,HAVCR2,NR4A3,MUC5B,PIRB,TNF,IL13,ITGAM,GM12169,CNR2,HMOX1,FCER1G,AIF1,RHOH,UNC13D,SLC11A1,VAMP2,PYCARD,ANXA1,PDPK1,PLA2G3,PLSCR2,CCL5,ULBP1,CXCL5,FCER2A,JAK2,IL4,THBS1,PRAM1
GO:BP	positive regulation of cellular component organization	GO:0051130	0.0362735	1.44041	1227	1315	93	26963	HSPA1A,MAGI2,ANKRD1,FASL,PTX3,APOA1,FCGR1,RGS2,TAL1,NGF,CLDN5,TNF,CAMK1D,EDN1,FCER1G,SYT1,VIL1,CXCL9,CRABP2,SCIN,FLRT3,EPHA4,AUTS2,SERPINI1,LRRTM1,TOX,AVIL,GCH1,SGK1,STYXL1,SLC11A1,SCARF1,CDH4,PYCARD,EREG,TAPT1,MAPK8,MLLT11,MAP1B,LGALS3,PLK2,ZDHHC2,SLIT2,TUBB2B,INO80D,MAPT,CDKL3,PLK4,EFNB3,FLOT1,ANXA1,MAP6,CENPJ,CD24A,PLD6,PLA2G3,NEK2,EFNA5,NPM2,MARCKS,BUB1,SASS6,RAD51AP1,LRP8,PAK3,WHAMM,CLN3,MCO…
GO:BP	positive regulation of urine volume	GO:0035810	0.0369058	1.43291	13	1315	6	26963	NPPB,EDN1,ADORA2A,PTGER4,NPR3,HAS2
GO:BP	nitrogen compound transport	GO:0071705	0.0369311	1.43261	1958	1315	136	26963	ANKRD1,CPLX1,MYO5C,NXF3,RGS2,TMED6,PDZK1,MAOB,ARRDC3,VGF,SLC44A2,NXF2,SCG5,SLC29A4,GIP,SELENBP2,TNF,IL13,EDN1,FCER1G,RD3,SYT1,TUBA1A,VMP1,SNX14,E2F3,REEP2,CNST,RAB39B,ADORA2A,SLC3A1,FRAT2,ANG,POU2F2,SLC11A1,VAMP2,IRS2,PTGER4,SLC16A10,SYT12,GOSR1,BCL3,ANK,ABCC5,AMN1,HPX,PLK3,TVP23A,AP4E1,BRCA1,LLGL2,FOLR2,ZDHHC2,MAPT,MAPK8IP3,STX11,FLOT1,ANXA1,PCNT,KIF20B,AQP7,CD24A,EDEM1,AP1S2,PLA2G3,EGR2,SLC8B1,…
GO:BP	spindle organization	GO:0007051	0.0387276	1.41198	189	1315	24	26963	HSPA1A,TRIM36,AUNIP,AK129341,SMC3,WDR62,CENPH,PLK2,PCNT,KNSTRN,CENPJ,NEK2,ZFP207,SASS6,NDC80,BIRC5,HAUS3,CEP72,KIFC5B,HAUS6,CCSAP,POC1A,AURKB,NUF2
GO:BP	granulocyte migration	GO:0097530	0.0391442	1.40733	153	1315	21	26963	TNFSF18,SPP1,CCL6,CAMK1D,EDN1,FCER1G,CXCL9,PECAM1,TNFAIP6,PTGER4,CCL9,LGALS3,SLIT2,ANXA1,C3AR1,CCL25,CCL5,IL17RA,CKLF,CXCL5,IL4
GO:BP	response to cytokine	GO:0034097	0.0399057	1.39897	1197	1315	91	26963	ANKRD1,CTRB1,OTOP1,FASL,APOA1,PARP16,TNFSF18,FOSL1,SPP1,CCL6,MSC,CYP1B1,IL12RB2,POU5F1,PIRB,IFNA13,TNF,IL13,CITED1,FABP4,IL17F,EDN1,MYC,FCER1G,GPR75,CXCL9,CCR4,TUBA1A,NOL3,AIF1,NOL8,FGF23,ABCG4,FOS,OSMR,DUSP1,TRAIP,ST3GAL6,AKAP6,GCH1,SLC11A1,THPO,GCLM,NFKBIZ,KLF5,KLF4,GM13285,GM13288,PYCARD,CCL9,EREG,DCST1,INHBA,9930111J21RIK2,HPX,CPNE1,BRCA1,SLIT2,GCLC,AKAP12,CTSK,NFKB2,ANXA1,CD24A,TRIM6,NLRP6,U…
GO:BP	cellular detoxification	GO:1990748	0.0404243	1.39336	119	1315	18	26963	MB,GSTP2,HP,GPX2,NQO1,TXNRD1,SOD3,GCH1,ALDH1A1,SLC11A1,GSTO2,SRXN1,ESD,PRDX6,FANCC,SESN2,RDH12,PTGS2
GO:BP	positive regulation of immune system process	GO:0002684	0.0442469	1.35412	1118	1315	86	26963	DPPA1,HAVCR2,FCGR1,HC,TBX21,NR4A3,TNFSF18,FOSL1,CD8B1,CD79A,CD6,IL4I1,CD3E,TNF,IL13,ITGAM,GM12169,LAX1,CAMK1D,IL17F,EDN1,FCER1G,HSPH1,H2-DMA,AIF1,PECAM1,THEMIS2,FOS,TOX,RHOH,SLC11A1,NFKBIZ,IRS2,PTGER4,PYCARD,CCL9,EREG,SARM1,MAPK8,ARID5A,H2-M10.2,HPX,LGALS3,MED23,TLR13,CD27,EFNB3,FLOT1,ANXA1,CD24A,PDPK1,GCSAM,AI182371,PLA2G3,TRIM6,PLSCR2,BLM,C3AR1,PIK3CB,NLRP6,GPR108,SOX4,IRAK2,CCL5,TRIM62,RB1,RAP…
GO:BP	negative regulation of G2/M transition of mitotic cell cycle	GO:0010972	0.0463347	1.33409	68	1315	13	26963	IER3,NABP1,BRCA1,PKMYT1,BLM,TAOK3,CLSPN,MIIP,TICRR,RINT1,AURKB,CDC6,ORC1
GO:BP	positive regulation of locomotion	GO:0040017	0.0496946	1.30369	629	1315	55	26963	NR4A3,TNFSF18,CYP1B1,CAMK1D,EDN1,HMOX1,MYC,VIL1,CCR4,AIF1,PECAM1,EPHA4,TNFAIP6,SEMA6B,FERMT3,IRS2,PTGER4,PYCARD,WDR62,MAPK8,LGALS3,MED23,PLK2,SEMA3E,SLIT2,AKAP12,MAPK8IP3,ANXA1,PIK3C2A,KIF20B,SEMA3D,PDPK1,GLIPR2,FUBP1,C3AR1,PIK3CB,LAMC2,EGR1,SPRY2,SEMA3G,CCL5,MDM2,ACTA2,PAK3,CD40,HAS2,TNFRSF18,JAK2,IL4,BCAS3,PTGS2,THBS1,DAB2,NOX4,FAM89B

## Sheet: gProfiler_downregulated
source	term_name	term_id	adjusted_p_value	negative_log10_of_adjusted_p_value	term_size	query_size	intersection_size	effective_domain_size	intersections
GO:MF	protein binding	GO:0005515	1.19389e-76	75.923	10472	1812	1141	25071	FXYD3,IGFBP5,PTPN5,CNTNAP2,POSTN,SMOC2,ELN,SLC39A4,KRT15,AQP1,SAA3,SFRP2,SOX6,FST,TGM2,MGP,ANGPTL7,NXPH3,CASKIN1,WNT7B,IL12RB1,THBS2,SNCAIP,UNC45B,SORCS1,FMNL1,CPZ,DLX5,CBR2,MADCAM1,APLN,FNDC1,ALPPL2,MSMP,OGN,PODN,MYL7,PLEKHA6,FLRT1,CNTFR,LINGO1,FMOD,CXCL14,DAPK1,TNFRSF11B,WNT3,SGCD,CALML4,IGF1,COL6A3,MYL9,SEMA7A,ASIC1,TRABD2B,ARHGEF16,ROBO4,KCNJ4,FRMPD1,ALPL,SRPX,TRP73,LEP,MYH14,TNC,PLXDC1,ZFP61…
GO:MF	binding	GO:0005488	5.13377e-71	70.2896	16411	1812	1520	25071	SPRR2A2,FXYD3,IGFBP5,PTPN5,CNTNAP2,POSTN,SMOC2,TM4SF5,ELN,SLC39A4,KRT15,FIBCD1,AQP1,SAA3,SFRP2,SOX6,TNFAIP8L3,FST,TGM2,MGP,ANGPTL7,NXPH3,CASKIN1,WNT7B,IL12RB1,THBS2,SNCAIP,UNC45B,SORCS1,CYGB,FMNL1,AIFM3,CPZ,DLX5,CBR2,MADCAM1,ENPP2,APLN,FNDC1,ALPPL2,MSMP,ABCA8A,OGN,PODN,MYL7,PLEKHA6,FLRT1,CNTFR,LINGO1,HTR1D,FMOD,GBGT1,CXCL14,DAPK1,TNFRSF11B,ADAMTS16,WNT3,SGCD,SULT2B1,CALML4,IGF1,COL6A3,MYL9,SEMA7A…
GO:MF	small molecule binding	GO:0036094	3.72991e-47	46.4283	6290	1812	731	25071	POSTN,SMOC2,TM4SF5,SLC39A4,FIBCD1,TGM2,MGP,THBS2,CYGB,AIFM3,CPZ,ENPP2,ALPPL2,ABCA8A,MYL7,HTR1D,GBGT1,DAPK1,ADAMTS16,SULT2B1,CALML4,MYL9,TRABD2B,CAR12,CRIP1,SCO2,ALPL,TRP73,MYH14,FAT2,ZFP618,MYLK2,ABCA9,ADAMTS12,PPM1N,SLC1A2,SLC8A1,IIGP1,NPR1,ENTPD2,FREM2,CDA,SPON2,SCUBE3,MMP3,PRKAA2,MMP9,CYP2S1,LTBP4,MMP17,MMP2,P2RX6,GBP6,RHOBTB1,AK4,KIF26B,MGMT,LTBP2,CALML3,ANO1,SYK,ENPEP,MYT1,CYB5R2,AMHR2,RASD1…
GO:MF	ion binding	GO:0043167	3.0715e-46	45.5126	6061	1812	709	25071	POSTN,SMOC2,TM4SF5,SLC39A4,FIBCD1,TGM2,MGP,THBS2,CYGB,AIFM3,CPZ,ENPP2,ALPPL2,ABCA8A,MYL7,HTR1D,GBGT1,DAPK1,ADAMTS16,CALML4,MYL9,TRABD2B,CAR12,CRIP1,SCO2,ALPL,TRP73,MYH14,FAT2,ZFP618,MYLK2,ABCA9,ADAMTS12,PPM1N,SLC1A2,SLC8A1,IIGP1,NPR1,ENTPD2,FREM2,CDA,SPON2,SCUBE3,MMP3,PRKAA2,MMP9,CYP2S1,LTBP4,MMP17,MMP2,P2RX6,GBP6,RHOBTB1,AK4,KIF26B,MGMT,LTBP2,CALML3,ANO1,SYK,ENPEP,MYT1,CYB5R2,AMHR2,RASD1,TRPC3,M…
GO:MF	metal ion binding	GO:0046872	2.74756e-33	32.5611	4235	1812	511	25071	POSTN,SMOC2,SLC39A4,FIBCD1,TGM2,MGP,THBS2,CYGB,AIFM3,CPZ,ENPP2,ALPPL2,MYL7,GBGT1,ADAMTS16,CALML4,MYL9,TRABD2B,CAR12,CRIP1,SCO2,ALPL,TRP73,FAT2,ZFP618,ADAMTS12,PPM1N,SLC1A2,SLC8A1,FREM2,CDA,SPON2,SCUBE3,MMP3,PRKAA2,MMP9,CYP2S1,LTBP4,MMP17,MMP2,MGMT,LTBP2,CALML3,ANO1,ENPEP,MYT1,AMHR2,TRPC3,MYLK,CELSR1,ANPEP,COL3A1,ADAM12,ADAMTS2,MEGF6,FBN2,CBFA2T3,RNF112,PAPPA,ADAMTS14,ECEL1,TRF,ALOX12B,SMPD3,SULF2…
GO:MF	cation binding	GO:0043169	4.09409e-33	32.3878	4343	1812	520	25071	POSTN,SMOC2,TM4SF5,SLC39A4,FIBCD1,TGM2,MGP,THBS2,CYGB,AIFM3,CPZ,ENPP2,ALPPL2,MYL7,HTR1D,GBGT1,ADAMTS16,CALML4,MYL9,TRABD2B,CAR12,CRIP1,SCO2,ALPL,TRP73,FAT2,ZFP618,ADAMTS12,PPM1N,SLC1A2,SLC8A1,FREM2,CDA,SPON2,SCUBE3,MMP3,PRKAA2,MMP9,CYP2S1,LTBP4,MMP17,MMP2,MGMT,LTBP2,CALML3,ANO1,ENPEP,MYT1,AMHR2,TRPC3,MYLK,CELSR1,ANPEP,COL3A1,ADAM12,ADAMTS2,MEGF6,FBN2,CBFA2T3,RNF112,PAPPA,ADAMTS14,ECEL1,TRF,ALOX12…
GO:MF	catalytic activity	GO:0003824	2.41776e-31	30.6166	5731	1812	633	25071	PTPN5,PGC,NOTUM,TGM2,NEU2,CYGB,AIFM3,CPZ,CBR2,ENPP2,ALPPL2,ABCA8A,CMBL,GBGT1,PRSS12,DAPK1,B4GALNT3,ADAMTS16,SULT2B1,TRABD2B,CAR12,SCO2,ALPL,MYLK2,HTRA3,ABCA9,ADAMTS12,PPM1N,IIGP1,NPR1,ENTPD2,CDA,LCTL,MMP3,PRKAA2,MMP9,CYP2S1,GGT5,MMP17,MMP2,GBP6,RHOBTB1,AK4,MGMT,SYK,ENPEP,PM20D2,CYB5R2,AMHR2,RASD1,MYLK,PTGDS,ANPEP,HHATL,SFRP1,CHST11,ADAM12,KDR,ADAMTS2,BACE2,ST8SIA1,AKR1C14,DNAJC6,RNF112,DCLK1,SRD5…
GO:MF	signaling receptor binding	GO:0005102	1.48213e-23	22.8291	1591	1812	233	25071	AQP1,SAA3,SFRP2,FST,NXPH3,WNT7B,IL12RB1,MADCAM1,APLN,MSMP,OGN,CNTFR,LINGO1,CXCL14,WNT3,IGF1,SEMA7A,ARHGEF16,LEP,TNC,WNT10A,BMP10,SPON2,SCUBE3,WNT5B,SECTM1B,PDGFC,ANO1,SYK,IL1RN,SOCS2,ICOSL,PPP1R1B,NGEF,VTCN1,NETO1,SFRP1,COL3A1,RTN4RL1,C1QTNF2,CRLF1,KDR,BMP15,GPHA2,FBN2,EDN2,IGF2,EMILIN1,LAMA4,TRF,ITGAL,ESR1,ANGPT1,NXPH1,PGR,TGFB3,NPPC,HCK,GAS6,CXCL1,IL1R1,ICAM2,C3,CD74,FAM83B,TNFSF10,SHANK2,TGFB2…
GO:MF	identical protein binding	GO:0042802	1.72447e-23	22.7633	2376	1812	310	25071	PTPN5,SLC39A4,AQP1,SOX6,TGM2,ANGPTL7,CASKIN1,SNCAIP,CBR2,APLN,DAPK1,TRP73,ZFP618,HTRA3,IIGP1,ENTPD2,CEBPA,CDA,SCUBE3,CLDN1,MMP9,PDGFC,ANO1,PM20D2,ICOSL,AMHR2,TENM4,SFRP1,C1QTNF2,KDR,EMILIN1,ASS1,SMPD3,APCDD1,ESR1,ANGPT1,COL1A2,IRF5,ALOX5AP,PGR,NOTCH3,TGFB3,ABI3,SLC30A2,PRDM6,PVALB,TRP63,FLT4,IGFBP6,CLDN15,MDFI,MLC1,TNFSF10,TGFB2,PDLIM4,AOX3,SOX10,NOTCH1,GRIA4,ALDH1A7,S100A4,NRP2,KCNH2,SHANK3,GRB1…
GO:MF	carbohydrate derivative binding	GO:0097367	9.86271e-17	16.006	2257	1812	277	25071	POSTN,SMOC2,FIBCD1,FST,TGM2,THBS2,ABCA8A,DAPK1,LGALS2,MYH14,TNC,MYLK2,TNXB,ABCA9,IIGP1,NPR1,ENTPD2,CDA,SPON2,PRKAA2,P2RX6,GBP6,RHOBTB1,AK4,KIF26B,SYK,AMHR2,RASD1,MYLK,SFRP1,RTN4RL1,KDR,MYO5B,RNF112,DCLK1,ABCC12,ASS1,SULF2,ABCB4,RASL10B,GUCY2G,GCK,EPHA3,HCK,LIPG,HUNK,CFTR,AATK,NRP1,IRGC1,SELE,GBP9,ROR1,PLK5,SLC2A3,TRIL,SLFN8,FLT4,NRK,DPEP1,FGF1,PDGFRB,MST1R,RTN4R,DDX25,NRP2,ATP7B,COLQ,STK26,RHOU,P…
GO:MF	extracellular matrix structural constituent	GO:0005201	8.68492e-16	15.0612	132	1812	44	25071	POSTN,ELN,MFAP4,OGN,COL6A3,TNC,TNXB,LTBP4,COL6A2,COL14A1,COL3A1,FBN2,EMILIN1,LAMA4,COL6A1,COL1A2,LUM,COL12A1,IGFBP6,COL8A2,PAPLN,MATN2,COL6A6,COLQ,NID2,FBLN5,ECM1,NTN1,DCN,FBLN2,COL16A1,LAMA1,FRAS1,ABI3BP,COL18A1,PRELP,COL5A1,BGN,SPARC,FN1,NID1,COL1A1,NPNT,BMPER
GO:MF	molecular function regulator activity	GO:0098772	3.03223e-14	13.5182	2135	1812	257	25071	FXYD3,SLC39A4,SAA3,SFRP2,FST,WNT7B,APLN,MSMP,OGN,CXCL14,WNT3,CALML4,IGF1,COL6A3,SEMA7A,ARHGEF16,LEP,SERPINA9,SCN4B,SERPINA11,WNT10A,BMP10,WFDC1,SERPINF1,WNT5B,SECTM1B,IGFBP3,PDGFC,DOCK8,IL1RN,SOCS2,PPP1R1B,SERPINB1A,NGEF,GRM3,ARHGDIG,CRLF1,BMP15,GPHA2,FBN2,EDN2,IGF2,ID2,ATP1B1,ID3,RASL10B,CST11,CD55,ALOX5AP,GCK,RGS3,TGFB3,CHRM4,NPPC,GAS6,SERPINB1C,CXCL1,CFTR,NRP1,PHACTR1,ADAP1,C3,TNFSF10,TGFB2,PA…
GO:MF	anion binding	GO:0043168	7.12277e-14	13.1474	2470	1812	286	25071	TM4SF5,TGM2,AIFM3,ABCA8A,DAPK1,MYH14,MYLK2,ABCA9,IIGP1,NPR1,ENTPD2,PRKAA2,P2RX6,GBP6,RHOBTB1,AK4,KIF26B,SYK,CYB5R2,AMHR2,RASD1,TRPC3,MYLK,PTGDS,KDR,MYO5B,AKR1C14,RNF112,DCLK1,ABCC12,ASS1,SMPD3,ID3,ABCB4,RASL10B,ALOX5AP,GUCY2G,GCK,EPHA3,HCK,HUNK,SYT5,CFTR,AATK,NRGN,FMO2,IRGC1,SELE,ADAP1,GBP9,ROR1,PLK5,SLFN8,SLC6A6,FLT4,NRK,GPT,ILVBL,TTPA,AOX3,PDGFRB,MST1R,RTN4R,DDX25,ATP7B,STK26,RHOU,PFKFB3,PDGFRA…
GO:MF	calcium ion binding	GO:0005509	9.76819e-14	13.0102	719	1812	116	25071	SMOC2,TGM2,MGP,THBS2,ENPP2,MYL7,CALML4,MYL9,ALPL,FAT2,SCUBE3,LTBP4,MGMT,LTBP2,CALML3,CELSR1,MEGF6,FBN2,SULF2,RYR3,PLCB2,CDH11,NOTCH3,GAS6,SYT5,PCDH11X,PVALB,SELE,CDH3,MATN2,NOTCH1,EGFL7,S100A4,VWA2,ACTN3,CELSR2,NID2,RAB11FIP4,PADI3,SLIT3,FBLN5,EGF,NKD2,LDLR,CDH18,SULF1,CABP1,FBLN2,SLC25A12,SYT10,AOC3,CD248,KCNIP3,PCDH18,LTBP3,PROZ,PCDHB16,MYL4,RCN3,DAG1,C1S1,PCDHB22,PITPNM2,S100A16,CAMKK2,RASGRP2…
GO:MF	heterocyclic compound binding	GO:1901363	1.01277e-13	12.9945	2332	1812	273	25071	TGM2,AIFM3,ABCA8A,HTR1D,DAPK1,MYH14,MYLK2,ABCA9,IIGP1,NPR1,ENTPD2,CDA,PRKAA2,P2RX6,GBP6,RHOBTB1,AK4,KIF26B,SYK,CYB5R2,AMHR2,RASD1,MYLK,KDR,MYO5B,RNF112,DCLK1,ABCC12,ASS1,ID3,ABCB4,RASL10B,GUCY2G,GCK,EPHA3,HCK,HUNK,CFTR,AATK,FMO2,IRGC1,GBP9,ROR1,PLK5,SLFN8,FLT4,NRK,GPT,ILVBL,TTPA,AOX3,PDGFRB,MST1R,DDX25,ATP7B,STK26,RHOU,PFKFB3,PDGFRA,APRT,ADA,STK39,CRYL1,RAB6B,ACTR3B,GALK1,SMARCA1,DNM1,NMNAT3,FGFR…
GO:MF	growth factor binding	GO:0019838	6.68425e-13	12.1749	142	1812	42	25071	IGFBP5,LTBP4,IGFBP3,LTBP2,IL1RN,COL3A1,KDR,COL6A1,IGFBP2,CHRDL1,COL1A2,TGFB3,IL1R1,NRP1,FLT4,IGFBP6,PDGFRB,PDGFRA,FGFR2,NKD2,LRRC32,ITGB3,PCSK6,FGFR3,FGFR1,LTBP3,COL5A1,EPHA7,ACVR1,GPC1,IL6RA,PDGFA,TGFBR3,IGFBP4,ITGAV,IL11RA1,COL1A1,HTRA1,ERBB3,SHC1,EGFR,ITGA6
GO:MF	nucleoside phosphate binding	GO:1901265	7.72008e-13	12.1124	2192	1812	257	25071	TGM2,AIFM3,ABCA8A,DAPK1,MYH14,MYLK2,ABCA9,IIGP1,NPR1,ENTPD2,PRKAA2,P2RX6,GBP6,RHOBTB1,AK4,KIF26B,SYK,CYB5R2,AMHR2,RASD1,MYLK,KDR,MYO5B,RNF112,DCLK1,ABCC12,ASS1,ABCB4,RASL10B,GUCY2G,GCK,EPHA3,HCK,HUNK,CFTR,AATK,FMO2,IRGC1,GBP9,ROR1,PLK5,SLFN8,FLT4,NRK,ILVBL,AOX3,PDGFRB,MST1R,DDX25,ATP7B,STK26,RHOU,PFKFB3,PDGFRA,APRT,STK39,CRYL1,RAB6B,ACTR3B,GALK1,SMARCA1,DNM1,NMNAT3,FGFR2,LTK,RNLS,IGTP,SUCLG2,ATP2…
GO:MF	nucleotide binding	GO:0000166	2.45791e-12	11.6094	2169	1812	253	25071	TGM2,AIFM3,ABCA8A,DAPK1,MYH14,MYLK2,ABCA9,IIGP1,NPR1,ENTPD2,PRKAA2,P2RX6,GBP6,RHOBTB1,AK4,KIF26B,SYK,CYB5R2,AMHR2,RASD1,MYLK,KDR,MYO5B,RNF112,DCLK1,ABCC12,ASS1,ABCB4,RASL10B,GUCY2G,GCK,EPHA3,HCK,HUNK,CFTR,AATK,FMO2,IRGC1,GBP9,ROR1,PLK5,SLFN8,FLT4,NRK,ILVBL,AOX3,PDGFRB,MST1R,DDX25,ATP7B,STK26,RHOU,PFKFB3,PDGFRA,APRT,STK39,CRYL1,RAB6B,ACTR3B,GALK1,SMARCA1,DNM1,NMNAT3,FGFR2,LTK,RNLS,IGTP,SUCLG2,ATP2…
GO:MF	transferase activity	GO:0016740	3.51021e-12	11.4547	2298	1812	264	25071	TGM2,GBGT1,DAPK1,B4GALNT3,SULT2B1,MYLK2,NPR1,PRKAA2,GGT5,AK4,MGMT,SYK,AMHR2,MYLK,HHATL,CHST11,KDR,ST8SIA1,RNF112,DCLK1,MGAT3,UGT8A,SEC1,ELOVL6,ALOX5AP,GUCY2G,GCK,B3GNT7,EPHA3,HCK,HUNK,GSTT1,AATK,PRDM6,PEMT,NRP1,ROR1,PLK5,HS3ST3B1,FLT4,NRK,GPT,ILVBL,AKAP8L,PDGFRB,MST1R,NRP2,STK26,GAMT,RASSF2,PFKFB3,PDGFRA,B3GNT9,APRT,B3GALNT1,STK39,GALK1,ZMIZ1,NMNAT3,FGFR2,LTK,LNX2,SRM,WNK3,MAP2K6,POLR1A,MAP3K5,AK…
GO:MF	protein-containing complex binding	GO:0044877	4.08927e-12	11.3884	1539	1812	194	25071	FST,FMNL1,MADCAM1,PODN,IGF1,SEMA7A,MYH14,TNC,TNXB,CEBPA,MMP3,ITGB2,PRKAA2,MMP9,P2RX6,CAMSAP3,SYK,PKNOX2,ESPN,COL6A2,KRT19,COL3A1,KDR,IGF2,EMILIN1,KCNH6,ITGAL,COL6A1,ESR1,PLCB2,ALOX5AP,LUM,TGFB3,CFTR,ABI3,PVALB,ICAM2,CD74,MLC1,NEBL,TGFB2,GNB3,AEBP1,FGF1,CTSH,RTN4R,DNAAF1,SHANK3,SPTB,ACTN3,PDGFRA,ALAD,RELL2,NEXN,H2-M5,ACTR3B,FBLN5,FCHO1,CLU,UNG,SMARCA1,DNM1,IFNK,LDLR,DCN,PCOLCE,CORO6,SVIL,MRC2,COL1…
GO:MF	kinase activity	GO:0016301	2.30131e-11	10.638	775	1812	116	25071	DAPK1,MYLK2,NPR1,PRKAA2,AK4,SYK,AMHR2,MYLK,KDR,DCLK1,GUCY2G,GCK,EPHA3,HCK,HUNK,AATK,NRP1,ROR1,PLK5,FLT4,NRK,AKAP8L,PDGFRB,MST1R,NRP2,STK26,RASSF2,PFKFB3,PDGFRA,STK39,GALK1,FGFR2,LTK,WNK3,MAP2K6,MAP3K5,AK5,MAP3K6,PKDCC,NME3,TYRO3,ITPKA,FGFR3,MERTK,MAP3K9,FGFR1,CAMK2B,PIK3R1,NME4,MAP3K1,SBK2,ROR2,CKMT1,EPHA7,CAMKK2,HK2,EPHB2,PRKD1,TRIB1,CERK,CAD,CDK20,CCNE1,WNK4,PRKCE,MOB3C,PTK7,ACVR1,EEF2K,MPP3,FA…
GO:MF	transferase activity, transferring phosphorus-containing groups	GO:0016772	7.8387e-11	10.1058	935	1812	131	25071	DAPK1,MYLK2,NPR1,PRKAA2,AK4,SYK,AMHR2,MYLK,KDR,DCLK1,GUCY2G,GCK,EPHA3,HCK,HUNK,AATK,NRP1,ROR1,PLK5,FLT4,NRK,AKAP8L,PDGFRB,MST1R,NRP2,STK26,RASSF2,PFKFB3,PDGFRA,STK39,GALK1,NMNAT3,FGFR2,LTK,WNK3,MAP2K6,POLR1A,MAP3K5,AK5,MAP3K6,PKDCC,NME3,TYRO3,ITPKA,FGFR3,MERTK,MAP3K9,FGFR1,CAMK2B,PIK3R1,NME4,MAP3K1,DKC1,SBK2,ROR2,CKMT1,EPHA7,CAMKK2,HK2,EPHB2,PRKD1,TRIB1,CERK,CAD,CDK20,CCNE1,WNK4,PRKCE,OAS2,MOB3C,…
GO:MF	adenyl nucleotide binding	GO:0030554	3.01533e-10	9.52067	1642	1812	197	25071	ABCA8A,DAPK1,MYH14,MYLK2,ABCA9,NPR1,ENTPD2,PRKAA2,P2RX6,AK4,KIF26B,SYK,AMHR2,MYLK,KDR,MYO5B,DCLK1,ABCC12,ASS1,ABCB4,GUCY2G,GCK,EPHA3,HCK,HUNK,CFTR,AATK,FMO2,ROR1,PLK5,SLFN8,FLT4,NRK,AOX3,PDGFRB,MST1R,DDX25,ATP7B,STK26,PFKFB3,PDGFRA,APRT,STK39,CRYL1,ACTR3B,GALK1,SMARCA1,NMNAT3,FGFR2,LTK,RNLS,SUCLG2,ATP2A3,WNK3,MAP2K6,MAP3K5,AK5,MAP3K6,CARS2,PKDCC,NME3,TYRO3,BVES,ITPKA,FGFR3,KIFC3,MERTK,FDXR,MAP3K9…
GO:MF	collagen binding	GO:0005518	4.86492e-10	9.31292	70	1812	26	25071	PODN,TNXB,COL6A2,COL6A1,LUM,AEBP1,RELL2,DCN,PCOLCE,MRC2,ANTXR1,LOX,ABI3BP,ITGA2,C1QTNF1,MMP13,SPARC,CHADL,CTSL,GPC1,PDGFA,CCBE1,CRTAP,NID1,MAP1A,HSPG2
GO:MF	purine nucleotide binding	GO:0017076	8.64141e-10	9.06342	2003	1812	228	25071	TGM2,ABCA8A,DAPK1,MYH14,MYLK2,ABCA9,IIGP1,NPR1,ENTPD2,PRKAA2,P2RX6,GBP6,RHOBTB1,AK4,KIF26B,SYK,AMHR2,RASD1,MYLK,KDR,MYO5B,RNF112,DCLK1,ABCC12,ASS1,ABCB4,RASL10B,GUCY2G,GCK,EPHA3,HCK,HUNK,CFTR,AATK,FMO2,IRGC1,GBP9,ROR1,PLK5,SLFN8,FLT4,NRK,AOX3,PDGFRB,MST1R,DDX25,ATP7B,STK26,RHOU,PFKFB3,PDGFRA,APRT,STK39,CRYL1,RAB6B,ACTR3B,GALK1,SMARCA1,DNM1,NMNAT3,FGFR2,LTK,RNLS,IGTP,SUCLG2,ATP2A3,WNK3,MAP2K6,RERG…
GO:MF	cell adhesion molecule binding	GO:0050839	8.26109e-09	8.08296	292	1812	56	25071	POSTN,MADCAM1,IGF1,SEMA7A,TNC,ITGB2,SYK,TENM4,COL3A1,KDR,IGF2,EMILIN1,ITGAL,CDH11,ICAM2,CDH3,FGF1,KIRREL3,NEXN,FBLN5,CDH18,CNTN2,COL16A1,SLC6A4,ITGB3,FGFR1,MMP24,ITGA2,EMP2,NEO1,FGF2,BCAM,MMP14,TSPAN8,ACVR1,FN1,NOS3,ITGB8,ICAM5,CTNNAL1,VCAM1,SIRPA,PTPRJ,ITGAV,IGSF9,PKP4,PTPRF,CD9,PTPRD,NPNT,ISG15,EGFR,CD2AP,CXCL12,ITGA6,CX3CL1
GO:MF	molecular function activator activity	GO:0140677	1.95167e-08	7.70959	1135	1812	143	25071	SAA3,SFRP2,WNT7B,APLN,MSMP,OGN,CXCL14,WNT3,IGF1,SEMA7A,LEP,WNT10A,BMP10,WNT5B,SECTM1B,IGFBP3,PDGFC,IL1RN,ARHGDIG,CRLF1,BMP15,GPHA2,FBN2,EDN2,IGF2,ATP1B1,ALOX5AP,RGS3,TGFB3,NPPC,GAS6,CXCL1,NRP1,ADAP1,TNFSF10,TGFB2,FGF1,NOTCH1,CTSH,S100A4,RGS17,NTF5,MOB3B,SEMA6A,ASAP2,EGF,NCF2,IFNK,RGS10,SRGAP1,LTK,NTN1,IGTP,CXCL15,PCOLCE,NBL1,ATP2A3,SH3PXD2B,AGAP1,WNT11,IL33,ARHGAP42,RAP1GAP,WNT5A,IRGM2,KCNIP3,ARH…
GO:MF	catalytic activity, acting on a protein	GO:0140096	3.48538e-08	7.45775	2344	1812	251	25071	PTPN5,PGC,TGM2,CPZ,PRSS12,DAPK1,B4GALNT3,ADAMTS16,TRABD2B,SCO2,MYLK2,HTRA3,ADAMTS12,PPM1N,NPR1,MMP3,PRKAA2,MMP9,GGT5,MMP17,MMP2,MGMT,SYK,ENPEP,PM20D2,AMHR2,MYLK,ANPEP,SFRP1,ADAM12,KDR,ADAMTS2,BACE2,DNAJC6,RNF112,DCLK1,PAPPA,MGAT3,ADAMTS14,ECEL1,PTPN7,GUCY2G,EPHA3,HCK,NAALAD2,HUNK,AATK,ADAM11,PRDM6,NRP1,ROR1,PLK5,FLT4,DUSP15,NRK,AEBP1,DPEP1,CAPN6,ADAMTS3,PDGFRB,MST1R,CTSH,NRP2,STK26,RASSF2,PPP1R3D…
GO:MF	adenyl ribonucleotide binding	GO:0032559	3.5319e-08	7.45199	1532	1812	179	25071	ABCA8A,DAPK1,MYH14,MYLK2,ABCA9,NPR1,ENTPD2,PRKAA2,P2RX6,AK4,KIF26B,SYK,AMHR2,MYLK,KDR,MYO5B,DCLK1,ABCC12,ASS1,ABCB4,GUCY2G,GCK,EPHA3,HCK,HUNK,CFTR,AATK,ROR1,PLK5,SLFN8,FLT4,NRK,PDGFRB,MST1R,DDX25,ATP7B,STK26,PFKFB3,PDGFRA,APRT,STK39,ACTR3B,GALK1,SMARCA1,NMNAT3,FGFR2,LTK,SUCLG2,ATP2A3,WNK3,MAP2K6,MAP3K5,AK5,MAP3K6,CARS2,PKDCC,NME3,TYRO3,BVES,ITPKA,FGFR3,KIFC3,MERTK,MAP3K9,FGFR1,HSPA12A,ABCG8,TTLL9…
GO:MF	ribonucleotide binding	GO:0032553	3.6442e-08	7.4384	1911	1812	213	25071	TGM2,ABCA8A,DAPK1,MYH14,MYLK2,ABCA9,IIGP1,NPR1,ENTPD2,PRKAA2,P2RX6,GBP6,RHOBTB1,AK4,KIF26B,SYK,AMHR2,RASD1,MYLK,KDR,MYO5B,RNF112,DCLK1,ABCC12,ASS1,ABCB4,RASL10B,GUCY2G,GCK,EPHA3,HCK,HUNK,CFTR,AATK,IRGC1,GBP9,ROR1,PLK5,SLFN8,FLT4,NRK,PDGFRB,MST1R,DDX25,ATP7B,STK26,RHOU,PFKFB3,PDGFRA,APRT,STK39,RAB6B,ACTR3B,GALK1,SMARCA1,DNM1,NMNAT3,FGFR2,LTK,IGTP,SUCLG2,ATP2A3,WNK3,MAP2K6,RERG,MAP3K5,AK5,MAP3K6,CA…
GO:MF	glycosaminoglycan binding	GO:0005539	4.98174e-08	7.30262	224	1812	46	25071	POSTN,SMOC2,THBS2,TNXB,SFRP1,RTN4RL1,SULF2,LIPG,NRP1,FGF1,RTN4R,NRP2,COLQ,SLIT3,RSPO3,DCN,SULF1,EVA1C,PCOLCE,SERPIND1,ABI3BP,PCSK6,PRELP,FGFR1,SEMA5A,CCDC80,DPYSL3,COL5A1,FGF2,BGN,TLR2,RSPO1,NAV2,CEMIP,FN1,SELP,THBS3,FGF9,TGFBR3,LXN,PTPRF,APOE,CCL2,BMP4,NOD1,VEGFB
GO:MF	ATP binding	GO:0005524	6.62783e-08	7.17863	1489	1812	174	25071	ABCA8A,DAPK1,MYH14,MYLK2,ABCA9,NPR1,ENTPD2,PRKAA2,P2RX6,AK4,KIF26B,SYK,AMHR2,MYLK,KDR,MYO5B,DCLK1,ABCC12,ASS1,ABCB4,GUCY2G,GCK,EPHA3,HCK,HUNK,CFTR,AATK,ROR1,PLK5,SLFN8,FLT4,NRK,PDGFRB,MST1R,DDX25,ATP7B,STK26,PFKFB3,PDGFRA,STK39,ACTR3B,GALK1,SMARCA1,NMNAT3,FGFR2,LTK,SUCLG2,ATP2A3,WNK3,MAP2K6,MAP3K5,AK5,MAP3K6,CARS2,PKDCC,NME3,TYRO3,ITPKA,FGFR3,KIFC3,MERTK,MAP3K9,FGFR1,HSPA12A,ABCG8,TTLL9,CAMK2B,NM…
GO:MF	sulfur compound binding	GO:1901681	7.21448e-08	7.14179	283	1812	53	25071	POSTN,SMOC2,FST,THBS2,TNXB,SFRP1,RTN4RL1,LIPG,NRP1,SLC6A6,ILVBL,FGF1,RTN4R,NRP2,COLQ,SLIT3,RSPO3,EVA1C,PCOLCE,GSTM5,SERPIND1,ABI3BP,PCSK6,PRELP,FGFR1,SEMA5A,CCDC80,DPYSL3,COL5A1,FGF2,RSPO1,NAV2,CD34,FN1,SELP,DBI,THBS3,FGF9,TGFBR3,ACAT1,ACACA,LXN,PANK3,CHST15,ACBD5,PTPRF,APOE,CCL2,SETD6,BMP4,VEGFB,SOAT1,PANK1
GO:MF	purine ribonucleotide binding	GO:0032555	7.34943e-08	7.13375	1892	1812	210	25071	TGM2,ABCA8A,DAPK1,MYH14,MYLK2,ABCA9,IIGP1,NPR1,ENTPD2,PRKAA2,P2RX6,GBP6,RHOBTB1,AK4,KIF26B,SYK,AMHR2,RASD1,MYLK,KDR,MYO5B,RNF112,DCLK1,ABCC12,ASS1,ABCB4,RASL10B,GUCY2G,GCK,EPHA3,HCK,HUNK,CFTR,AATK,IRGC1,GBP9,ROR1,PLK5,SLFN8,FLT4,NRK,PDGFRB,MST1R,DDX25,ATP7B,STK26,RHOU,PFKFB3,PDGFRA,APRT,STK39,RAB6B,ACTR3B,GALK1,SMARCA1,DNM1,NMNAT3,FGFR2,LTK,IGTP,SUCLG2,ATP2A3,WNK3,MAP2K6,RERG,MAP3K5,AK5,MAP3K6,CA…
GO:MF	phosphotransferase activity, alcohol group as acceptor	GO:0016773	1.06117e-07	6.97421	700	1812	98	25071	DAPK1,MYLK2,NPR1,PRKAA2,SYK,AMHR2,MYLK,KDR,DCLK1,GUCY2G,GCK,EPHA3,HCK,HUNK,AATK,NRP1,ROR1,PLK5,FLT4,NRK,PDGFRB,MST1R,NRP2,STK26,RASSF2,PFKFB3,PDGFRA,STK39,GALK1,FGFR2,LTK,WNK3,MAP2K6,MAP3K5,MAP3K6,PKDCC,TYRO3,ITPKA,FGFR3,MERTK,MAP3K9,FGFR1,CAMK2B,PIK3R1,MAP3K1,SBK2,ROR2,EPHA7,CAMKK2,HK2,EPHB2,PRKD1,TRIB1,CAD,CDK20,WNK4,PRKCE,PTK7,ACVR1,EEF2K,FAM20C,RPS6KA1,MAP2K1,ITPK1,IPPK,TGFBR3,NPR2,CAMK4,RNAS…
GO:MF	purine ribonucleoside triphosphate binding	GO:0035639	1.4684e-07	6.83316	1839	1812	204	25071	TGM2,ABCA8A,DAPK1,MYH14,MYLK2,ABCA9,IIGP1,NPR1,ENTPD2,PRKAA2,P2RX6,GBP6,RHOBTB1,AK4,KIF26B,SYK,AMHR2,RASD1,MYLK,KDR,MYO5B,RNF112,DCLK1,ABCC12,ASS1,ABCB4,RASL10B,GUCY2G,GCK,EPHA3,HCK,HUNK,CFTR,AATK,IRGC1,GBP9,ROR1,PLK5,SLFN8,FLT4,NRK,PDGFRB,MST1R,DDX25,ATP7B,STK26,RHOU,PFKFB3,PDGFRA,STK39,RAB6B,ACTR3B,GALK1,SMARCA1,DNM1,NMNAT3,FGFR2,LTK,IGTP,SUCLG2,ATP2A3,WNK3,MAP2K6,RERG,MAP3K5,AK5,MAP3K6,CARS2,P…
GO:MF	heparin binding	GO:0008201	1.7688e-07	6.75232	163	1812	37	25071	POSTN,SMOC2,THBS2,TNXB,SFRP1,RTN4RL1,LIPG,NRP1,FGF1,RTN4R,NRP2,COLQ,SLIT3,RSPO3,EVA1C,PCOLCE,SERPIND1,ABI3BP,PCSK6,PRELP,FGFR1,CCDC80,COL5A1,FGF2,RSPO1,NAV2,FN1,SELP,THBS3,FGF9,TGFBR3,LXN,PTPRF,APOE,CCL2,BMP4,VEGFB
GO:MF	enzyme binding	GO:0019899	3.69054e-07	6.43291	2331	1812	245	25071	FXYD3,PTPN5,CNTNAP2,TGM2,SNCAIP,FMNL1,ALPPL2,ARHGEF16,TRP73,CEBPA,RHOBTB1,SYK,AXIN2,MYLK,PHYHIP,COL3A1,MYO5B,DACT2,ATP1B1,ESR1,ANGPT1,TCF21,COL1A2,IRF5,ALOX5AP,PGR,GCK,NOTCH3,GAS6,SYTL1,IL1R1,CFTR,RASSF9,NRP1,SELE,PHACTR1,SLC2A3,FLT4,CD74,TPRN,FAM83B,GNB3,PDLIM4,AKAP8L,CDC42EP5,PDGFRB,NOTCH1,MST1R,KCNH2,ACTL9,RHOU,PPP1R3D,GJA1,RAB11FIP4,STK39,CLU,PLSCR4,TFEB,NCF2,DNM1,ECM1,NKD2,SRGAP1,LDLR,IGTP,F…
GO:MF	actin binding	GO:0003779	5.19269e-07	6.28461	450	1812	70	25071	FMNL1,MYH14,CAMSAP3,PKNOX2,ESPN,MYLK,MYO5B,WIPF3,TNS4,ABI3,PHACTR1,NEBL,PDLIM4,S100A4,SHANK3,SPTB,ACTN3,FAM107A,NEXN,ACTR3B,CORO6,SVIL,FMN1,ANTXR1,SLC6A4,DAAM2,LIMCH1,ABI3BP,PALLD,MISP,SPTBN5,FLNC,MYL4,COBL,LIMD2,DAG1,EPS8,SNTA1,RCSD1,CORO2A,DNASE1,PRKCE,SYNE1,CORO2B,ESPNL,NOS3,SHROOM1,SCNN1A,MYO18A,MYO1H,TNS1,SMTN,CTNNAL1,PLEKHG3,GM21981,MAP1A,MTSS1,MICAL3,LSP1,COTL1,MICAL2,BAIAP2L1,PHACTR2,VASH…
GO:MF	integrin binding	GO:0005178	1.00792e-06	5.99657	143	1812	33	25071	MADCAM1,IGF1,SEMA7A,TNC,SYK,COL3A1,KDR,IGF2,EMILIN1,ITGAL,ICAM2,FGF1,FBLN5,COL16A1,SLC6A4,ITGB3,ITGA2,EMP2,FGF2,MMP14,TSPAN8,FN1,ITGB8,ICAM5,VCAM1,ITGAV,CD9,NPNT,ISG15,EGFR,CXCL12,ITGA6,CX3CL1
GO:MF	protein kinase activity	GO:0004672	3.11737e-06	5.50621	595	1812	83	25071	DAPK1,MYLK2,NPR1,PRKAA2,SYK,AMHR2,MYLK,KDR,DCLK1,GUCY2G,EPHA3,HCK,HUNK,AATK,NRP1,ROR1,PLK5,FLT4,NRK,PDGFRB,MST1R,NRP2,STK26,RASSF2,PDGFRA,STK39,FGFR2,LTK,WNK3,MAP2K6,MAP3K5,MAP3K6,PKDCC,TYRO3,ITPKA,FGFR3,MERTK,MAP3K9,FGFR1,CAMK2B,MAP3K1,SBK2,ROR2,EPHA7,CAMKK2,EPHB2,PRKD1,TRIB1,CAD,CDK20,WNK4,PRKCE,PTK7,ACVR1,EEF2K,FAM20C,RPS6KA1,MAP2K1,TGFBR3,NPR2,CAMK4,RNASEL,DMPK,PRKCA,PDK2,MAPK11,PRKG1,MAP3K15…
GO:MF	signaling receptor activator activity	GO:0030546	3.17686e-06	5.498	556	1812	79	25071	SAA3,SFRP2,WNT7B,APLN,MSMP,OGN,CXCL14,WNT3,IGF1,SEMA7A,LEP,WNT10A,BMP10,WNT5B,SECTM1B,PDGFC,IL1RN,CRLF1,BMP15,GPHA2,FBN2,EDN2,IGF2,TGFB3,NPPC,GAS6,CXCL1,TNFSF10,TGFB2,FGF1,S100A4,NTF5,SEMA6A,EGF,IFNK,NTN1,CXCL15,NBL1,WNT11,IL33,WNT5A,CXCL16,BMP6,CTF1,SEMA3C,MIF,EPHA7,WNT4,SEMA6D,FGF2,IL17D,VEGFC,CERS1,6030468B19RIK,NENF,FGF11,JAG2,PRKCE,FGF8,BMP1,PDGFA,FGF9,STC2,SEMA4C,CMTM8,WNT2B,LEFTY1,CCL2,CLC…
GO:MF	frizzled binding	GO:0005109	3.34544e-06	5.47555	40	1812	16	25071	WNT7B,WNT3,WNT10A,WNT5B,SFRP1,CCDC88C,RSPO3,WNT11,WNT5A,WNT4,FZD1,WNT2B,BAMBI,FZD7,ZNRF3,WNT9A
GO:MF	hydrolase activity	GO:0016787	4.97049e-06	5.3036	2481	1812	252	25071	PTPN5,PGC,NOTUM,TGM2,NEU2,CPZ,ENPP2,ALPPL2,ABCA8A,CMBL,PRSS12,ADAMTS16,TRABD2B,ALPL,HTRA3,ABCA9,ADAMTS12,PPM1N,IIGP1,ENTPD2,CDA,LCTL,MMP3,MMP9,GGT5,MMP17,MMP2,GBP6,RHOBTB1,ENPEP,PM20D2,RASD1,ANPEP,SFRP1,ADAM12,ADAMTS2,BACE2,DNAJC6,RNF112,PAPPA,PLB1,ABCC12,ADAMTS14,ECEL1,SMPD3,SULF2,ENPP6,PTPN7,PLCB2,ABCB4,CES2G,RASL10B,CES2E,NAALAD2,LIPG,GSTT1,IL1R1,CFTR,ADAM11,IRGC1,GBP9,SLFN8,DUSP15,YDJC,GNB3,A…
GO:MF	protein domain specific binding	GO:0019904	5.31885e-06	5.27418	805	1812	103	25071	CNTNAP2,TGM2,CASKIN1,DLX5,WNT3,ARHGEF16,KCNJ4,CEBPA,SYK,ESPN,ADAM12,DNAJC6,ID3,PRRX1,CFTR,ABI3,RASSF9,TRP63,CTTNBP2,SHANK2,EPN3,PPARGC1B,GRIN2C,KCNH2,SHANK3,INPP5J,KIRREL3,CCDC88C,GJA1,DNM1,CRB3,TACC1,CABP1,LNX2,IGTP,SH3PXD2B,FMN1,MAP3K5,FZD4,WNT5A,IRGM2,CRADD,ELMO1,CACNA1C,GATA2,FGFR1,MPP2,PIK3R1,AFAP1L2,BOK,DAG1,DPYSL3,TNKS1BP1,LEF1,SNTA1,NOLC1,RXRA,CARD10,WT1,PRKCE,FZD1,MPP3,FOXA2,TMEM88,ARHGA…
GO:MF	protein dimerization activity	GO:0046983	6.56067e-06	5.18305	1160	1812	136	25071	SOX6,CEBPA,CDA,PDGFC,MYCL,ANO1,ADRA1B,AMHR2,TENM4,GPHA2,ID2,ATP1B1,ID3,TCF21,SYT5,HEY1,FLT4,TGFB2,PDLIM4,ID4,AOX3,KCNH2,STK26,PDGFRA,SCX,SMIM1,RAB11FIP4,H2-M5,CRYL1,LYRM4,FBLN5,TFEB,MAN2A1,DNM1,FGFR2,TCF24,SRM,TMEM132A,MAP3K5,TCF23,SYT10,CPQ,GSTM5,AOC3,ATOH8,FZD4,HMGCS1,RAP1GAP,MGLL,HAND2,FGFR1,NPAS3,ABCG8,MME,CAMK2B,ENDOG,PIK3R1,MYCN,BMP6,BOK,GBP3,ID1,ENPP1,S100A16,MTHFD1L,MVD,IL17D,NACC2,NOLC1,…
GO:MF	cytoskeletal protein binding	GO:0008092	7.05595e-06	5.15144	1010	1812	122	25071	FMNL1,CALML4,MYL9,MYH14,MYLK2,SLC8A1,BMP10,KIF26B,CAMSAP3,PKNOX2,ESPN,MYLK,MYO5B,DCLK1,WIPF3,NDN,FAM110C,GLI1,TNS4,ABI3,PHACTR1,NEBL,GNB3,PDLIM4,CAPN6,S100A4,SHANK3,SPTB,ACTN3,FAM107A,CCDC88C,GJA1,NEXN,RAB6B,ACTR3B,CLU,DNM1,NKD2,CSRP2,CORO6,MYBPC3,SVIL,FMN1,NEIL2,ANTXR1,FSD1,SLC6A4,DAAM2,CCDC69,KLC3,LIMCH1,ABI3BP,PALLD,MISP,KIFC3,SPTBN5,CACNA1C,FLNC,TTLL9,FAM161A,MYL4,COBL,LIMD2,DAG1,EPS8,DPYSL3,…
GO:MF	receptor ligand activity	GO:0048018	8.73901e-06	5.05854	549	1812	77	25071	SAA3,SFRP2,WNT7B,APLN,MSMP,OGN,CXCL14,WNT3,IGF1,SEMA7A,LEP,WNT10A,BMP10,WNT5B,SECTM1B,PDGFC,IL1RN,CRLF1,BMP15,GPHA2,FBN2,EDN2,IGF2,TGFB3,NPPC,GAS6,CXCL1,TNFSF10,TGFB2,FGF1,S100A4,NTF5,SEMA6A,EGF,IFNK,NTN1,CXCL15,NBL1,WNT11,IL33,WNT5A,CXCL16,BMP6,CTF1,SEMA3C,MIF,EPHA7,WNT4,SEMA6D,FGF2,IL17D,VEGFC,CERS1,6030468B19RIK,NENF,FGF11,JAG2,FGF8,BMP1,PDGFA,FGF9,STC2,SEMA4C,CMTM8,WNT2B,LEFTY1,CCL2,CLCF1,BMP…
GO:MF	enzyme regulator activity	GO:0030234	1.05129e-05	4.97828	1279	1812	146	25071	SFRP2,CALML4,IGF1,COL6A3,ARHGEF16,SERPINA9,SERPINA11,WFDC1,SERPINF1,IGFBP3,DOCK8,SOCS2,PPP1R1B,SERPINB1A,NGEF,ARHGDIG,IGF2,CST11,CD55,ALOX5AP,RGS3,CHRM4,GAS6,SERPINB1C,NRP1,PHACTR1,ADAP1,C3,PAPLN,DPEP1,CYTH4,NOTCH1,CTSH,SERPINA12,RGS17,SPINT2,MOB3B,CCDC88C,SERPING1,DENND2D,FGD3,GPC3,ASAP2,EGF,NCF2,RGS10,SRGAP1,LTK,IGTP,PCOLCE,ATP2A3,SH3PXD2B,SPINT1,AGAP1,ARHGEF3,WNT11,ARHGAP42,RAP1GAP,SERPIND1,PI…
GO:MF	signaling receptor regulator activity	GO:0030545	1.13959e-05	4.94325	602	1812	82	25071	SAA3,SFRP2,FST,WNT7B,APLN,MSMP,OGN,CXCL14,WNT3,IGF1,SEMA7A,LEP,WNT10A,BMP10,WNT5B,SECTM1B,PDGFC,IL1RN,CRLF1,BMP15,GPHA2,FBN2,EDN2,IGF2,TGFB3,NPPC,GAS6,CXCL1,TNFSF10,TGFB2,FGF1,S100A4,LY6A,NTF5,SEMA6A,EGF,IFNK,NTN1,CXCL15,NBL1,LYPD6,WNT11,IL33,WNT5A,CXCL16,BMP6,CTF1,SEMA3C,MIF,EPHA7,WNT4,SEMA6D,FGF2,IL17D,VEGFC,CERS1,6030468B19RIK,NENF,FGF11,JAG2,PRKCE,FGF8,BMP1,PDGFA,FGF9,STC2,SEMA4C,CMTM8,WNT2B,…
GO:MF	transmembrane receptor protein kinase activity	GO:0019199	1.72531e-05	4.76313	80	1812	22	25071	AMHR2,KDR,EPHA3,NRP1,ROR1,FLT4,PDGFRB,MST1R,NRP2,PDGFRA,FGFR2,LTK,TYRO3,FGFR3,MERTK,FGFR1,EPHA7,EPHB2,ACVR1,TGFBR3,EPHB3,EGFR
GO:MF	transmembrane receptor protein tyrosine kinase activity	GO:0004714	2.18325e-05	4.6609	62	1812	19	25071	KDR,EPHA3,NRP1,ROR1,FLT4,PDGFRB,MST1R,NRP2,PDGFRA,FGFR2,LTK,TYRO3,FGFR3,MERTK,FGFR1,EPHA7,EPHB2,EPHB3,EGFR
GO:MF	scavenger receptor activity	GO:0005044	2.28017e-05	4.64203	25	1812	12	25071	ENPP2,SSC5D,MEGF6,ACKR2,ACKR4,LGALS3BP,PEAR1,CXCL16,ENPP1,COLEC12,SCARB2,SCARB1
GO:MF	metalloendopeptidase activity	GO:0004222	4.25113e-05	4.3715	119	1812	27	25071	ADAMTS16,TRABD2B,ADAMTS12,MMP3,MMP9,MMP17,MMP2,ADAM12,ADAMTS2,PAPPA,ADAMTS14,ECEL1,ADAM11,ADAMTS3,MMP15,ADAM22,ADAMTS10,MMP24,MME,MMP13,MMP14,ECE1,BMP1,ADAMTS7,ADAMTS20,LMLN,MMP28
GO:MF	cytokine binding	GO:0019955	4.56039e-05	4.341	142	1812	30	25071	IL12RB1,CNTFR,IL20RA,SCUBE3,CCR7,LTBP4,IL1RN,CRLF1,CHRDL1,TGFB3,IL1R1,CD74,ACKR2,CCR3,ACKR4,IL22RA1,LRRC32,NBL1,IL13RA1,ITGB3,FZD4,LTBP3,FGF2,BGN,ACVR1,IL6RA,TGFBR3,ITGAV,IL11RA1,TNFRSF1B
GO:MF	GTPase regulator activity	GO:0030695	4.72056e-05	4.32601	443	1812	64	25071	ARHGEF16,DOCK8,NGEF,ARHGDIG,RGS3,CHRM4,NRP1,ADAP1,CYTH4,RGS17,CCDC88C,DENND2D,FGD3,ASAP2,EGF,RGS10,SRGAP1,AGAP1,ARHGEF3,WNT11,ARHGAP42,RAP1GAP,ARHGEF19,DOCK10,ELMO1,ARRB1,ACAP1,RIN3,PLEKHG5,SGSM2,RASGRP2,DOCK11,TBC1D5,PLEKHG1,TNS3,PRR5,RGL1,BCAR3,VAV3,ARHGAP29,SH3BP5,ARHGAP10,DOCK1,PLEKHG3,SIRPA,DENND2A,ARHGEF10L,ARHGAP31,ABR,TBC1D2B,RASA3,SH3BP1,RAPGEFL1,IQSEC1,NET1,RASA1,ARHGEF39,DENND4B,ARAP1,…
GO:MF	nucleoside-triphosphatase regulator activity	GO:0060589	4.72056e-05	4.32601	443	1812	64	25071	ARHGEF16,DOCK8,NGEF,ARHGDIG,RGS3,CHRM4,NRP1,ADAP1,CYTH4,RGS17,CCDC88C,DENND2D,FGD3,ASAP2,EGF,RGS10,SRGAP1,AGAP1,ARHGEF3,WNT11,ARHGAP42,RAP1GAP,ARHGEF19,DOCK10,ELMO1,ARRB1,ACAP1,RIN3,PLEKHG5,SGSM2,RASGRP2,DOCK11,TBC1D5,PLEKHG1,TNS3,PRR5,RGL1,BCAR3,VAV3,ARHGAP29,SH3BP5,ARHGAP10,DOCK1,PLEKHG3,SIRPA,DENND2A,ARHGEF10L,ARHGAP31,ABR,TBC1D2B,RASA3,SH3BP1,RAPGEFL1,IQSEC1,NET1,RASA1,ARHGEF39,DENND4B,ARAP1,…
GO:MF	protein homodimerization activity	GO:0042803	4.92141e-05	4.30791	788	1812	98	25071	SOX6,CEBPA,CDA,PDGFC,ANO1,AMHR2,TENM4,FLT4,TGFB2,PDLIM4,AOX3,KCNH2,STK26,PDGFRA,SMIM1,RAB11FIP4,H2-M5,CRYL1,LYRM4,FBLN5,MAN2A1,DNM1,FGFR2,SRM,TMEM132A,MAP3K5,SYT10,CPQ,GSTM5,FZD4,HMGCS1,RAP1GAP,MGLL,HAND2,FGFR1,MME,CAMK2B,ENDOG,BOK,GBP3,ENPP1,S100A16,MTHFD1L,MVD,IL17D,NACC2,ST6GAL1,TAP2,ACVR1,TRIM30A,SYNE1,FZD1,ECE1,TPCN1,IL6RA,PDGFA,PAFAH1B3,STC2,STOM,GRHPR,RBPMS,SCARB2,TPI1,UGT1A6A,MMAA,NR2F2,P…
GO:MF	extracellular matrix binding	GO:0050840	5.09448e-05	4.2929	65	1812	19	25071	SMOC2,ELN,TNXB,SSC5D,DCN,FBLN2,ITGB3,CD248,ITGA2,DAG1,BCAM,BGN,SPARC,CHADL,LGALS1,GPC1,ITGAV,NID1,ITGA6
GO:MF	cytokine activity	GO:0005125	5.51541e-05	4.25842	242	1812	42	25071	WNT7B,MSMP,CXCL14,WNT3,WNT10A,BMP10,WNT5B,SECTM1B,IL1RN,CRLF1,BMP15,CXCL1,TNFSF10,TGFB2,IFNK,NTN1,CXCL15,WNT11,IL33,WNT5A,CXCL16,BMP6,CTF1,MIF,WNT4,FGF2,IL17D,CERS1,6030468B19RIK,BMP1,CMTM8,WNT2B,LEFTY1,CCL2,CLCF1,BMP4,WNT9A,NAMPT,INHBB,CXCL12,CX3CL1,TNFSF13
GO:MF	growth factor receptor binding	GO:0070851	7.43214e-05	4.12889	145	1812	30	25071	IL12RB1,LINGO1,PDGFC,IL1RN,ANGPT1,IL1R1,FAM83B,FGF1,PDGFRB,PDGFRA,EGF,ECM1,ITGB3,PIK3R1,FGF2,VEGFC,VAV3,FGF8,IL6RA,PDGFA,FGF9,ERAP1,CADM4,PTPRJ,FER,MYD88,RASA1,SHC1,CD2AP,VEGFB
GO:MF	metallopeptidase activity	GO:0008237	8.76041e-05	4.05748	203	1812	37	25071	CPZ,ADAMTS16,TRABD2B,ADAMTS12,MMP3,MMP9,MMP17,MMP2,ENPEP,ANPEP,ADAM12,ADAMTS2,PAPPA,ADAMTS14,ECEL1,NAALAD2,ADAM11,AEBP1,DPEP1,ADAMTS3,MMP15,ADAM22,CPQ,ADAMTS10,MMP24,MME,MMP13,MMP14,ECE1,BMP1,ADAMTS7,ADAMTS20,ERAP1,LMLN,MMP28,VASH1,METAP1D
GO:MF	transition metal ion binding	GO:0046914	0.000103633	3.9845	1115	1812	127	25071	SLC39A4,CYGB,CPZ,ENPP2,CAR12,CRIP1,SCO2,PPM1N,CDA,MMP3,MMP9,CYP2S1,MMP17,MMP2,ENPEP,MYT1,ANPEP,ADAMTS2,TRF,ALOX12B,ESR1,PGR,FA2H,SLFN8,TNFSF10,AEBP1,DPEP1,TMEM163,AOX3,CXXC4,S100A4,ATP7B,SHANK3,ALAD,ZFP385B,ADA,SCD1,MMP15,ZMIZ1,SCD2,NEIL2,POLR1A,ZCWPW2,GATA4,BNC2,LOX,LACC1,IDI1,AOC3,GALNT4,DCTD,GLI2,P4HA3,TET1,GATA2,TCEA3,MMP24,MME,MAP3K1,PRICKLE1,PDZRN3,CYP51,LHX4,GPX3,BSPRY,CXXC5,ZDHHC15,MGAT5,…
GO:MF	platelet-derived growth factor binding	GO:0048407	0.000151611	3.81927	12	1812	8	25071	COL3A1,COL6A1,COL1A2,PDGFRB,PDGFRA,COL5A1,PDGFA,COL1A1
GO:MF	oxidoreductase activity	GO:0016491	0.000191276	3.71834	779	1812	95	25071	CYGB,AIFM3,CBR2,SCO2,CYP2S1,CYB5R2,AKR1C14,SRD5A2,ALOX12B,ALOX5AP,GSTT1,ALDH1A2,FA2H,FMO2,PHYHD1,AOX3,PTGS1,ALDH1A7,DHRS3,SCD1,CRYL1,SCD2,NCF2,FADS2,RNLS,SUCLG2,LOX,GMPR,SELENBP1,AOC3,P4HA3,QSOX1,NSDHL,HR,TET1,FDXR,SQLE,ALDH1B1,ASPHD2,DHCR24,CYP51,STEAP4,GPX3,MTHFD1L,EGLN1,STEAP3,MTHFD1,LDHA,HSD17B10,MSMO1,RDH10,EGLN3,COX7A1,PTGIS,ALDH2,NOS3,DHRS9,DHCR7,ALDH5A1,APEX1,GRHPR,FOXRED2,CYP46A1,CRYZ,SE…
GO:MF	insulin-like growth factor I binding	GO:0031994	0.000369052	3.43291	13	1812	8	25071	IGFBP5,IGFBP3,IGFBP2,IGFBP6,ITGB3,IGFBP4,ITGAV,ITGA6
GO:MF	extracellular matrix structural constituent conferring tensile strength	GO:0030020	0.000421205	3.37551	42	1812	14	25071	COL6A3,COL6A2,COL14A1,COL3A1,COL6A1,COL1A2,COL12A1,COL8A2,COL6A6,COLQ,COL16A1,COL18A1,COL5A1,COL1A1
GO:MF	zinc ion binding	GO:0008270	0.000672766	3.17214	769	1812	92	25071	SLC39A4,CPZ,ENPP2,CAR12,CRIP1,CDA,MMP3,MMP9,MMP17,MMP2,ENPEP,MYT1,ANPEP,ADAMTS2,ESR1,PGR,SLFN8,TNFSF10,AEBP1,DPEP1,TMEM163,CXXC4,ATP7B,SHANK3,ALAD,ZFP385B,ADA,MMP15,ZMIZ1,NEIL2,POLR1A,ZCWPW2,GATA4,BNC2,DCTD,GLI2,TET1,GATA2,TCEA3,MMP24,MME,MAP3K1,PRICKLE1,PDZRN3,LHX4,BSPRY,CXXC5,ZDHHC15,MMP13,MMP14,ZFP385A,USP13,CAD,RXRA,WT1,TRIM30A,ECE1,BMP1,MT1,ADAMTS20,ERAP1,GATA6,CRYZ,RARA,PRKCA,CAR13,TRIM63,N…
GO:MF	amide binding	GO:0033218	0.000774325	3.11108	230	1812	38	25071	NPR1,SRD5A2,RAMP2,CD74,TGFB2,RTN4R,CLU,ITM2A,LDLR,GSTM5,FZD4,FBXO2,GSAP,LBP,GRIA3,ITGA2,PIK3R1,LAPTM4B,EPHB2,TLR2,DBI,ACAT1,NPR2,ACACA,PLEKHA8,PANK3,ACBD5,ANXA5,FKBP10,ITM2B,BACE1,FASN,APOE,SCARB1,CRYAB,PPIL1,SOAT1,PANK1
GO:MF	platelet-derived growth factor receptor binding	GO:0005161	0.000806256	3.09353	14	1812	8	25071	PDGFC,IL1R1,PDGFRB,PDGFRA,PIK3R1,PDGFA,PTPRJ,RASA1
GO:MF	SH3 domain binding	GO:0017124	0.00096238	3.01665	122	1812	25	25071	ESPN,ADAM12,DNAJC6,ABI3,CTTNBP2,SHANK2,SHANK3,INPP5J,GJA1,DNM1,CRB3,FMN1,ELMO1,AFAP1L2,DPYSL3,PRKCE,FUT8,SH3BP5,DOCK1,SIRPA,CYBA,ARHGAP31,SH3BP1,RUFY1,CD2AP
GO:MF	protein tyrosine kinase activity	GO:0004713	0.00130055	2.88587	140	1812	27	25071	SYK,KDR,EPHA3,HCK,AATK,NRP1,ROR1,FLT4,PDGFRB,MST1R,NRP2,PDGFRA,FGFR2,LTK,MAP2K6,PKDCC,TYRO3,FGFR3,MERTK,FGFR1,EPHA7,EPHB2,MAP2K1,FER,ERBB3,EPHB3,EGFR
GO:MF	actin filament binding	GO:0051015	0.00144763	2.83934	209	1812	35	25071	FMNL1,MYH14,CAMSAP3,PKNOX2,ESPN,ABI3,NEBL,SPTB,ACTN3,NEXN,ACTR3B,CORO6,SVIL,ANTXR1,SLC6A4,ABI3BP,MISP,SPTBN5,FLNC,MYL4,LIMD2,RCSD1,CORO2A,SYNE1,CORO2B,ESPNL,SHROOM1,MYO18A,MYO1H,CTNNAL1,COTL1,EGFR,CD2AP,IQGAP2,ABLIM1
GO:MF	Wnt-protein binding	GO:0017147	0.00151475	2.81966	29	1812	11	25071	SFRP2,TRABD2B,SFRP1,APCDD1,FRZB,ROR1,FZD4,ROR2,FZD1,NID1,FZD7
GO:MF	growth factor activity	GO:0008083	0.00166521	2.77853	150	1812	28	25071	OGN,IGF1,BMP10,PDGFC,BMP15,IGF2,TGFB3,CXCL1,TGFB2,FGF1,NTF5,EGF,BMP6,FGF2,VEGFC,CERS1,NENF,FGF11,JAG2,FGF8,BMP1,PDGFA,FGF9,LEFTY1,BMP4,VEGFB,INHBB,CXCL12
GO:MF	amyloid-beta binding	GO:0001540	0.00167994	2.77471	66	1812	17	25071	CD74,TGFB2,CLU,ITM2A,LDLR,FZD4,FBXO2,GSAP,GRIA3,ITGA2,EPHB2,TLR2,ITM2B,BACE1,APOE,SCARB1,CRYAB
GO:MF	fibronectin binding	GO:0001968	0.00358956	2.44496	37	1812	12	25071	IGFBP5,TNC,MMP9,IGFBP3,MMP2,SSC5D,IGFBP6,ITGB3,CCDC80,MMP13,CTSL,ITGAV
GO:MF	sequence-specific double-stranded DNA binding	GO:1990837	0.00461147	2.33616	1467	1812	150	25071	SOX6,DLX5,FOXS1,TRP73,CEBPA,DLX2,MYCL,MYT1,PKNOX2,TCF7,PRRX2,ESR1,TCF21,IRF5,PGR,GLI1,PRRX1,SMAD9,HOXA13,HEY1,LMX1B,HOXD11,TRP63,SNAI3,AEBP1,SPIB,HOXC8,SOX10,NOTCH1,SOX18,TLX2,KCNH2,SCX,ZFP467,PLAGL1,POU3F1,DLX1,TFEB,TCF24,DBP,FOXO1,STOX2,ZBTB7C,ESX1,GATA4,SMAD6,TCF23,BNC2,HOXD10,ATOH8,EBF4,EOMES,SHOX2,GLI2,KCNIP3,BATF3,TET1,CREB3L1,HAND2,ZFP395,GATA2,SALL2,FOXC2,HSF4,MYCN,CUX1,LHX4,RUNX3,NFATC4,…
GO:MF	glyceraldehyde-3-phosphate dehydrogenase (NAD+) (non-phosphorylating) activity	GO:0043878	0.00533457	2.2729	9	1812	6	25071	ALDH1A7,ALDH1B1,ALDH2,ALDH3A2,ALDH9A1,ALDH7A1
GO:MF	insulin-like growth factor binding	GO:0005520	0.00535902	2.27092	17	1812	8	25071	IGFBP5,IGFBP3,IGFBP2,IGFBP6,ITGB3,IGFBP4,ITGAV,ITGA6
GO:MF	aldehyde dehydrogenase (NAD+) activity	GO:0004029	0.00535902	2.27092	17	1812	8	25071	ALDH1A2,ALDH1A7,ALDH1B1,ALDH2,ALDH3A2,ALDH4A1,ALDH9A1,ALDH7A1
GO:MF	vascular endothelial growth factor receptor activity	GO:0005021	0.00601359	2.22087	6	1812	5	25071	KDR,NRP1,FLT4,NRP2,PDGFRA
GO:MF	DNA-binding transcription factor activity, RNA polymerase II-specific	GO:0000981	0.00653617	2.18468	1255	1812	131	25071	SOX6,DLX5,FOXS1,TRP73,CEBPA,DLX2,MYCL,MYT1,PKNOX2,TCF7,PRRX2,ESR1,TCF21,IRF5,PGR,GLI1,PRRX1,SMAD9,HOXA13,HEY1,LMX1B,HOXD11,TRP63,SNAI3,AEBP1,SPIB,HOXC8,SOX10,NOTCH1,SOX18,TLX2,SCX,HLX,ZFP467,PLAGL1,POU3F1,DLX1,TFEB,TCF24,DBP,FOXO1,ZBTB7C,ESX1,GATA4,TCF23,HOXD10,EBF4,EOMES,MYRF,SHOX2,GLI2,KCNIP3,ZFP651,BATF3,CREB3L1,HAND2,ZFP395,GATA2,SALL2,FOXC2,HSF4,MYCN,CUX1,LHX4,RUNX3,NFATC4,LEF1,ZBTB42,TFCP2L…
GO:MF	sequence-specific DNA binding	GO:0043565	0.0067546	2.1704	1572	1812	158	25071	SOX6,DLX5,FOXS1,TRP73,CEBPA,DLX2,MYCL,MYT1,PKNOX2,TCF7,PRRX2,ESR1,TCF21,IRF5,PGR,GLI1,PRRX1,SMAD9,HOXA13,HEY1,LMX1B,HOXD11,TRP63,SNAI3,AEBP1,SPIB,HOXC8,SOX10,NOTCH1,SOX18,TLX2,KCNH2,SCX,HLX,ZFP467,PLAGL1,POU3F1,DLX1,TFEB,TCF24,DBP,FOXO1,STOX2,ZBTB7C,ESX1,GATA4,SMAD6,TCF23,BNC2,HOXD10,ATOH8,EBF4,EOMES,MYRF,SHOX2,GLI2,KCNIP3,BATF3,TET1,CREB3L1,HAND2,ZFP395,GATA2,SALL2,FOXC2,HSF4,MYCN,CUX1,LHX4,RUNX…
GO:MF	DNA-binding transcription factor activity	GO:0003700	0.00713849	2.14639	1327	1812	137	25071	SOX6,DLX5,FOXS1,TRP73,CEBPA,DLX2,MYCL,MYT1,PKNOX2,TCF7,PRRX2,ESR1,TCF21,IRF5,PGR,GLI1,PRRX1,SMAD9,HOXA13,HEY1,LMX1B,HOXD11,TRP63,SNAI3,AEBP1,SPIB,HOXC8,SOX10,NOTCH1,SOX18,TLX2,SCX,HLX,ZFP467,PLAGL1,POU3F1,DLX1,TFEB,TCF24,DBP,FOXO1,ZBTB7C,ESX1,GATA4,TCF23,HOXD10,ATOH8,EBF4,EOMES,MYRF,SHOX2,GLI2,KCNIP3,ZFP651,BATF3,CREB3L1,HAND2,ZFP395,GATA2,SALL2,AFF3,FOXC2,HSF4,MYCN,CUX1,LHX4,RUNX3,NFATC4,LEF1,ZB…
GO:MF	kinase binding	GO:0019900	0.0077846	2.10876	872	1812	97	25071	PTPN5,ARHGEF16,TRP73,CEBPA,RHOBTB1,SYK,AXIN2,PHYHIP,DACT2,ATP1B1,ESR1,ANGPT1,IRF5,GAS6,NRP1,SLC2A3,FAM83B,PDGFRB,ACTL9,RHOU,GJA1,STK39,DNM1,IGTP,CACNB4,MAP2K6,MAP3K5,GATA4,ITGB3,SV2A,PIK3IP1,IRGM2,DSP,ARRB1,CAMK2B,PIK3R1,EMP2,MAP3K1,MYCN,ROR2,PITPNM2,LAPTM4B,NEFH,PRKD1,TRIB1,CCNE1,PDE8A,PRKCE,LDHA,ACVR1,TRIM30A,BCAR3,RND2,FOXA2,RHOC,MAP2K1,LIPE,SLC2A1,HIF1A,GATA6,ACACA,RARA,SIRPA,CADM4,PTPRJ,PRKA…
GO:MF	DNA-binding transcription activator activity	GO:0001216	0.00870987	2.05999	526	1812	65	25071	DLX5,TRP73,CEBPA,DLX2,MYT1,ESR1,TCF21,IRF5,PGR,PRRX1,HOXA13,TRP63,SPIB,SOX10,NOTCH1,SOX18,TLX2,SCX,ZFP467,PLAGL1,TFEB,DBP,FOXO1,GATA4,HOXD10,EBF4,GLI2,HAND2,ZFP395,GATA2,SALL2,FOXC2,HSF4,MYCN,LHX4,LEF1,TFCP2L1,SIX5,FOXF1,SOX12,WT1,BNC1,HOXD8,FOXA2,GTF2I,NFIC,KLF13,HIF1A,FOXD2,RREB1,MEIS1,NFIB,NFIX,ZFP771,TCF4,NR1H4,HOXD4,ETV6,CASZ1,HOXC13,NOTCH2,TFDP1,MECOM,PBX1,CREB3L2
GO:MF	endopeptidase activity	GO:0004175	0.0101431	1.99383	445	1812	57	25071	PGC,PRSS12,ADAMTS16,TRABD2B,HTRA3,ADAMTS12,MMP3,MMP9,MMP17,MMP2,SFRP1,ADAM12,ADAMTS2,BACE2,PAPPA,ADAMTS14,ECEL1,ADAM11,CAPN6,ADAMTS3,CTSH,MMP15,ADAM22,PSMB8,PCSK6,PIK3IP1,PSMB10,ADAMTS10,MMP24,MME,PROZ,PRSS53,C1S1,PLAT,C1RA,MMP13,MMP14,USP13,CTSL,C1S2,ECE1,BMP1,ADAMTS7,C1RB,ADAMTS20,ERAP1,CTSF,RHBDL3,LMLN,HTRA1,BACE1,C2,MMP28,PRSS35,USP1,PCSK4,PLAU
GO:MF	double-stranded DNA binding	GO:0003690	0.0115005	1.93928	1564	1812	156	25071	SOX6,DLX5,FOXS1,TRP73,CEBPA,DLX2,MYCL,MYT1,PKNOX2,TCF7,PRRX2,ESR1,TCF21,IRF5,PGR,GLI1,PRRX1,SMAD9,HOXA13,HEY1,LMX1B,HOXD11,TRP63,SNAI3,AEBP1,SPIB,HOXC8,SOX10,NOTCH1,SOX18,TLX2,KCNH2,SCX,ZFP467,PLAGL1,POU3F1,DLX1,TFEB,TCF24,DBP,FOXO1,STOX2,ZBTB7C,ESX1,IFI205,GATA4,SMAD6,TCF23,BNC2,HOXD10,ATOH8,EBF4,EOMES,SHOX2,GLI2,KCNIP3,BATF3,TET1,CREB3L1,HAND2,ZFP395,GATA2,SALL2,AFF3,FOXC2,HSF4,MYCN,CUX1,LHX4,R…
GO:MF	cargo receptor activity	GO:0038024	0.0115764	1.93643	61	1812	15	25071	ENPP2,SSC5D,MEGF6,ACKR2,ACKR4,LGALS3BP,LDLR,PEAR1,CXCL16,ENPP1,COLEC12,SCARB2,LRP1,SCARB1,LSR
GO:MF	aldehyde dehydrogenase [NAD(P)+] activity	GO:0004030	0.0146141	1.83523	19	1812	8	25071	ALDH1A2,ALDH1A7,ALDH1B1,ALDH2,ALDH3A2,ALDH4A1,ALDH9A1,ALDH7A1
GO:MF	lipid binding	GO:0008289	0.0190779	1.71947	892	1812	97	25071	SPRR2A2,TNFAIP8L3,SULT2B1,IGF1,SPON2,PTGDS,STRA6,SMPD3,ID3,ESR1,PLCB2,CD55,ALOX5AP,PGR,HCK,GAS6,SYT5,ALDH1A2,NRGN,PEMT,ADAP1,C3,TRIL,EPN3,DPEP1,TTPA,S1PR1,CYTH4,RUFY4,RTN4R,SPTB,OSBPL10,DNM1,IGTP,SVIL,BAIAP2L2,SH3PXD2B,LAMA1,AGAP1,GAS1,SYT10,IRGM2,SH3YL1,LBP,MME,NME4,CPNE5,PITPNM2,BSPRY,LAPTM4B,MICALL1,TLR2,RXRA,RCSD1,CPNE8,PACSIN2,TPCN1,SELP,ESYT2,DBI,PAQR7,SH3PXD2A,ACOT11,SCARB2,PLEKHA8,RARA,NR…
GO:MF	DNA-binding transcription activator activity, RNA polymerase II-specific	GO:0001228	0.0201098	1.69659	519	1812	63	25071	DLX5,TRP73,CEBPA,DLX2,MYT1,ESR1,TCF21,IRF5,PGR,PRRX1,HOXA13,TRP63,SPIB,NOTCH1,SOX18,TLX2,SCX,ZFP467,PLAGL1,TFEB,DBP,FOXO1,GATA4,HOXD10,EBF4,GLI2,HAND2,ZFP395,GATA2,SALL2,FOXC2,HSF4,MYCN,LHX4,LEF1,TFCP2L1,SIX5,FOXF1,SOX12,WT1,HOXD8,FOXA2,GTF2I,NFIC,KLF13,HIF1A,FOXD2,RREB1,MEIS1,NFIB,NFIX,ZFP771,TCF4,NR1H4,HOXD4,ETV6,CASZ1,HOXC13,NOTCH2,TFDP1,MECOM,PBX1,CREB3L2
GO:MF	transcription regulator activity	GO:0140110	0.0227161	1.64367	1789	1812	173	25071	SOX6,DLX5,FOXS1,TRP73,CEBPA,DLX2,MYCL,MYT1,PKNOX2,CBFA2T3,TCF7,PRRX2,ESR1,TCF21,IRF5,PGR,GLI1,PRRX1,SMAD9,HOXA13,HEY1,LMX1B,HOXD11,TRP63,SNAI3,AEBP1,SPIB,PPARGC1B,HOXC8,SOX10,NOTCH1,SOX18,TLX2,TLE3,SCX,HLX,ZFP467,PLAGL1,POU3F1,ZMIZ1,DLX1,TFEB,TACC1,TCF24,DBP,FOXO1,RUNX1T1,ZBTB7C,ESX1,GATA4,TCF23,HOXD10,ATOH8,EBF4,EOMES,MYRF,SHOX2,GLI2,KCNIP3,ZFP651,BATF3,HR,CREB3L1,HAND2,ZFP395,SMARCD3,GATA2,ARRB…
GO:MF	GTPase activator activity	GO:0005096	0.0323308	1.49038	231	1812	34	25071	ARHGDIG,RGS3,NRP1,ADAP1,RGS17,ASAP2,RGS10,SRGAP1,AGAP1,WNT11,ARHGAP42,RAP1GAP,ARHGEF19,ARRB1,ACAP1,RIN3,SGSM2,TBC1D5,PRR5,ARHGAP29,ARHGAP10,ARHGEF10L,ARHGAP31,ABR,TBC1D2B,RASA3,SH3BP1,RASA1,ARAP1,OPHN1,ARHGAP18,IQGAP2,ARAP2,ARHGAP24
GO:MF	glycosyltransferase activity	GO:0016757	0.0422373	1.3743	273	1812	38	25071	GBGT1,B4GALNT3,ST8SIA1,MGAT3,UGT8A,SEC1,B3GNT7,B3GNT9,APRT,B3GALNT1,CSGALNACT1,LACC1,GALNT4,GXYLT2,ST3GAL5,MGAT5,GLT8D1,ST6GAL1,ST6GALNAC6,LFNG,B4GALT2,GTDC1,B4GALNT1,GCNT1,ST3GAL4,FUT8,UGT1A6A,MGAT4B,GLT28D2,PARP14,QTRT1,MTAP,GALNT12,PIGYL,NAMPT,B4GALT1,POMT1,EXTL1
GO:MF	enzyme activator activity	GO:0008047	0.0426405	1.37018	554	1812	65	25071	SFRP2,IGF1,IGFBP3,ARHGDIG,IGF2,ALOX5AP,RGS3,NRP1,ADAP1,CTSH,RGS17,MOB3B,ASAP2,EGF,NCF2,RGS10,SRGAP1,LTK,IGTP,PCOLCE,ATP2A3,SH3PXD2B,AGAP1,WNT11,ARHGAP42,RAP1GAP,IRGM2,ARHGEF19,ARRB1,ACAP1,PIK3R1,RIN3,AFAP1L2,SGSM2,TBC1D5,PRR5,PDE8A,PRKCE,MOB3C,CTSL,FN1,ARHGAP29,MAP2K1,SH3PXD2A,ARHGAP10,ARHGEF10L,ARHGAP31,CAV1,ABR,TBC1D2B,RASA3,STX4A,BMI1,ERBB3,SH3BP1,APOE,RASA1,UBE2N,ARAP1,OPHN1,EGFR,ARHGAP18,IQG…
GO:MF	cytokine receptor activity	GO:0004896	0.0491262	1.30869	92	1812	18	25071	IL12RB1,CNTFR,IL20RA,CCR7,CRLF1,IL1R1,IL4RA,CD74,ACKR2,CCR3,ACKR4,IL22RA1,IL13RA1,FZD4,IL6RA,IL17RD,EPOR,IL11RA1
GO:MF	insulin-like growth factor II binding	GO:0031995	0.0496029	1.30449	8	1812	5	25071	IGFBP5,IGFBP3,IGFBP2,IGFBP6,IGFBP4
GO:BP	system development	GO:0048731	2.23327e-100	99.6511	4123	1801	632	26963	SEZ6L,IGFBP5,PTPN5,CNTNAP2,POSTN,SMOC2,ELN,NOTUM,AQP1,SFRP2,LAMC3,SOX6,FST,TGM2,MGP,ANGPTL7,WNT7B,THBS2,NDRG2,UNC45B,DLX5,ENPP2,APLN,OGN,MYL7,LINGO1,RTL1,NYAP2,ADAMTS16,WNT3,SGCD,IGF1,SEMA7A,ROBO4,SCO2,FOXS1,ALPL,TRP73,LEP,TNC,PLXDC1,MYLK2,PROKR1,TNXB,ADAMTS12,SLC1A2,TTC9,CEBPA,FREM2,WNT10A,BMP10,LCTL,DLX2,CCR7,CLDN1,ITGB2,NTN5,MMP9,SERPINF1,MMP17,WNT5B,MMP2,PDGFC,KIF26B,EDAR,CAMSAP3,MYCL,ANO1,SY…
GO:BP	anatomical structure development	GO:0048856	1.41448e-92	91.8494	6290	1801	806	26963	SPRR2A2,SEZ6L,IGFBP5,PTPN5,CNTNAP2,POSTN,SMOC2,ELN,NOTUM,AQP1,SFRP2,LAMC3,SOX6,FST,TGM2,MGP,ANGPTL7,WNT7B,THBS2,NDRG2,TBCCD1,UNC45B,NEU2,FMNL1,DLX5,MADCAM1,ENPP2,APLN,OGN,MYL7,CNTFR,LINGO1,RTL1,GJB5,CXCL14,TNFRSF11B,NYAP2,ADAMTS16,WNT3,SGCD,SULT2B1,IGF1,MYL9,SEMA7A,ROBO4,SCO2,FOXS1,ALPL,TRP73,LEP,MYH14,TNC,PLXDC1,MYLK2,PROKR1,TNXB,GJB3,ADAMTS12,SLC1A2,SLC8A1,TTC9,CEBPA,FREM2,WNT10A,BMP10,LCTL,DLX…
GO:BP	multicellular organism development	GO:0007275	1.31533e-88	87.881	4886	1801	678	26963	SEZ6L,IGFBP5,PTPN5,CNTNAP2,POSTN,SMOC2,ELN,NOTUM,AQP1,SFRP2,LAMC3,SOX6,FST,TGM2,MGP,ANGPTL7,WNT7B,THBS2,NDRG2,UNC45B,DLX5,ENPP2,APLN,OGN,MYL7,LINGO1,RTL1,GJB5,TNFRSF11B,NYAP2,ADAMTS16,WNT3,SGCD,SULT2B1,IGF1,SEMA7A,ROBO4,SCO2,FOXS1,ALPL,TRP73,LEP,TNC,PLXDC1,MYLK2,PROKR1,TNXB,GJB3,ADAMTS12,SLC1A2,SLC8A1,TTC9,CEBPA,FREM2,WNT10A,BMP10,LCTL,DLX2,CCR7,CLDN1,ITGB2,NTN5,MMP9,SERPINF1,MMP17,PLAC1,WNT5B,MM…
GO:BP	developmental process	GO:0032502	2.99079e-88	87.5242	6876	1801	844	26963	SPRR2A2,SEZ6L,IGFBP5,PTPN5,CNTNAP2,POSTN,SMOC2,ELN,NOTUM,AQP1,SFRP2,LAMC3,SOX6,FST,TGM2,MGP,ANGPTL7,WNT7B,THBS2,NDRG2,TBCCD1,UNC45B,NEU2,FMNL1,DLX5,MADCAM1,ENPP2,APLN,OGN,MYL7,CNTFR,LINGO1,RTL1,GJB5,CXCL14,TNFRSF11B,NYAP2,ADAMTS16,WNT3,SGCD,SULT2B1,IGF1,MYL9,SEMA7A,ROBO4,SCO2,FOXS1,ALPL,TRP73,LEP,MYH14,TNC,PLXDC1,MYLK2,PROKR1,TNXB,GJB3,ADAMTS12,SLC1A2,SLC8A1,TTC9,CEBPA,FREM2,WNT10A,BMP10,LCTL,SCU…
GO:BP	anatomical structure morphogenesis	GO:0009653	1.98847e-85	84.7015	2769	1801	471	26963	SPRR2A2,IGFBP5,CNTNAP2,POSTN,SMOC2,ELN,AQP1,SFRP2,LAMC3,SOX6,FST,TGM2,MGP,WNT7B,THBS2,TBCCD1,FMNL1,DLX5,ENPP2,APLN,RTL1,GJB5,TNFRSF11B,NYAP2,ADAMTS16,WNT3,SGCD,IGF1,MYL9,SEMA7A,ROBO4,FOXS1,ALPL,TRP73,LEP,MYH14,TNC,MYLK2,ADAMTS12,FREM2,WNT10A,BMP10,LCTL,DLX2,ITGB2,MMP9,SERPINF1,WNT5B,MMP2,PDGFC,KIF26B,EDAR,CAMSAP3,ANO1,SYK,IL1RN,ENPEP,NGEF,AXIN2,TENM4,KRT19,MYLK,CELSR1,ANPEP,SFRP1,COL3A1,RTN4RL1,C…
GO:BP	animal organ development	GO:0048513	3.02858e-82	81.5188	3267	1801	515	26963	SEZ6L,IGFBP5,CNTNAP2,ELN,NOTUM,AQP1,SFRP2,LAMC3,SOX6,FST,TGM2,MGP,ANGPTL7,WNT7B,UNC45B,DLX5,MADCAM1,APLN,OGN,MYL7,CNTFR,RTL1,GJB5,CXCL14,TNFRSF11B,ADAMTS16,WNT3,SGCD,IGF1,SEMA7A,SCO2,ALPL,TRP73,LEP,MYH14,TNC,MYLK2,PROKR1,GJB3,ADAMTS12,SLC1A2,SLC8A1,TTC9,CEBPA,FREM2,WNT10A,BMP10,LCTL,DLX2,CCR7,CLDN1,MMP9,SERPINF1,MMP17,PLAC1,WNT5B,MMP2,PDGFC,KIF26B,EDAR,MYCL,ANO1,ENPEP,SOCS2,MYT1,KRT9,AMHR2,AXIN2,…
GO:BP	tissue development	GO:0009888	1.63762e-73	72.7858	2121	1801	381	26963	IGFBP5,CNTNAP2,POSTN,ELN,NOTUM,AQP1,SFRP2,LAMC3,SOX6,FST,TGM2,MGP,WNT7B,DLX5,MADCAM1,OGN,MYL7,RTL1,GJB5,ADAMTS16,WNT3,SGCD,SULT2B1,IGF1,SEMA7A,ROBO4,ALPL,TRP73,LEP,MYH14,TNC,MYLK2,ADAMTS12,SLC8A1,CEBPA,FREM2,WNT10A,BMP10,DLX2,CLDN1,MMP9,PLAC1,WNT5B,MMP2,KIF26B,EDAR,CAMSAP3,MYCL,KRT9,AXIN2,COL14A1,TENM4,KRT19,MYLK,CELSR1,KRT14,SFRP1,COL3A1,CHST11,CRLF1,KDR,STRA6,FBN2,IGF2,LGR5,KRT13,DACT2,ID2,PODX…
GO:BP	biological regulation	GO:0065007	2.1764e-69	68.6623	13542	1801	1269	26963	SPRR2A2,FXYD3,SEZ6L,IGFBP5,PTPN5,CNTNAP2,POSTN,SMOC2,TM4SF5,ELN,PGC,NOTUM,AQP1,SFRP2,SOX6,TNFAIP8L3,FST,TGM2,MGP,ANGPTL7,CASKIN1,WNT7B,IL12RB1,THBS2,MFAP4,NDRG2,TBCCD1,SNCAIP,NEU2,CYGB,FMNL1,CPZ,DLX5,MADCAM1,ENPP2,APLN,FNDC1,MSMP,ABCA8A,OGN,PODN,CNTFR,LINGO1,HTR1D,GJB5,PTGER3,CXCL14,DAPK1,TNFRSF11B,NYAP2,ADAMTS16,WNT3,SGCD,SULT2B1,IGF1,COL6A3,SEMA7A,ASIC1,TRABD2B,ARHGEF16,ROBO4,CRIP1,FRMPD1,FOXS1…
GO:BP	positive regulation of biological process	GO:0048518	2.75219e-65	64.5603	6584	1801	766	26963	IGFBP5,PTPN5,CNTNAP2,POSTN,SMOC2,PGC,AQP1,SFRP2,SOX6,TNFAIP8L3,FST,TGM2,WNT7B,IL12RB1,THBS2,NEU2,DLX5,MADCAM1,ENPP2,APLN,FNDC1,ABCA8A,CNTFR,CXCL14,DAPK1,WNT3,SULT2B1,IGF1,SEMA7A,TRABD2B,ARHGEF16,FOXS1,LGALS2,ALPL,SRPX,TRP73,LEP,TNC,MYLK2,TNXB,SCN4B,PPM1N,SLC1A2,SLC8A1,NPR1,CEBPA,IL20RA,WNT10A,BMP10,SPON2,SCUBE3,MMP3,ASB5,DLX2,CCR7,CLDN1,ITGB2,PRKAA2,MMP9,SERPINF1,CCDC3,WNT5B,IGFBP3,MMP2,PDGFC,KIF…
GO:BP	multicellular organismal process	GO:0032501	2.1326e-63	62.6711	8528	1801	910	26963	SPRR2A2,SEZ6L,IGFBP5,PTPN5,CNTNAP2,POSTN,SMOC2,ELN,PGC,NOTUM,AQP1,SFRP2,LAMC3,SOX6,FST,TGM2,MGP,ANGPTL7,WNT7B,IL12RB1,THBS2,NDRG2,UNC45B,CYGB,DLX5,ENPP2,APLN,OGN,MYL7,CNTFR,LINGO1,RTL1,HTR1D,GJB5,TNFRSF11B,NYAP2,ADAMTS16,WNT3,SGCD,SULT2B1,IGF1,SEMA7A,ASIC1,ROBO4,SCO2,FOXS1,LGALS2,ALPL,TRP73,LEP,MYH14,FAT2,TNC,PLXDC1,MYLK2,PROKR1,TNXB,SCN4B,GJB3,OPRL1,ADAMTS12,SLC1A2,SLC8A1,NPR1,ENTPD2,TTC9,CEBPA,…
GO:BP	regulation of multicellular organismal process	GO:0051239	4.0937e-62	61.3879	3145	1801	462	26963	IGFBP5,CNTNAP2,POSTN,SMOC2,NOTUM,AQP1,SFRP2,SOX6,FST,TGM2,MGP,ANGPTL7,WNT7B,IL12RB1,THBS2,NDRG2,CYGB,ENPP2,APLN,LINGO1,HTR1D,TNFRSF11B,WNT3,SULT2B1,IGF1,SEMA7A,FOXS1,ALPL,TRP73,LEP,MYLK2,SCN4B,OPRL1,ADAMTS12,SLC8A1,CEBPA,IL20RA,BMP10,SPON2,DLX2,CCR7,ITGB2,MMP9,SERPINF1,MMP2,PDGFC,DOCK8,MYCL,SYK,GRPR,SOCS2,ICOSL,SERPINB1A,GRM3,ADRA1B,MUC16,VTCN1,AXIN2,COL14A1,SSC5D,TENM4,TRPC3,PTGDS,NETO1,SFRP1,AD…
GO:BP	regulation of biological process	GO:0050789	5.77823e-62	61.2382	13153	1801	1225	26963	SPRR2A2,FXYD3,SEZ6L,IGFBP5,PTPN5,CNTNAP2,POSTN,SMOC2,TM4SF5,ELN,PGC,NOTUM,AQP1,SFRP2,SOX6,TNFAIP8L3,FST,TGM2,MGP,ANGPTL7,CASKIN1,WNT7B,IL12RB1,THBS2,MFAP4,NDRG2,TBCCD1,SNCAIP,NEU2,CYGB,FMNL1,CPZ,DLX5,MADCAM1,ENPP2,APLN,FNDC1,MSMP,ABCA8A,OGN,PODN,CNTFR,LINGO1,HTR1D,GJB5,PTGER3,CXCL14,DAPK1,TNFRSF11B,NYAP2,ADAMTS16,WNT3,SGCD,SULT2B1,IGF1,COL6A3,SEMA7A,ASIC1,TRABD2B,ARHGEF16,ROBO4,CRIP1,FRMPD1,FOXS1…
GO:BP	tube development	GO:0035295	4.43795e-61	60.3528	1181	1801	252	26963	IGFBP5,SMOC2,AQP1,SFRP2,TGM2,MGP,WNT7B,THBS2,APLN,RTL1,GJB5,ADAMTS16,SGCD,IGF1,ROBO4,TRP73,LEP,TNC,ADAMTS12,CEBPA,ITGB2,MMP9,SERPINF1,MMP2,PDGFC,KIF26B,EDAR,SYK,ENPEP,MYLK,CELSR1,ANPEP,SFRP1,COL3A1,CRLF1,ADAM12,KDR,STRA6,ADAMTS2,EDN2,IGF2,LGR5,EMILIN1,DACT2,ASS1,ID2,PODXL,SMPD3,TCF7,COL6A1,RAMP2,ESR1,ANGPT1,TCF21,PGR,NOTCH3,GLI1,TGFB3,PRRX1,NPPC,SMAD9,ALDH1A2,CFTR,HOXA13,HEY1,NRP1,C3,TRP63,HS3ST3…
GO:BP	positive regulation of cellular process	GO:0048522	1.90233e-58	57.7207	6243	1801	721	26963	IGFBP5,PTPN5,CNTNAP2,POSTN,SMOC2,PGC,AQP1,SFRP2,SOX6,TNFAIP8L3,TGM2,WNT7B,IL12RB1,THBS2,NEU2,DLX5,MADCAM1,ENPP2,APLN,FNDC1,CNTFR,CXCL14,DAPK1,WNT3,SULT2B1,IGF1,SEMA7A,TRABD2B,ARHGEF16,LGALS2,ALPL,SRPX,TRP73,LEP,TNC,MYLK2,TNXB,PPM1N,SLC1A2,NPR1,CEBPA,IL20RA,WNT10A,BMP10,SPON2,SCUBE3,MMP3,ASB5,DLX2,CCR7,CLDN1,ITGB2,PRKAA2,MMP9,SERPINF1,CCDC3,WNT5B,IGFBP3,MMP2,PDGFC,KIF26B,MGMT,EDAR,DOCK8,ANO1,SYK,S…
GO:BP	tube morphogenesis	GO:0035239	4.95088e-58	57.3053	926	1801	215	26963	SMOC2,AQP1,SFRP2,TGM2,MGP,WNT7B,THBS2,APLN,RTL1,ADAMTS16,SGCD,IGF1,ROBO4,TRP73,LEP,TNC,ADAMTS12,ITGB2,MMP9,SERPINF1,MMP2,KIF26B,EDAR,SYK,ENPEP,MYLK,CELSR1,ANPEP,SFRP1,COL3A1,ADAM12,KDR,STRA6,EDN2,IGF2,LGR5,EMILIN1,ID2,PODXL,TCF7,RAMP2,ESR1,ANGPT1,TCF21,PGR,NOTCH3,PRRX1,NPPC,ALDH1A2,HOXA13,HEY1,NRP1,C3,TRP63,HS3ST3B1,FLT4,COL8A2,TGFB2,CCR3,S1PR1,FGF1,PDGFRB,SOX10,NOTCH1,SOX18,CTSH,EGFL7,NRP2,DNAAF…
GO:BP	cell differentiation	GO:0030154	7.26036e-56	55.139	4795	1801	595	26963	IGFBP5,PTPN5,CNTNAP2,POSTN,SFRP2,LAMC3,SOX6,FST,TGM2,MGP,WNT7B,NDRG2,UNC45B,NEU2,DLX5,MADCAM1,ENPP2,LINGO1,GJB5,CXCL14,TNFRSF11B,NYAP2,WNT3,SGCD,SULT2B1,IGF1,MYL9,SEMA7A,ROBO4,FOXS1,TRP73,LEP,TNC,MYLK2,TNXB,ADAMTS12,CEBPA,WNT10A,BMP10,SCUBE3,DLX2,CCR7,CLDN1,NTN5,MMP9,SERPINF1,CCDC3,WNT5B,IGFBP3,MMP2,EDAR,CAMSAP3,MYCL,ANO1,SYK,SOCS2,MYT1,KRT9,NGEF,MEDAG,TMEM190,AXIN2,COL14A1,TENM4,KRT19,CELSR1,ANP…
GO:BP	cell surface receptor signaling pathway	GO:0007166	7.60374e-56	55.119	2776	1801	413	26963	IGFBP5,CNTNAP2,POSTN,SMOC2,NOTUM,SFRP2,FST,WNT7B,IL12RB1,NDRG2,CPZ,DLX5,MADCAM1,APLN,CNTFR,DAPK1,WNT3,IGF1,SEMA7A,TRABD2B,SRPX,LEP,HTRA3,ADAMTS12,PPM1N,IIGP1,NPR1,CEBPA,IL20RA,WNT10A,BMP10,SCUBE3,DLX2,CCR7,ITGB2,PRKAA2,MMP9,LTBP4,CCDC3,WNT5B,IGFBP3,P2RX6,PDGFC,EDAR,SYK,IL1RN,SOCS2,ICOSL,NGEF,GRM3,LGR6,VTCN1,AMHR2,AXIN2,KRT19,CELSR1,NETO1,SFRP1,COL3A1,CHST11,CRLF1,KDR,GPHA2,FBN2,EDN2,IGF2,LGR5,PAP…
GO:BP	cellular developmental process	GO:0048869	7.83926e-56	55.1057	4796	1801	595	26963	IGFBP5,PTPN5,CNTNAP2,POSTN,SFRP2,LAMC3,SOX6,FST,TGM2,MGP,WNT7B,NDRG2,UNC45B,NEU2,DLX5,MADCAM1,ENPP2,LINGO1,GJB5,CXCL14,TNFRSF11B,NYAP2,WNT3,SGCD,SULT2B1,IGF1,MYL9,SEMA7A,ROBO4,FOXS1,TRP73,LEP,TNC,MYLK2,TNXB,ADAMTS12,CEBPA,WNT10A,BMP10,SCUBE3,DLX2,CCR7,CLDN1,NTN5,MMP9,SERPINF1,CCDC3,WNT5B,IGFBP3,MMP2,EDAR,CAMSAP3,MYCL,ANO1,SYK,SOCS2,MYT1,KRT9,NGEF,MEDAG,TMEM190,AXIN2,COL14A1,TENM4,KRT19,CELSR1,ANP…
GO:BP	regulation of response to stimulus	GO:0048583	1.14597e-53	52.9408	4015	1801	522	26963	SEZ6L,IGFBP5,PTPN5,CNTNAP2,POSTN,SMOC2,PGC,NOTUM,SFRP2,TNFAIP8L3,FST,TGM2,WNT7B,IL12RB1,NDRG2,DLX5,APLN,CXCL14,DAPK1,WNT3,IGF1,SEMA7A,TRABD2B,FRMPD1,LGALS2,SRPX,TRP73,LEP,TNC,MYLK2,HTRA3,OPRL1,ADAMTS12,PPM1N,NPR1,CEBPA,IL20RA,BMP10,SCUBE3,MMP3,DLX2,CCR7,CLDN1,PIANP,WFDC1,PRKAA2,MMP9,CCDC3,WNT5B,IGFBP3,MMP2,PDGFC,MGMT,EDAR,SYK,GRPR,IL1RN,SOCS2,ICOSL,SERPINB1A,LGR6,ADRA1B,MUC16,VTCN1,AXIN2,TRPC3,MY…
GO:BP	animal organ morphogenesis	GO:0009887	1.39289e-52	51.8561	1097	1801	228	26963	IGFBP5,ELN,AQP1,SFRP2,LAMC3,SOX6,FST,TGM2,WNT7B,DLX5,TNFRSF11B,ADAMTS16,WNT3,IGF1,ALPL,TNC,MYLK2,WNT10A,BMP10,LCTL,DLX2,WNT5B,MMP2,PDGFC,KIF26B,EDAR,AXIN2,MYLK,CELSR1,SFRP1,COL3A1,CHST11,KDR,STRA6,FJX1,FBN2,IGF2,KRT13,ID2,SMPD3,ID3,SULF2,TCF7,COL6A1,APCDD1,ESR1,ANGPT1,TCF21,COL1A2,PGR,GLI1,TGFB3,PRRX1,NPPC,NPY1R,FRZB,ALDH1A2,CFTR,HOXA13,NRP1,TRP63,HS3ST3B1,OLFM1,TPRN,COL8A2,MDFI,TGFB2,ID4,PPARGC1…
GO:BP	circulatory system development	GO:0072359	3.73971e-52	51.4272	1220	1801	242	26963	SMOC2,ELN,AQP1,SFRP2,SOX6,ANGPTL7,WNT7B,THBS2,APLN,MYL7,RTL1,SGCD,IGF1,ROBO4,FOXS1,TRP73,LEP,MYLK2,PROKR1,FREM2,BMP10,ITGB2,MMP9,SERPINF1,MMP2,SYK,ENPEP,AMHR2,AXIN2,COL14A1,TENM4,MYLK,ANPEP,COL3A1,ADAM12,KDR,STRA6,EDN2,IGF2,EMILIN1,ID2,LAMA4,ID3,COL6A1,RAMP2,ANGPT1,TCF21,COL1A2,NOTCH3,GLI1,PRRX1,NPPC,NPY1R,ALDH1A2,HOXA13,HEY1,GJA4,NRP1,C3,OLFM1,FLT4,COL8A2,NEBL,TGFB2,PDLIM4,CCR3,S1PR1,FGF1,PDGFRB…
GO:BP	nervous system development	GO:0007399	1.00943e-50	49.9959	2531	1801	378	26963	SEZ6L,PTPN5,CNTNAP2,POSTN,AQP1,SFRP2,LAMC3,SOX6,TGM2,WNT7B,THBS2,NDRG2,DLX5,ENPP2,LINGO1,NYAP2,WNT3,IGF1,SEMA7A,TRP73,LEP,TNC,PLXDC1,TNXB,SLC1A2,WNT10A,DLX2,CLDN1,NTN5,SERPINF1,WNT5B,MMP2,CAMSAP3,MYCL,ANO1,SOCS2,MYT1,NGEF,TENM4,CELSR1,SFRP1,COL3A1,RTN4RL1,KDR,BACE2,EDN2,AKR1C14,RNF112,DCLK1,SRD5A2,ID2,NDN,TRF,ID3,SULF2,TCF7,COL6A1,APCDD1,UGT8A,CHRDL1,CDH11,DRAXIN,NOTCH3,CABLES1,GLI1,EPHA3,PRRX1,G…
GO:BP	negative regulation of biological process	GO:0048519	2.18389e-50	49.6608	5981	1801	678	26963	IGFBP5,CNTNAP2,POSTN,NOTUM,AQP1,SFRP2,SOX6,FST,ANGPTL7,WNT7B,THBS2,NDRG2,CYGB,ENPP2,APLN,OGN,PODN,CNTFR,LINGO1,CXCL14,DAPK1,TNFRSF11B,WNT3,SULT2B1,IGF1,SEMA7A,ASIC1,TRABD2B,ROBO4,FOXS1,SRPX,TRP73,LEP,TNC,PROKR1,HTRA3,OPRL1,ADAMTS12,PPM1N,NPR1,KANK4,CEBPA,CDA,BMP10,MMP3,DLX2,CCR7,WFDC1,PRKAA2,MMP9,SERPINF1,CCDC3,WNT5B,IGFBP3,MMP2,MGMT,DOCK8,CAMSAP3,IL1RN,SOCS2,MYT1,SERPINB1A,NGEF,ESPN,MUC16,VTCN1,…
GO:BP	regulation of cellular process	GO:0050794	3.48893e-50	49.4573	12758	1801	1166	26963	SEZ6L,IGFBP5,PTPN5,CNTNAP2,POSTN,SMOC2,TM4SF5,ELN,PGC,NOTUM,AQP1,SFRP2,SOX6,TNFAIP8L3,FST,TGM2,ANGPTL7,CASKIN1,WNT7B,IL12RB1,THBS2,MFAP4,NDRG2,TBCCD1,SNCAIP,NEU2,CYGB,CPZ,DLX5,MADCAM1,ENPP2,APLN,FNDC1,MSMP,OGN,PODN,CNTFR,LINGO1,HTR1D,PTGER3,CXCL14,DAPK1,TNFRSF11B,NYAP2,ADAMTS16,WNT3,SGCD,SULT2B1,IGF1,COL6A3,SEMA7A,ASIC1,TRABD2B,ARHGEF16,ROBO4,CRIP1,FRMPD1,FOXS1,LGALS2,ALPL,SRPX,TRP73,LEP,TNC,MYLK…
GO:BP	cell migration	GO:0016477	4.92748e-50	49.3074	1544	1801	275	26963	IGFBP5,POSTN,SMOC2,AQP1,SAA3,SFRP2,TBCCD1,CYGB,FMNL1,MADCAM1,ENPP2,MSMP,PODN,CXCL14,IGF1,SEMA7A,ARHGEF16,ROBO4,LEP,FAT2,TNC,ADAMTS12,BMP10,MMP3,CCR7,CLDN1,ITGB2,MMP9,SERPINF1,WNT5B,IGFBP3,MMP2,PDGFC,DOCK8,CAMSAP3,SYK,IL1RN,ENPEP,LGR6,MYLK,CELSR1,SFRP1,COL3A1,KDR,FBN2,EDN2,IGF2,DCLK1,EMILIN1,MGAT3,PODXL,LAMA4,NDN,SMPD3,ITGAL,APCDD1,ANGPT1,CDH11,PGR,FAM110C,GLI1,GAS6,CXCL1,IL1R1,ABI3,MDGA1,NRP1,SEL…
GO:BP	cell population proliferation	GO:0008283	2.10982e-49	48.6758	2176	1801	340	26963	IGFBP5,CNTNAP2,AQP1,SFRP2,FST,TGM2,WNT7B,IL12RB1,NDRG2,DLX5,ENPP2,APLN,OGN,PODN,CNTFR,RTL1,WNT3,SULT2B1,IGF1,SRPX,TRP73,LEP,TNC,TNXB,NPR1,CEBPA,BMP10,SPON2,CCR7,CLDN1,WFDC1,MMP9,SERPINF1,CNTNAP3,IGFBP3,MMP2,PDGFC,DOCK8,SYK,GRPR,ENPEP,ICOSL,SERPINB1A,LGR6,MUC16,VTCN1,AXIN2,TENM4,PTGDS,SFRP1,COL3A1,CHST11,CRLF1,KDR,ST8SIA1,CBFA2T3,EDN2,IGF2,AKR1C14,LGR5,EMILIN1,PLAC8,ID2,TRF,SMPD3,SULF2,TCF7,ITGAL,…
GO:BP	regulation of developmental process	GO:0050793	2.08786e-48	47.6803	2699	1801	389	26963	SPRR2A2,IGFBP5,SMOC2,NOTUM,AQP1,SFRP2,SOX6,FST,TGM2,MGP,ANGPTL7,WNT7B,THBS2,TBCCD1,NEU2,FMNL1,DLX5,ENPP2,LINGO1,CXCL14,TNFRSF11B,WNT3,SULT2B1,IGF1,SEMA7A,FOXS1,TRP73,LEP,MYH14,ADAMTS12,SLC8A1,CEBPA,WNT10A,BMP10,SCUBE3,DLX2,CCR7,ITGB2,MMP9,SERPINF1,CCDC3,WNT5B,IGFBP3,MYCL,SYK,SOCS2,NGEF,MEDAG,AXIN2,COL14A1,TENM4,SFRP1,RTN4RL1,ADAM12,KDR,FBN2,IGF2,RNF112,EMILIN1,PLAC8,ID2,LAMA4,TRF,SMPD3,ID3,TCF7,A…
GO:BP	regulation of signaling	GO:0023051	1.97666e-47	46.7041	3638	1801	473	26963	SEZ6L,IGFBP5,PTPN5,CNTNAP2,POSTN,SMOC2,NOTUM,SFRP2,TNFAIP8L3,FST,TGM2,WNT7B,NDRG2,SNCAIP,DLX5,APLN,HTR1D,DAPK1,WNT3,IGF1,SEMA7A,ASIC1,TRABD2B,FRMPD1,SRPX,TRP73,LEP,MYLK2,HTRA3,OPRL1,ADAMTS12,PPM1N,NPR1,IL20RA,BMP10,SCUBE3,MMP3,DLX2,CCR7,PRKAA2,MMP9,CCDC3,WNT5B,IGFBP3,MMP2,PDGFC,EDAR,ANO1,SYK,IL1RN,SOCS2,MYT1,GRM3,LGR6,ADRA1B,AXIN2,NETO1,SFRP1,COL3A1,C1QTNF2,CHST11,KDR,FBN2,EDN2,IGF2,AKR1C14,LGR5,…
GO:BP	response to stimulus	GO:0050896	2.09188e-47	46.6795	10529	1801	1007	26963	SPRR2A2,SEZ6L,IGFBP5,PTPN5,CNTNAP2,POSTN,SMOC2,SLC39A4,TMEM255A,PGC,NOTUM,AQP1,SAA3,SFRP2,SOX6,TNFAIP8L3,FST,TGM2,CASKIN1,WNT7B,IL12RB1,MFAP4,NDRG2,CYGB,CPZ,DLX5,MADCAM1,ENPP2,APLN,FNDC1,MSMP,OGN,CNTFR,LINGO1,HTR1D,PTGER3,CXCL14,DAPK1,TNFRSF11B,NYAP2,WNT3,SGCD,IGF1,COL6A3,SEMA7A,ASIC1,TRABD2B,ARHGEF16,CRIP1,FRMPD1,SCO2,LGALS2,ALPL,SRPX,TRP73,LEP,TNC,MYLK2,PROKR1,GJB3,HTRA3,OPRL1,ADAMTS12,PPM1N,SL…
GO:BP	epithelium development	GO:0060429	3.83126e-47	46.4167	1305	1801	243	26963	IGFBP5,AQP1,SFRP2,FST,TGM2,MGP,WNT7B,DLX5,MADCAM1,ADAMTS16,WNT3,SULT2B1,IGF1,ROBO4,TRP73,TNC,ADAMTS12,CEBPA,FREM2,WNT10A,CLDN1,MMP9,WNT5B,MMP2,KIF26B,EDAR,CAMSAP3,MYCL,KRT9,AXIN2,KRT19,CELSR1,KRT14,SFRP1,CRLF1,KDR,STRA6,LGR5,KRT13,DACT2,ID2,PODXL,ALOX12B,ID3,SPRR2F,TCF7,COL6A1,APCDD1,ESR1,ANGPT1,TCF21,PGR,GLI1,NPPC,SMAD9,FRZB,ALDH1A2,CFTR,HOXA13,FA2H,GJA4,NRP1,C3,TRP63,HS3ST3B1,TPRN,CDH3,TGFB2,ID…
GO:BP	regulation of cell communication	GO:0010646	3.22686e-46	45.4912	3639	1801	470	26963	SEZ6L,IGFBP5,PTPN5,CNTNAP2,POSTN,SMOC2,NOTUM,SFRP2,TNFAIP8L3,FST,TGM2,WNT7B,NDRG2,SNCAIP,DLX5,APLN,HTR1D,DAPK1,WNT3,IGF1,SEMA7A,ASIC1,TRABD2B,FRMPD1,SRPX,TRP73,LEP,MYLK2,HTRA3,OPRL1,ADAMTS12,PPM1N,NPR1,IL20RA,BMP10,SCUBE3,MMP3,DLX2,CCR7,PRKAA2,MMP9,CCDC3,WNT5B,IGFBP3,MMP2,PDGFC,EDAR,ANO1,SYK,IL1RN,SOCS2,MYT1,GRM3,LGR6,ADRA1B,AXIN2,NETO1,SFRP1,COL3A1,C1QTNF2,CHST11,KDR,FBN2,EDN2,IGF2,AKR1C14,LGR5,…
GO:BP	negative regulation of cellular process	GO:0048523	7.86639e-46	45.1042	5732	1801	645	26963	IGFBP5,CNTNAP2,POSTN,NOTUM,AQP1,SFRP2,SOX6,FST,WNT7B,NDRG2,CYGB,ENPP2,APLN,OGN,PODN,CNTFR,LINGO1,CXCL14,DAPK1,TNFRSF11B,WNT3,SULT2B1,IGF1,SEMA7A,ASIC1,TRABD2B,ROBO4,FOXS1,SRPX,TRP73,LEP,TNC,PROKR1,HTRA3,OPRL1,ADAMTS12,PPM1N,NPR1,KANK4,CEBPA,CDA,BMP10,MMP3,DLX2,CCR7,WFDC1,PRKAA2,MMP9,SERPINF1,CCDC3,WNT5B,IGFBP3,MMP2,MGMT,DOCK8,CAMSAP3,IL1RN,SOCS2,MYT1,SERPINB1A,NGEF,ESPN,MUC16,VTCN1,AXIN2,RASD1,SS…
GO:BP	cellular process	GO:0009987	8.52754e-46	45.0692	21509	1801	1657	26963	SPRR2A2,SEZ6L,IGFBP5,PTPN5,CNTNAP2,POSTN,SMOC2,TM4SF5,ELN,SLC39A4,SLC13A3,PGC,NOTUM,AQP1,SAA3,SFRP2,LAMC3,SOX6,TNFAIP8L3,FST,TGM2,MGP,ANGPTL7,CASKIN1,WNT7B,IL12RB1,THBS2,MFAP4,NDRG2,TBCCD1,SNCAIP,UNC45B,NEU2,CYGB,FMNL1,AIFM3,PRELID2,CPZ,DLX5,CBR2,MADCAM1,ENPP2,APLN,FNDC1,ALPPL2,MSMP,ABCA8A,OGN,PODN,CNTFR,LINGO1,RTL1,HTR1D,FMOD,GJB5,PTGER3,GBGT1,PRSS12,CXCL14,DAPK1,TNFRSF11B,NYAP2,B4GALNT3,ADAMTS1…
GO:BP	regulation of cell population proliferation	GO:0042127	1.10424e-45	44.9569	1802	1801	294	26963	IGFBP5,AQP1,SFRP2,TGM2,WNT7B,IL12RB1,NDRG2,DLX5,ENPP2,APLN,OGN,PODN,CNTFR,SULT2B1,IGF1,SRPX,TRP73,LEP,TNC,NPR1,CEBPA,BMP10,CCR7,CLDN1,WFDC1,MMP9,SERPINF1,IGFBP3,MMP2,PDGFC,SYK,GRPR,ICOSL,MUC16,VTCN1,AXIN2,PTGDS,SFRP1,CHST11,CRLF1,KDR,ST8SIA1,CBFA2T3,EDN2,IGF2,AKR1C14,LGR5,EMILIN1,PLAC8,ID2,TRF,SMPD3,SULF2,TCF7,ITGAL,IGFBP2,ESR1,ANGPT1,CD55,GM13057,PGR,NOTCH3,GLI1,TGFB3,PRRX1,NPPC,HCK,GAS6,CXCL1,F…
GO:BP	anatomical structure formation involved in morphogenesis	GO:0048646	2.25288e-45	44.6473	1219	1801	230	26963	SMOC2,AQP1,SFRP2,TGM2,WNT7B,THBS2,DLX5,APLN,RTL1,WNT3,MYL9,ROBO4,LEP,BMP10,ITGB2,MMP9,SERPINF1,MMP2,KIF26B,EDAR,SYK,ENPEP,AXIN2,TENM4,KRT19,CELSR1,ANPEP,SFRP1,COL3A1,ADAM12,KDR,STRA6,FJX1,FBN2,EDN2,IGF2,EMILIN1,PODXL,SMPD3,COL6A1,RAMP2,UGT8A,ANGPT1,TCF21,NOTCH3,NPPC,COL12A1,CFTR,HEY1,NRP1,C3,TRP63,OLFM1,IL4RA,FLT4,COL8A2,NEBL,TGFB2,CCR3,PPARGC1B,S1PR1,FGF1,PDGFRB,NOTCH1,SOX18,CTSH,EGFL7,TLX2,NRP2…
GO:BP	blood vessel development	GO:0001568	6.69997e-45	44.1739	764	1801	174	26963	SMOC2,AQP1,SFRP2,WNT7B,THBS2,APLN,RTL1,SGCD,ROBO4,FOXS1,LEP,PROKR1,ITGB2,MMP9,SERPINF1,MMP2,SYK,ENPEP,AMHR2,MYLK,ANPEP,COL3A1,ADAM12,KDR,STRA6,EDN2,IGF2,EMILIN1,LAMA4,RAMP2,ANGPT1,TCF21,COL1A2,NOTCH3,PRRX1,NPPC,ALDH1A2,HOXA13,HEY1,GJA4,NRP1,C3,FLT4,COL8A2,TGFB2,CCR3,S1PR1,FGF1,PDGFRB,NOTCH1,SOX18,CTSH,EGFL7,NRP2,ZFP36L1,PDGFRA,GJA1,ZMIZ1,FBLN5,GPC3,SEMA6A,EGF,ECM1,RSPO3,LDLR,DCN,SULF1,FOXO1,FUZ,A…
GO:BP	vasculature development	GO:0001944	8.15876e-45	44.0884	796	1801	178	26963	SMOC2,AQP1,SFRP2,ANGPTL7,WNT7B,THBS2,APLN,RTL1,SGCD,IGF1,ROBO4,FOXS1,LEP,PROKR1,ITGB2,MMP9,SERPINF1,MMP2,SYK,ENPEP,AMHR2,MYLK,ANPEP,COL3A1,ADAM12,KDR,STRA6,EDN2,IGF2,EMILIN1,LAMA4,RAMP2,ANGPT1,TCF21,COL1A2,NOTCH3,PRRX1,NPPC,ALDH1A2,HOXA13,HEY1,GJA4,NRP1,C3,FLT4,COL8A2,TGFB2,CCR3,S1PR1,FGF1,PDGFRB,NOTCH1,SOX18,CTSH,EGFL7,NRP2,ZFP36L1,PDGFRA,GJA1,ZMIZ1,FBLN5,GPC3,SEMA6A,EGF,ECM1,RSPO3,LDLR,DCN,SULF…
GO:BP	cell motility	GO:0048870	5.96588e-44	43.2243	1769	1801	287	26963	IGFBP5,POSTN,SMOC2,AQP1,SAA3,SFRP2,TBCCD1,CYGB,FMNL1,MADCAM1,ENPP2,MSMP,PODN,CXCL14,IGF1,SEMA7A,ARHGEF16,ROBO4,LEP,FAT2,TNC,ADAMTS12,BMP10,MMP3,CCR7,CLDN1,ITGB2,MMP9,SERPINF1,WNT5B,IGFBP3,MMP2,PDGFC,DOCK8,CAMSAP3,SYK,IL1RN,ENPEP,LGR6,MYLK,CELSR1,SFRP1,COL3A1,KDR,FBN2,EDN2,IGF2,DCLK1,EMILIN1,MGAT3,PODXL,LAMA4,NDN,TRF,SMPD3,ITGAL,APCDD1,ANGPT1,CDH11,PGR,FAM110C,GLI1,GAS6,CXCL1,IL1R1,ABI3,MDGA1,NRP1…
GO:BP	regulation of signal transduction	GO:0009966	1.38946e-43	42.8572	3036	1801	409	26963	SEZ6L,IGFBP5,POSTN,SMOC2,NOTUM,SFRP2,TNFAIP8L3,FST,TGM2,WNT7B,NDRG2,DLX5,APLN,DAPK1,WNT3,IGF1,SEMA7A,TRABD2B,FRMPD1,SRPX,TRP73,LEP,MYLK2,HTRA3,OPRL1,ADAMTS12,PPM1N,NPR1,IL20RA,BMP10,SCUBE3,MMP3,DLX2,CCR7,PRKAA2,MMP9,CCDC3,WNT5B,IGFBP3,MMP2,PDGFC,EDAR,SYK,IL1RN,SOCS2,LGR6,ADRA1B,AXIN2,NETO1,SFRP1,COL3A1,C1QTNF2,CHST11,KDR,FBN2,EDN2,IGF2,AKR1C14,LGR5,EMILIN1,DACT2,ALOX12B,SMPD3,SULF2,ITGAL,APCDD1,R…
GO:BP	cell adhesion	GO:0007155	2.13096e-43	42.6714	1468	1801	254	26963	CNTNAP2,POSTN,SMOC2,LAMC3,TGM2,WNT7B,IL12RB1,THBS2,MFAP4,MADCAM1,ENPP2,IGF1,COL6A3,ROBO4,LGALS2,LEP,FAT2,TNC,TNXB,ADAMTS12,FREM2,BMP10,SPON2,CCR7,CLDN1,ITGB2,CNTNAP3,MMP2,KIF26B,DOCK8,CAMSAP3,SYK,IL1RN,ICOSL,COL6A2,VTCN1,COL14A1,TENM4,CELSR1,SFRP1,COL3A1,ADAM12,KDR,IGF2,EMILIN1,DACT2,ASS1,PODXL,LAMA4,ATP1B1,ITGAL,COL6A1,IGFBP2,ANGPT1,CDH11,CD55,EPHA3,GAS6,COL12A1,PCDH11X,MDGA1,NRP1,ICAM2,SELE,IL4…
GO:BP	locomotion	GO:0040011	2.71413e-42	41.5664	1278	1801	231	26963	IGFBP5,POSTN,SMOC2,AQP1,SAA3,SFRP2,WNT7B,TBCCD1,CYGB,MADCAM1,ENPP2,MSMP,PODN,HTR1D,CXCL14,WNT3,IGF1,SEMA7A,ARHGEF16,ROBO4,TNC,BMP10,MMP3,CCR7,CLDN1,MMP9,SERPINF1,WNT5B,IGFBP3,MMP2,PDGFC,DOCK8,CAMSAP3,SYK,IL1RN,LGR6,MYLK,SFRP1,COL3A1,RTN4RL1,KDR,FBN2,EDN2,IGF2,EMILIN1,MGAT3,PODXL,LAMA4,TRF,SMPD3,COL6A1,ANGPT1,CDH11,PGR,FAM110C,GLI1,CHRM4,NPPC,GAS6,CXCL1,IL1R1,ABI3,NRP1,SELE,PHACTR1,FLT4,CD74,ACKR2…
GO:BP	neurogenesis	GO:0022008	5.37195e-42	41.2699	1907	1801	297	26963	PTPN5,CNTNAP2,POSTN,SFRP2,LAMC3,SOX6,TGM2,WNT7B,DLX5,ENPP2,LINGO1,NYAP2,WNT3,IGF1,SEMA7A,TRP73,LEP,TNC,TNXB,WNT10A,DLX2,NTN5,SERPINF1,WNT5B,MMP2,CAMSAP3,MYCL,ANO1,SOCS2,NGEF,TENM4,CELSR1,SFRP1,COL3A1,RTN4RL1,KDR,BACE2,EDN2,RNF112,DCLK1,ID2,NDN,TRF,ID3,COL6A1,APCDD1,UGT8A,CHRDL1,CDH11,DRAXIN,NOTCH3,EPHA3,PRRX1,GAS6,NREP,IL1R1,ALDH1A2,ABI3,FA2H,PRDM6,MDGA1,NRP1,PHACTR1,C3,ROR1,PLK5,OLFM1,TPRN,DUSP1…
GO:BP	negative regulation of multicellular organismal process	GO:0051241	4.47648e-41	40.3491	1218	1801	222	26963	IGFBP5,CNTNAP2,SFRP2,SOX6,ANGPTL7,WNT7B,THBS2,NDRG2,CYGB,APLN,LINGO1,TNFRSF11B,WNT3,IGF1,SEMA7A,TRP73,LEP,ADAMTS12,CEBPA,BMP10,DLX2,CCR7,SERPINF1,MMP2,SOCS2,SERPINB1A,MUC16,VTCN1,SSC5D,PTGDS,SFRP1,EMILIN1,PLAC8,ID2,LAMA4,ANGPT1,DRAXIN,TGFB3,GAS6,SERPINB1C,FRZB,CFTR,MDGA1,NRP1,TRP63,IL4RA,CD74,CDH3,TGFB2,ID4,SOX10,NOTCH1,RTN4R,TLX2,CLEC2D,ACTN3,PDGFRA,TLE3,LDLRAD4,GJA1,TNFRSF25,SERPING1,ADA,H2-M5,…
GO:BP	positive regulation of multicellular organismal process	GO:0051240	6.75132e-41	40.1706	1822	1801	286	26963	CNTNAP2,POSTN,SMOC2,AQP1,SFRP2,SOX6,FST,TGM2,IL12RB1,THBS2,ENPP2,APLN,WNT3,IGF1,SEMA7A,FOXS1,ALPL,TRP73,LEP,MYLK2,SLC8A1,CEBPA,BMP10,SPON2,CCR7,ITGB2,MMP9,SERPINF1,PDGFC,DOCK8,SYK,GRPR,ICOSL,VTCN1,AXIN2,TENM4,TRPC3,ADAM12,KDR,STRA6,FBN2,EDN2,IGF2,RNF112,EMILIN1,PLAC8,ID2,TRF,ALOX12B,SULF2,ITGAL,RAMP2,IGFBP2,CD55,ELOVL6,IRF5,GLI1,LUM,TGFB3,NPPC,LIPG,GAS6,NPY1R,IL1R1,CFTR,PEMT,NRP1,C3,TRP63,OLFM1,I…
GO:BP	regulation of locomotion	GO:0040012	6.10127e-39	38.2146	1094	1801	204	26963	IGFBP5,POSTN,SMOC2,AQP1,SFRP2,TBCCD1,CYGB,MADCAM1,ENPP2,PODN,HTR1D,CXCL14,WNT3,IGF1,SEMA7A,ROBO4,TNC,BMP10,MMP3,CCR7,CLDN1,MMP9,SERPINF1,WNT5B,IGFBP3,MMP2,PDGFC,DOCK8,CAMSAP3,IL1RN,LGR6,MYLK,SFRP1,COL3A1,KDR,FBN2,EDN2,IGF2,EMILIN1,MGAT3,PODXL,LAMA4,TRF,SMPD3,ANGPT1,CDH11,PGR,FAM110C,GLI1,CHRM4,GAS6,IL1R1,ABI3,NRP1,SELE,PHACTR1,FLT4,CD74,TGFB2,DPEP1,S1PR1,FGF1,PDGFRB,NOTCH1,CTSH,EGFL7,STK26,FAM107…
GO:BP	regulation of biological quality	GO:0065008	1.18112e-38	37.9277	3142	1801	406	26963	SPRR2A2,PTPN5,CNTNAP2,POSTN,ELN,AQP1,WNT7B,THBS2,TBCCD1,FMNL1,APLN,HTR1D,ADAMTS16,WNT3,IGF1,SEMA7A,ASIC1,TRP73,ANO9,LEP,MYH14,MYLK2,SCN4B,OPRL1,SLC8A1,NPR1,ENTPD2,KANK4,CCR7,MMP9,CYP2S1,LTBP4,IGFBP3,MMP2,P2RX6,ANO1,SYK,KCNH3,IL1RN,ENPEP,SOCS2,MYT1,PPP1R1B,NGEF,ADRA1B,AXIN2,TRPC3,NETO1,SFRP1,KDR,EDN2,IGF2,AKR1C14,SRD5A2,PLB1,EMILIN1,KCNH6,SORCS2,ID2,ATP1B1,ALOX12B,SMPD3,COL6A1,RYR3,RAMP2,SHISA8,ES…
GO:BP	skeletal system development	GO:0001501	1.82529e-38	37.7387	537	1801	134	26963	NOTUM,SFRP2,SOX6,FST,TGM2,MGP,WNT7B,DLX5,OGN,IGF1,ALPL,LEP,ADAMTS12,TTC9,BMP10,DLX2,MMP9,WNT5B,MMP2,PDGFC,AXIN2,SFRP1,COL3A1,CHST11,KDR,FBN2,SRD5A2,SMPD3,SULF2,COL6A1,COL1A2,TGFB3,PRRX1,NPPC,SMAD9,FRZB,TRP63,MDFI,TGFB2,PPARGC1B,HOXC8,PDGFRB,ACTN3,RASSF2,PDGFRA,DHRS3,SCX,ETL4,GJA1,FBLN5,DLX1,ECM1,FGFR2,SULF1,FUZ,SH3PXD2B,FMN1,MAP2K6,PKDCC,BNC2,LOX,GAS1,TMEM119,HOXD10,CSGALNACT1,WNT11,WNT5A,SHOX2,G…
GO:BP	regulation of cell migration	GO:0030334	2.14735e-38	37.6681	990	1801	191	26963	IGFBP5,POSTN,SMOC2,AQP1,SFRP2,TBCCD1,CYGB,MADCAM1,ENPP2,PODN,CXCL14,IGF1,SEMA7A,ROBO4,TNC,BMP10,MMP3,CCR7,CLDN1,MMP9,SERPINF1,WNT5B,IGFBP3,MMP2,PDGFC,DOCK8,CAMSAP3,IL1RN,LGR6,MYLK,SFRP1,COL3A1,KDR,FBN2,EDN2,IGF2,EMILIN1,MGAT3,PODXL,LAMA4,SMPD3,ANGPT1,CDH11,PGR,FAM110C,GLI1,GAS6,IL1R1,ABI3,NRP1,SELE,PHACTR1,FLT4,CD74,TGFB2,DPEP1,S1PR1,FGF1,PDGFRB,NOTCH1,CTSH,EGFL7,STK26,FAM107A,PDGFRA,LDLRAD4,PLVA…
GO:BP	regulation of cell motility	GO:2000145	8.27669e-38	37.0821	1051	1801	197	26963	IGFBP5,POSTN,SMOC2,AQP1,SFRP2,TBCCD1,CYGB,MADCAM1,ENPP2,PODN,CXCL14,IGF1,SEMA7A,ROBO4,TNC,BMP10,MMP3,CCR7,CLDN1,MMP9,SERPINF1,WNT5B,IGFBP3,MMP2,PDGFC,DOCK8,CAMSAP3,IL1RN,LGR6,MYLK,SFRP1,COL3A1,KDR,FBN2,EDN2,IGF2,EMILIN1,MGAT3,PODXL,LAMA4,TRF,SMPD3,ANGPT1,CDH11,PGR,FAM110C,GLI1,GAS6,IL1R1,ABI3,NRP1,SELE,PHACTR1,FLT4,CD74,TGFB2,DPEP1,S1PR1,FGF1,PDGFRB,NOTCH1,CTSH,EGFL7,STK26,FAM107A,SPINT2,PDGFRA,L…
GO:BP	blood vessel morphogenesis	GO:0048514	1.46299e-37	36.8348	659	1801	149	26963	SMOC2,AQP1,SFRP2,WNT7B,THBS2,APLN,RTL1,SGCD,ROBO4,LEP,ITGB2,MMP9,SERPINF1,MMP2,SYK,ENPEP,MYLK,ANPEP,COL3A1,ADAM12,KDR,STRA6,EDN2,IGF2,EMILIN1,RAMP2,ANGPT1,TCF21,NOTCH3,PRRX1,NPPC,HOXA13,HEY1,NRP1,C3,FLT4,COL8A2,TGFB2,CCR3,S1PR1,FGF1,PDGFRB,NOTCH1,SOX18,CTSH,EGFL7,NRP2,ZFP36L1,PDGFRA,GJA1,ZMIZ1,FBLN5,SEMA6A,EGF,ECM1,RSPO3,LDLR,DCN,SULF1,LAMA1,GATA4,SMAD6,UNC5B,ITGB3,LOX,WNT11,FZD4,WNT5A,COL18A1,EF…
GO:BP	response to endogenous stimulus	GO:0009719	1.49952e-37	36.824	1648	1801	261	26963	IGFBP5,CNTNAP2,POSTN,SMOC2,AQP1,SFRP2,SOX6,FST,DLX5,APLN,TNFRSF11B,IGF1,ALPL,LEP,TNC,HTRA3,ADAMTS12,WNT10A,BMP10,SPON2,SCUBE3,CCR7,CLDN1,PRKAA2,SERPINF1,LTBP4,MMP2,SYK,IL1RN,SOCS2,AMHR2,AXIN2,KRT19,PTGDS,SFRP1,COL3A1,CHST11,KDR,FBN2,IGF2,AKR1C14,SRD5A2,PAPPA,EMILIN1,ASS1,NDN,SMPD3,SULF2,COL6A1,RAMP2,IGFBP2,ESR1,ANGPT1,CHRDL1,TCF21,CST11,COL1A2,PGR,GCK,TGFB3,GAS6,SMAD9,NREP,ALDH1A2,HOXA13,NRP1,MN1…
GO:BP	intracellular signaling cassette	GO:0141124	1.6047e-37	36.7946	1806	1801	277	26963	IGFBP5,CNTNAP2,AQP1,TNFAIP8L3,TGM2,WNT7B,NDRG2,LINGO1,NYAP2,SGCD,IGF1,COL6A3,SEMA7A,TRP73,LEP,MYLK2,OPRL1,PPM1N,NPR1,BMP10,MMP3,CCR7,IGFBP3,PDGFC,RHOBTB1,EDAR,DOCK8,SYK,COL6A2,ADRA1B,RASD1,CELSR1,ARHGDIG,COL3A1,C1QTNF2,KDR,EDN2,IGF2,AKR1C14,EMILIN1,ATP1B1,TRF,ALOX12B,SMPD3,ITGAL,COL6A1,RYR3,ESR1,ANGPT1,COL1A2,FAM110C,TGFB3,NPPC,GAS6,SMAD9,NRP1,C3,ROR1,FLT4,IGFBP6,CD74,DUSP15,ACKR2,MDFI,NRK,TNFSF1…
GO:BP	cell communication	GO:0007154	1.05703e-36	35.9759	7538	1801	756	26963	SEZ6L,IGFBP5,PTPN5,CNTNAP2,POSTN,SMOC2,NOTUM,AQP1,SFRP2,TNFAIP8L3,FST,TGM2,CASKIN1,WNT7B,IL12RB1,NDRG2,SNCAIP,CPZ,DLX5,MADCAM1,APLN,MSMP,OGN,CNTFR,LINGO1,HTR1D,GJB5,PTGER3,CXCL14,DAPK1,TNFRSF11B,NYAP2,WNT3,SGCD,IGF1,COL6A3,SEMA7A,ASIC1,TRABD2B,CRIP1,FRMPD1,SRPX,TRP73,LEP,MYH14,TNC,MYLK2,PROKR1,SCN4B,GJB3,HTRA3,OPRL1,ADAMTS12,PPM1N,SLC8A1,IIGP1,NPR1,ENTPD2,CEBPA,IL20RA,FREM2,WNT10A,BMP10,SCUBE3,MM…
GO:BP	tissue morphogenesis	GO:0048729	2.62979e-36	35.5801	651	1801	146	26963	IGFBP5,SFRP2,FST,TGM2,MGP,WNT7B,ADAMTS16,WNT3,IGF1,TNC,MYLK2,ADAMTS12,FREM2,WNT10A,BMP10,WNT5B,MMP2,KIF26B,CAMSAP3,MYLK,CELSR1,SFRP1,COL3A1,KDR,LGR5,PODXL,ESR1,ANGPT1,TCF21,PGR,FRZB,ALDH1A2,HOXA13,NRP1,TRP63,HS3ST3B1,TGFB2,ID4,S1PR1,FGF1,SOX10,NOTCH1,CTSH,TLX2,NRP2,DNAAF1,SHANK3,SPINT2,PDGFRA,SCX,GJA1,GPC3,EGF,RSPO3,FGFR2,CRB3,NTN1,SULF1,MYBPC3,FUZ,FMN1,LAMA1,SPINT1,GATA4,ITGB3,WNT11,FRAS1,WNT5A,…
GO:BP	signaling	GO:0023052	6.41574e-36	35.1928	7507	1801	751	26963	SEZ6L,IGFBP5,PTPN5,CNTNAP2,POSTN,SMOC2,NOTUM,AQP1,SFRP2,TNFAIP8L3,FST,TGM2,CASKIN1,WNT7B,IL12RB1,NDRG2,SNCAIP,CPZ,DLX5,MADCAM1,APLN,MSMP,OGN,CNTFR,LINGO1,HTR1D,GJB5,PTGER3,CXCL14,DAPK1,TNFRSF11B,NYAP2,WNT3,SGCD,IGF1,COL6A3,SEMA7A,ASIC1,TRABD2B,CRIP1,FRMPD1,SRPX,TRP73,LEP,TNC,MYLK2,PROKR1,SCN4B,GJB3,HTRA3,OPRL1,ADAMTS12,PPM1N,IIGP1,NPR1,ENTPD2,CEBPA,IL20RA,WNT10A,BMP10,SCUBE3,MMP3,ASB5,DLX2,CCR7,I…
GO:BP	enzyme-linked receptor protein signaling pathway	GO:0007167	2.83393e-35	34.5476	961	1801	182	26963	IGFBP5,SMOC2,SFRP2,FST,DLX5,APLN,IGF1,LEP,HTRA3,ADAMTS12,NPR1,BMP10,SCUBE3,MMP9,LTBP4,IGFBP3,PDGFC,SYK,SOCS2,NGEF,AMHR2,SFRP1,COL3A1,CHST11,KDR,FBN2,IGF2,EMILIN1,DACT2,NDN,SMPD3,SULF2,COL6A1,IGFBP2,ESR1,ANGPT1,CHRDL1,COL1A2,GUCY2G,TGFB3,EPHA3,NPPC,HCK,GAS6,SMAD9,NREP,HOXA13,NRP1,ROR1,FLT4,IGFBP6,FAM83B,CDH3,TGFB2,ADAMTS3,FGF1,PDGFRB,NOTCH1,MST1R,SERPINA12,NRP2,GRB10,VWA2,NTF5,PDGFRA,LDLRAD4,SCX,K…
GO:BP	response to stress	GO:0006950	3.70023e-35	34.4318	3966	1801	468	26963	SPRR2A2,PTPN5,CNTNAP2,POSTN,SMOC2,SLC39A4,PGC,AQP1,SAA3,IL12RB1,CYGB,FNDC1,MSMP,CXCL14,DAPK1,IGF1,SEMA7A,ASIC1,CRIP1,LGALS2,SRPX,TRP73,LEP,TNC,ADAMTS12,SLC1A2,IIGP1,ENTPD2,CEBPA,BMP10,SPON2,MMP3,CCR7,CLDN1,ITGB2,WFDC1,PRKAA2,MMP9,GGT5,MMP2,GBP6,AK4,MGMT,ANO1,SYK,GRPR,IL1RN,SERPINB1A,MUC16,AXIN2,SSC5D,TRPC3,MYLK,CELSR1,SFRP1,COL3A1,RTN4RL1,KDR,BACE2,ST8SIA1,CBFA2T3,IGF2,RNF112,EMILIN1,KRT13,PLAC8,…
GO:BP	cellular response to stimulus	GO:0051716	4.98824e-35	34.3021	8566	1801	826	26963	SEZ6L,IGFBP5,PTPN5,CNTNAP2,POSTN,SMOC2,SLC39A4,NOTUM,AQP1,SAA3,SFRP2,TNFAIP8L3,FST,TGM2,CASKIN1,WNT7B,IL12RB1,MFAP4,NDRG2,CYGB,CPZ,DLX5,MADCAM1,ENPP2,APLN,FNDC1,MSMP,OGN,CNTFR,LINGO1,HTR1D,PTGER3,CXCL14,DAPK1,TNFRSF11B,NYAP2,WNT3,SGCD,IGF1,COL6A3,SEMA7A,ASIC1,TRABD2B,ARHGEF16,CRIP1,FRMPD1,ALPL,SRPX,TRP73,LEP,TNC,MYLK2,PROKR1,GJB3,HTRA3,OPRL1,ADAMTS12,PPM1N,SLC1A2,IIGP1,NPR1,ENTPD2,CEBPA,IL20RA,CD…
GO:BP	embryo development	GO:0009790	8.82795e-35	34.0541	1247	1801	213	26963	CNTNAP2,SFRP2,SOX6,WNT7B,DLX5,APLN,RTL1,GJB5,WNT3,IGF1,SCO2,GJB3,CEBPA,FREM2,DLX2,MMP9,PLAC1,WNT5B,MMP2,CAMSAP3,IL1RN,AXIN2,TENM4,KRT19,CELSR1,ARHGDIG,SFRP1,COL3A1,CHST11,KDR,STRA6,FBN2,IGF2,RNF112,ID2,LAMA4,ID3,SULF2,TCF7,COL6A1,ANGPT1,CHRDL1,TCF21,GLI1,TGFB3,PRRX1,COL12A1,FRZB,ALDH1A2,HOXA13,PEMT,NRP1,TRP63,TPRN,MDFI,NRK,TGFB2,TTPA,ADAMTS3,PDGFRB,SOX10,NOTCH1,SOX18,TLX2,NRP2,DNAAF1,SHANK3,ZFP36…
GO:BP	phosphate-containing compound metabolic process	GO:0006796	2.7877e-34	33.5548	2413	1801	328	26963	PTPN5,SFRP2,TNFAIP8L3,CBR2,ENPP2,APLN,FNDC1,ALPPL2,ABCA8A,DAPK1,SULT2B1,IGF1,SEMA7A,ALPL,LEP,MYLK2,PPM1N,NPR1,ENTPD2,CDA,CCR7,PRKAA2,MMP9,IGFBP3,PDGFC,AK4,SYK,SOCS2,AMHR2,AXIN2,MYLK,SFRP1,CRLF1,KDR,CBFA2T3,IGF2,DNAJC6,DCLK1,PLB1,ATP1B1,TRF,SMPD3,COL6A1,PTPN7,ANGPT1,PLCB2,ELOVL6,GUCY2G,GCK,EPHA3,NPPC,HCK,GAS6,HUNK,AATK,FMO2,PEMT,NRP1,PHACTR1,C3,ROR1,PLK5,FLT4,CD74,DUSP15,NRK,GNB3,AKAP8L,PPARGC1B,F…
GO:BP	phosphorus metabolic process	GO:0006793	3.59145e-34	33.4447	2416	1801	328	26963	PTPN5,SFRP2,TNFAIP8L3,CBR2,ENPP2,APLN,FNDC1,ALPPL2,ABCA8A,DAPK1,SULT2B1,IGF1,SEMA7A,ALPL,LEP,MYLK2,PPM1N,NPR1,ENTPD2,CDA,CCR7,PRKAA2,MMP9,IGFBP3,PDGFC,AK4,SYK,SOCS2,AMHR2,AXIN2,MYLK,SFRP1,CRLF1,KDR,CBFA2T3,IGF2,DNAJC6,DCLK1,PLB1,ATP1B1,TRF,SMPD3,COL6A1,PTPN7,ANGPT1,PLCB2,ELOVL6,GUCY2G,GCK,EPHA3,NPPC,HCK,GAS6,HUNK,AATK,FMO2,PEMT,NRP1,PHACTR1,C3,ROR1,PLK5,FLT4,CD74,DUSP15,NRK,GNB3,AKAP8L,PPARGC1B,F…
GO:BP	positive regulation of response to stimulus	GO:0048584	8.04549e-34	33.0944	2372	1801	323	26963	IGFBP5,PTPN5,SMOC2,PGC,SFRP2,TNFAIP8L3,TGM2,WNT7B,IL12RB1,DLX5,CXCL14,WNT3,IGF1,SEMA7A,LGALS2,SRPX,TRP73,LEP,PPM1N,NPR1,CEBPA,IL20RA,BMP10,SCUBE3,CCR7,CLDN1,MMP9,WNT5B,IGFBP3,MMP2,PDGFC,MGMT,EDAR,SYK,GRPR,ICOSL,LGR6,ADRA1B,VTCN1,TRPC3,MYLK,NETO1,SFRP1,COL3A1,C1QTNF2,KDR,EDN2,IGF2,AKR1C14,LGR5,EMILIN1,SUSD4,ALOX12B,SMPD3,SULF2,ITGAL,ESR1,ANGPT1,CD55,ALOX5AP,FAM110C,GLI1,TGFB3,PRRX1,NPPC,GAS6,CXCL1…
GO:BP	regulation of cell differentiation	GO:0045595	2.79705e-33	32.5533	1762	1801	263	26963	IGFBP5,SFRP2,SOX6,FST,TGM2,WNT7B,NEU2,DLX5,ENPP2,LINGO1,CXCL14,TNFRSF11B,WNT3,SULT2B1,IGF1,SEMA7A,TRP73,LEP,ADAMTS12,CEBPA,BMP10,SCUBE3,DLX2,CCR7,MMP9,SERPINF1,CCDC3,WNT5B,IGFBP3,MYCL,SYK,SOCS2,MEDAG,AXIN2,TENM4,SFRP1,KDR,FBN2,IGF2,RNF112,ID2,TRF,ID3,TCF7,RAMP2,DRAXIN,GM13057,NOTCH3,GLI1,TGFB3,NPPC,GAS6,SMAD9,NREP,FRZB,CFTR,HEY1,PRDM6,NRP1,TRP63,OLFM1,SLC6A6,IL4RA,CD74,DUSP15,TGFB2,GNB3,TTPA,ID4,…
GO:BP	intracellular signal transduction	GO:0035556	4.33678e-33	32.3628	2885	1801	368	26963	SEZ6L,IGFBP5,CNTNAP2,AQP1,TNFAIP8L3,TGM2,WNT7B,NDRG2,LINGO1,DAPK1,NYAP2,SGCD,IGF1,COL6A3,SEMA7A,CRIP1,TRP73,LEP,MYLK2,OPRL1,PPM1N,NPR1,IL20RA,BMP10,MMP3,ASB5,CCR7,PRKAA2,MMP9,IGFBP3,MMP2,PDGFC,RHOBTB1,EDAR,DOCK8,SYK,SOCS2,PPP1R1B,COL6A2,ADRA1B,RASD1,CELSR1,ARHGDIG,SFRP1,COL3A1,C1QTNF2,KDR,EDN2,IGF2,AKR1C14,DCLK1,EMILIN1,ECEL1,ATP1B1,TRF,ALOX12B,SMPD3,ITGAL,COL6A1,RYR3,ESR1,ANGPT1,PLCB2,TCF21,CST1…
GO:BP	embryonic morphogenesis	GO:0048598	1.22114e-32	31.9132	650	1801	140	26963	SFRP2,WNT7B,DLX5,APLN,GJB5,WNT3,FREM2,DLX2,MMP9,WNT5B,MMP2,IL1RN,TENM4,CELSR1,SFRP1,CHST11,STRA6,FBN2,IGF2,ID2,TCF7,COL6A1,TCF21,GLI1,TGFB3,PRRX1,COL12A1,FRZB,ALDH1A2,HOXA13,TRP63,TPRN,MDFI,TGFB2,NOTCH1,TLX2,DNAAF1,SHANK3,ZFP36L1,SPINT2,PDGFRA,SCX,GJA1,HLX,MMP15,GPC3,RSPO3,FGFR2,NTN1,SULF1,FUZ,ESX1,SPINT1,GATA4,ITGB3,GAS1,HOXD10,WNT11,ATOH8,FRAS1,WNT5A,EOMES,SHOX2,GLI2,EFNA1,HAND2,CACNA1C,GATA2,F…
GO:BP	positive regulation of developmental process	GO:0051094	1.31687e-32	31.8805	1480	1801	233	26963	SMOC2,AQP1,SFRP2,SOX6,FST,TGM2,WNT7B,THBS2,NEU2,DLX5,ENPP2,WNT3,SULT2B1,IGF1,SEMA7A,FOXS1,TRP73,LEP,SLC8A1,CEBPA,BMP10,SCUBE3,DLX2,CCR7,ITGB2,MMP9,SERPINF1,CCDC3,WNT5B,IGFBP3,SYK,SOCS2,MEDAG,AXIN2,TENM4,SFRP1,ADAM12,KDR,FBN2,IGF2,RNF112,EMILIN1,ID2,TRF,RAMP2,GLI1,TGFB3,NPPC,GAS6,SMAD9,FRZB,CFTR,NRP1,C3,TRP63,OLFM1,SLC6A6,IL4RA,CD74,TGFB2,ID4,CCR3,PPARGC1B,FGF1,SOX10,NOTCH1,CTSH,SHANK3,ZFP36L1,ACT…
GO:BP	regulation of multicellular organismal development	GO:2000026	1.73157e-32	31.7616	1551	1801	240	26963	SMOC2,NOTUM,AQP1,SFRP2,SOX6,FST,TGM2,MGP,ANGPTL7,WNT7B,THBS2,ENPP2,LINGO1,TNFRSF11B,WNT3,SULT2B1,IGF1,SEMA7A,TRP73,LEP,ADAMTS12,SLC8A1,CEBPA,BMP10,DLX2,CCR7,ITGB2,MMP9,SERPINF1,MYCL,SYK,AXIN2,COL14A1,TENM4,SFRP1,ADAM12,KDR,FBN2,IGF2,RNF112,EMILIN1,ID2,LAMA4,TRF,SMPD3,TCF7,RAMP2,DRAXIN,GLI1,GAS6,FRZB,CFTR,MDGA1,NRP1,C3,TRP63,IL4RA,CD74,CDH3,TGFB2,ID4,CCR3,PPARGC1B,S1PR1,FGF1,SOX10,NOTCH1,CTSH,RTN4…
GO:BP	positive regulation of signal transduction	GO:0009967	2.55198e-32	31.5931	1614	1801	246	26963	IGFBP5,SMOC2,SFRP2,TNFAIP8L3,TGM2,WNT7B,DLX5,WNT3,IGF1,SEMA7A,SRPX,TRP73,LEP,PPM1N,NPR1,IL20RA,BMP10,SCUBE3,CCR7,MMP9,WNT5B,IGFBP3,MMP2,PDGFC,EDAR,SYK,LGR6,ADRA1B,NETO1,SFRP1,COL3A1,C1QTNF2,KDR,EDN2,IGF2,AKR1C14,LGR5,ALOX12B,SMPD3,SULF2,ITGAL,ESR1,ANGPT1,FAM110C,GLI1,TGFB3,PRRX1,NPPC,GAS6,IL1R1,NRP1,MN1,C3,TRP63,ROR1,FLT4,IGFBP6,CD74,DUSP15,FAM83B,CDH3,NRK,TNFSF10,TGFB2,ADAMTS3,FGF1,PDGFRB,NOTCH1…
GO:BP	cell development	GO:0048468	4.41929e-32	31.3546	3222	1801	395	26963	PTPN5,CNTNAP2,POSTN,SFRP2,LAMC3,SOX6,FST,TGM2,WNT7B,DLX5,ENPP2,LINGO1,TNFRSF11B,NYAP2,WNT3,SGCD,IGF1,MYL9,SEMA7A,ROBO4,TRP73,LEP,TNC,TNXB,CEBPA,BMP10,DLX2,CCR7,CLDN1,SERPINF1,MMP2,CAMSAP3,ANO1,SYK,NGEF,TMEM190,AXIN2,COL14A1,TENM4,KRT19,SFRP1,RTN4RL1,CHST11,KDR,BACE2,CBFA2T3,EDN2,RNF112,LGR5,DCLK1,DACT2,ID2,PODXL,NDN,TRF,SMPD3,SULF2,TCF7,COL6A1,RAMP2,UGT8A,ESR1,ANGPT1,CDH11,DRAXIN,PGR,NOTCH3,GLI1,…
GO:BP	cell death	GO:0008219	1.21427e-31	30.9157	2133	1801	295	26963	PTPN5,AQP1,SFRP2,TNFAIP8L3,TGM2,WNT7B,AIFM3,FNDC1,CNTFR,DAPK1,TNFRSF11B,IGF1,COL6A3,CRIP1,LGALS2,SRPX,TRP73,LEP,PROKR1,IL20RA,CCR7,PRKAA2,MMP9,IGFBP3,MMP2,MGMT,EDAR,DOCK8,SYK,IL1RN,COL6A2,VTCN1,SFRP1,CHST11,CRLF1,KDR,AKR1C14,EMILIN1,PLAC8,ID3,TCF7,COL6A1,RAMP2,ESR1,ANGPT1,DRAXIN,GM13057,IRF5,PGR,TGFB3,NPPC,HCK,GAS6,TSC22D3,CXCL1,FRZB,ALDH1A2,CFTR,HOXA13,NRP1,TRP63,PLK5,SLC2A3,OLFM1,FLT4,CD74,TNFS…
GO:BP	programmed cell death	GO:0012501	1.21427e-31	30.9157	2133	1801	295	26963	PTPN5,AQP1,SFRP2,TNFAIP8L3,TGM2,WNT7B,AIFM3,FNDC1,CNTFR,DAPK1,TNFRSF11B,IGF1,COL6A3,CRIP1,LGALS2,SRPX,TRP73,LEP,PROKR1,IL20RA,CCR7,PRKAA2,MMP9,IGFBP3,MMP2,MGMT,EDAR,DOCK8,SYK,IL1RN,COL6A2,VTCN1,SFRP1,CHST11,CRLF1,KDR,AKR1C14,EMILIN1,PLAC8,ID3,TCF7,COL6A1,RAMP2,ESR1,ANGPT1,DRAXIN,GM13057,IRF5,PGR,TGFB3,NPPC,HCK,GAS6,TSC22D3,CXCL1,FRZB,ALDH1A2,CFTR,HOXA13,NRP1,TRP63,PLK5,SLC2A3,OLFM1,FLT4,CD74,TNFS…
GO:BP	signal transduction	GO:0007165	2.37879e-31	30.6236	6923	1801	691	26963	SEZ6L,IGFBP5,PTPN5,CNTNAP2,POSTN,SMOC2,NOTUM,AQP1,SFRP2,TNFAIP8L3,FST,TGM2,CASKIN1,WNT7B,IL12RB1,NDRG2,CPZ,DLX5,MADCAM1,APLN,MSMP,OGN,CNTFR,LINGO1,HTR1D,PTGER3,CXCL14,DAPK1,TNFRSF11B,NYAP2,WNT3,SGCD,IGF1,COL6A3,SEMA7A,TRABD2B,CRIP1,FRMPD1,SRPX,TRP73,LEP,MYLK2,PROKR1,HTRA3,OPRL1,ADAMTS12,PPM1N,IIGP1,NPR1,ENTPD2,CEBPA,IL20RA,WNT10A,BMP10,SCUBE3,MMP3,ASB5,DLX2,CCR7,ITGB2,PRKAA2,MMP9,LTBP4,CCDC3,WNT5…
GO:BP	regulation of cellular component organization	GO:0051128	3.19097e-31	30.4961	2532	1801	331	26963	IGFBP5,PTPN5,CNTNAP2,ELN,AQP1,SFRP2,TGM2,ANGPTL7,THBS2,SNCAIP,ENPP2,APLN,ADAMTS16,WNT3,IGF1,SEMA7A,TRABD2B,TNC,TNXB,KANK4,CDA,BMP10,MMP3,CCR7,CLDN1,WFDC1,PRKAA2,MMP9,SERPINF1,IGFBP3,CAMSAP3,SYK,NGEF,ESPN,AXIN2,COL14A1,CELSR1,SFRP1,RTN4RL1,KDR,IGF2,DNAJC6,EMILIN1,PODXL,TRF,SMPD3,COL6A1,ESR1,ANGPT1,ABCB4,DRAXIN,FAM110C,TGFB3,EPHA3,PRRX1,HCK,GAS6,FRZB,HOXA13,ABI3,MDGA1,NRP1,SELE,C3,ROR1,PLK5,OLFM1,I…
GO:BP	response to growth factor	GO:0070848	6.85137e-31	30.1642	764	1801	151	26963	POSTN,SMOC2,SFRP2,SOX6,FST,DLX5,APLN,TNC,HTRA3,ADAMTS12,WNT10A,BMP10,SPON2,SCUBE3,CLDN1,LTBP4,AMHR2,SFRP1,COL3A1,CHST11,KDR,FBN2,EMILIN1,NDN,SMPD3,SULF2,RAMP2,ANGPT1,CHRDL1,COL1A2,TGFB3,GAS6,SMAD9,NREP,HOXA13,NRP1,PLK5,FLT4,CDH3,TGFB2,ADAMTS3,FGF1,PDGFRB,NOTCH1,NRP2,GRB10,ZFP36L1,NTF5,PDGFRA,LDLRAD4,SCX,KCP,ZMIZ1,GPC3,SEMA6A,DLX1,FGFR2,LRRC32,DCN,SULF1,NBL1,FUZ,SPINT1,GATA4,SMAD6,ITGB3,LOX,GAS1,F…
GO:BP	apoptotic process	GO:0006915	1.36509e-30	29.8648	2066	1801	286	26963	PTPN5,AQP1,SFRP2,TNFAIP8L3,TGM2,WNT7B,AIFM3,FNDC1,CNTFR,DAPK1,TNFRSF11B,IGF1,COL6A3,CRIP1,LGALS2,SRPX,TRP73,LEP,PROKR1,IL20RA,CCR7,PRKAA2,MMP9,IGFBP3,MMP2,MGMT,EDAR,DOCK8,IL1RN,COL6A2,VTCN1,SFRP1,CHST11,CRLF1,KDR,AKR1C14,EMILIN1,PLAC8,ID3,TCF7,COL6A1,RAMP2,ESR1,ANGPT1,DRAXIN,GM13057,IRF5,PGR,TGFB3,NPPC,HCK,GAS6,TSC22D3,FRZB,ALDH1A2,CFTR,HOXA13,NRP1,TRP63,PLK5,SLC2A3,OLFM1,FLT4,CD74,TNFSF10,TGFB2,…
GO:BP	heart development	GO:0007507	1.59226e-30	29.798	654	1801	137	26963	ELN,SFRP2,SOX6,APLN,MYL7,SGCD,IGF1,TRP73,MYLK2,PROKR1,FREM2,BMP10,MMP9,MMP2,AXIN2,COL14A1,TENM4,COL3A1,KDR,STRA6,EMILIN1,ID2,ID3,COL6A1,RAMP2,ANGPT1,GLI1,NPY1R,ALDH1A2,HOXA13,NRP1,OLFM1,NEBL,TGFB2,PDLIM4,S1PR1,FGF1,PDGFRB,NOTCH1,SOX18,NRP2,DNAAF1,ZFP36L1,PDGFRA,DHRS3,SCX,GJA1,SLIT3,ZMIZ1,GPC3,MYBPC3,FUZ,SH3PXD2B,GATA4,SMAD6,LOX,WNT11,BVES,ABI3BP,WNT5A,EOMES,SHOX2,GLI2,DSP,EFNA1,HAND2,CACNA1C,SMAR…
GO:BP	generation of neurons	GO:0048699	2.30669e-30	29.637	1649	1801	245	26963	PTPN5,CNTNAP2,POSTN,SFRP2,WNT7B,DLX5,LINGO1,NYAP2,WNT3,SEMA7A,TRP73,LEP,TNC,TNXB,WNT10A,DLX2,SERPINF1,WNT5B,MMP2,CAMSAP3,MYCL,SOCS2,NGEF,TENM4,CELSR1,SFRP1,COL3A1,RTN4RL1,KDR,EDN2,RNF112,DCLK1,ID2,NDN,ID3,UGT8A,CHRDL1,CDH11,DRAXIN,NOTCH3,EPHA3,PRRX1,GAS6,NREP,IL1R1,ALDH1A2,ABI3,MDGA1,NRP1,PHACTR1,C3,ROR1,PLK5,OLFM1,TPRN,TGFB2,MATN2,ID4,S1PR1,RTN4RL2,HOXC8,SOX10,NOTCH1,RTN4R,TLX2,NRP2,ACTL9,SHANK3…
GO:BP	morphogenesis of an epithelium	GO:0002009	4.60334e-30	29.3369	534	1801	121	26963	IGFBP5,SFRP2,FST,TGM2,MGP,WNT7B,ADAMTS16,IGF1,TNC,ADAMTS12,FREM2,WNT10A,WNT5B,MMP2,KIF26B,CAMSAP3,CELSR1,SFRP1,KDR,LGR5,PODXL,ESR1,ANGPT1,TCF21,PGR,FRZB,ALDH1A2,HOXA13,NRP1,TRP63,HS3ST3B1,TGFB2,ID4,FGF1,SOX10,NOTCH1,CTSH,DNAAF1,SHANK3,SPINT2,PDGFRA,GJA1,GPC3,EGF,RSPO3,CRB3,NTN1,SULF1,FUZ,FMN1,LAMA1,SPINT1,GATA4,WNT11,FRAS1,WNT5A,GLI2,HAND2,FGFR1,FOXC2,COBL,MYCN,PRICKLE1,CC2D2A,DAG1,SEMA3C,COL5A1,…
GO:BP	regulation of anatomical structure morphogenesis	GO:0022603	9.02288e-30	29.0447	902	1801	165	26963	SPRR2A2,SMOC2,AQP1,SFRP2,THBS2,TBCCD1,FMNL1,ENPP2,TNFRSF11B,WNT3,SEMA7A,LEP,MYH14,ADAMTS12,WNT10A,ITGB2,MMP9,SERPINF1,WNT5B,NGEF,TENM4,SFRP1,ADAM12,KDR,IGF2,EMILIN1,APCDD1,RAMP2,ESR1,DRAXIN,HCK,ABI3,NRP1,C3,FLT4,TGFB2,CCR3,CDC42EP5,FGF1,NOTCH1,CTSH,RTN4R,TLX2,SHANK3,RHOU,PDGFRA,SCX,MFSD2A,GJA1,ADA,FBLN5,SEMA6A,EGF,ECM1,NTN1,DCN,SULF1,IGTP,FUZ,CDC42EP1,GATA4,ITGB3,XK,BVES,FZD4,ABI3BP,WNT5A,ITPKA,P…
GO:BP	cellular response to growth factor stimulus	GO:0071363	1.60256e-29	28.7952	734	1801	145	26963	POSTN,SMOC2,SFRP2,SOX6,FST,DLX5,APLN,HTRA3,ADAMTS12,WNT10A,BMP10,SPON2,SCUBE3,CLDN1,LTBP4,AMHR2,SFRP1,COL3A1,CHST11,KDR,FBN2,EMILIN1,NDN,SMPD3,SULF2,RAMP2,ANGPT1,CHRDL1,COL1A2,TGFB3,GAS6,SMAD9,NREP,HOXA13,NRP1,PLK5,FLT4,CDH3,TGFB2,ADAMTS3,FGF1,PDGFRB,NOTCH1,NRP2,GRB10,ZFP36L1,NTF5,PDGFRA,LDLRAD4,SCX,KCP,ZMIZ1,GPC3,SEMA6A,DLX1,FGFR2,LRRC32,DCN,SULF1,NBL1,FUZ,SPINT1,GATA4,SMAD6,ITGB3,LOX,GAS1,FZD4,…
GO:BP	positive regulation of signaling	GO:0023056	2.04582e-29	28.6891	1992	1801	276	26963	IGFBP5,PTPN5,SMOC2,SFRP2,TNFAIP8L3,TGM2,WNT7B,DLX5,APLN,WNT3,IGF1,SEMA7A,SRPX,TRP73,LEP,PPM1N,NPR1,IL20RA,BMP10,SCUBE3,CCR7,MMP9,WNT5B,IGFBP3,MMP2,PDGFC,EDAR,ANO1,SYK,LGR6,ADRA1B,NETO1,SFRP1,COL3A1,C1QTNF2,KDR,EDN2,IGF2,AKR1C14,LGR5,ALOX12B,SMPD3,SULF2,ITGAL,ESR1,ANGPT1,RASL10B,GCK,FAM110C,GLI1,TGFB3,PRRX1,NPPC,GAS6,IL1R1,CFTR,NRGN,NRP1,MN1,C3,TRP63,ROR1,FLT4,IGFBP6,CD74,DUSP15,FAM83B,CDH3,NRK,TN…
GO:BP	positive regulation of cell communication	GO:0010647	2.04582e-29	28.6891	1992	1801	276	26963	IGFBP5,PTPN5,CNTNAP2,SMOC2,SFRP2,TNFAIP8L3,TGM2,WNT7B,DLX5,APLN,WNT3,IGF1,SEMA7A,SRPX,TRP73,LEP,PPM1N,NPR1,IL20RA,BMP10,SCUBE3,CCR7,MMP9,WNT5B,IGFBP3,MMP2,PDGFC,EDAR,ANO1,SYK,LGR6,ADRA1B,NETO1,SFRP1,COL3A1,C1QTNF2,KDR,EDN2,IGF2,AKR1C14,LGR5,ALOX12B,SMPD3,SULF2,ITGAL,ESR1,ANGPT1,RASL10B,GCK,FAM110C,GLI1,TGFB3,PRRX1,NPPC,GAS6,IL1R1,CFTR,NRGN,NRP1,MN1,C3,TRP63,ROR1,FLT4,IGFBP6,CD74,DUSP15,FAM83B,CDH…
GO:BP	response to external stimulus	GO:0009605	2.86354e-29	28.5431	2624	1801	334	26963	SPRR2A2,CNTNAP2,POSTN,SMOC2,TMEM255A,PGC,AQP1,SAA3,WNT7B,IL12RB1,ENPP2,MSMP,CXCL14,DAPK1,WNT3,IGF1,SEMA7A,ARHGEF16,LGALS2,ALPL,LEP,TNC,ADAMTS12,SLC8A1,IIGP1,CEBPA,CDA,SPON2,MMP3,CCR7,CLDN1,WFDC1,MMP9,MMP2,GBP6,ANO1,SYK,GRPR,SERPINB1A,MUC16,VTCN1,SSC5D,COL3A1,RTN4RL1,KDR,STRA6,EDN2,IGF2,DCLK1,EMILIN1,PLAC8,ASS1,SUSD4,ID2,TRF,COL6A1,IGFBP2,ESR1,ANGPT1,CST11,CD55,IRF5,ALOX5AP,HCK,GAS6,CXCL1,IFI44,IL…
GO:BP	cellular response to endogenous stimulus	GO:0071495	3.81846e-29	28.4181	1321	1801	209	26963	POSTN,SMOC2,AQP1,SFRP2,SOX6,FST,DLX5,APLN,IGF1,LEP,TNC,HTRA3,ADAMTS12,WNT10A,BMP10,SPON2,SCUBE3,CLDN1,PRKAA2,SERPINF1,LTBP4,SOCS2,AMHR2,AXIN2,SFRP1,COL3A1,CHST11,KDR,FBN2,IGF2,AKR1C14,EMILIN1,ASS1,NDN,SMPD3,SULF2,COL6A1,RAMP2,IGFBP2,ESR1,ANGPT1,CHRDL1,TCF21,CST11,COL1A2,PGR,GCK,TGFB3,GAS6,SMAD9,NREP,ALDH1A2,HOXA13,NRP1,MN1,TRP63,PLK5,FLT4,CDH3,TGFB2,GPT,ADAMTS3,PPARGC1B,FGF1,PDGFRB,SOX10,NOTCH1,C…
GO:BP	angiogenesis	GO:0001525	5.70378e-29	28.2438	563	1801	123	26963	SMOC2,AQP1,SFRP2,WNT7B,THBS2,APLN,RTL1,ROBO4,LEP,ITGB2,MMP9,SERPINF1,MMP2,SYK,ENPEP,ANPEP,ADAM12,KDR,EDN2,IGF2,EMILIN1,RAMP2,ANGPT1,TCF21,NOTCH3,NPPC,HEY1,NRP1,C3,FLT4,COL8A2,TGFB2,CCR3,S1PR1,FGF1,PDGFRB,NOTCH1,SOX18,CTSH,EGFL7,NRP2,PDGFRA,FBLN5,SEMA6A,EGF,ECM1,RSPO3,DCN,SULF1,GATA4,UNC5B,ITGB3,FZD4,WNT5A,COL18A1,EFNA1,CREB3L1,HAND2,GATA2,FGFR1,FOXC2,EMP2,DAG1,ID1,HK2,NFATC4,LEF1,FGF2,EPHB2,HPSE,…
GO:BP	negative regulation of response to stimulus	GO:0048585	6.41399e-29	28.1929	1745	1801	251	26963	IGFBP5,CNTNAP2,NOTUM,SFRP2,FST,WNT7B,NDRG2,APLN,WNT3,IGF1,SEMA7A,TRABD2B,LEP,HTRA3,OPRL1,ADAMTS12,PPM1N,MMP3,DLX2,WFDC1,PRKAA2,MMP9,CCDC3,WNT5B,IL1RN,SOCS2,MUC16,AXIN2,SFRP1,COL3A1,RTN4RL1,CHST11,FBN2,IGF2,EMILIN1,DACT2,SUSD4,SULF2,APCDD1,ESR1,CHRDL1,TCF21,CD55,DRAXIN,RGS3,GLI1,TGFB3,GAS6,FRZB,HEY1,NRP1,TRP63,IL4RA,CD74,MDFI,CDH3,SHANK2,TGFB2,SOX10,NOTCH1,RTN4R,EGFL7,GRB10,CLEC2D,RGS17,ACTN3,RASS…
GO:BP	positive regulation of cell differentiation	GO:0045597	2.29305e-28	27.6396	971	1801	170	26963	SFRP2,SOX6,TGM2,WNT7B,NEU2,DLX5,ENPP2,WNT3,SULT2B1,IGF1,SEMA7A,TRP73,CEBPA,BMP10,SCUBE3,DLX2,CCR7,SERPINF1,CCDC3,WNT5B,IGFBP3,SYK,SOCS2,MEDAG,AXIN2,TENM4,SFRP1,KDR,FBN2,RNF112,ID2,TRF,RAMP2,TGFB3,NPPC,GAS6,SMAD9,FRZB,CFTR,NRP1,TRP63,OLFM1,SLC6A6,IL4RA,CD74,TGFB2,ID4,PPARGC1B,SOX10,NOTCH1,SHANK3,ZFP36L1,ACTN3,GJA1,ADA,HLX,ZMIZ1,DLX1,CLU,MAN2A1,NTN1,NBL1,SH3PXD2B,MAP3K5,ZBTB7C,LAMA1,SPINT1,PKDCC,IT…
GO:BP	positive regulation of metabolic process	GO:0009893	4.37538e-28	27.359	3725	1801	426	26963	PTPN5,POSTN,SMOC2,PGC,SFRP2,SOX6,WNT7B,IL12RB1,DLX5,ENPP2,APLN,FNDC1,DAPK1,WNT3,IGF1,SEMA7A,TRABD2B,ALPL,TRP73,LEP,TNC,MYLK2,CEBPA,WNT10A,BMP10,SPON2,ASB5,DLX2,CCR7,ITGB2,PRKAA2,MMP9,CCDC3,IGFBP3,PDGFC,MGMT,EDAR,SYK,MYT1,ICOSL,VTCN1,AXIN2,SFRP1,C1QTNF2,CRLF1,KDR,BMP15,CBFA2T3,IGF2,AKR1C14,EMILIN1,PLAC8,ASS1,ID2,NDN,TRF,ALOX12B,SMPD3,ID3,SULF2,RAMP2,ESR1,ANGPT1,TCF21,CD55,ELOVL6,IRF5,PGR,GCK,NOTCH…
GO:BP	neuron differentiation	GO:0030182	7.10454e-28	27.1485	1567	1801	231	26963	PTPN5,CNTNAP2,POSTN,SFRP2,WNT7B,DLX5,LINGO1,NYAP2,WNT3,SEMA7A,TRP73,LEP,TNC,TNXB,WNT10A,DLX2,SERPINF1,WNT5B,MMP2,CAMSAP3,MYCL,SOCS2,NGEF,TENM4,SFRP1,RTN4RL1,KDR,EDN2,RNF112,DCLK1,ID2,NDN,ID3,UGT8A,CHRDL1,CDH11,DRAXIN,NOTCH3,EPHA3,PRRX1,NREP,ALDH1A2,ABI3,NRP1,PHACTR1,C3,ROR1,PLK5,OLFM1,TPRN,TGFB2,MATN2,ID4,S1PR1,RTN4RL2,HOXC8,NOTCH1,RTN4R,TLX2,NRP2,ACTL9,SHANK3,INPP5J,KIRREL3,CELSR2,NTF5,C1QL1,MFS…
GO:BP	embryonic organ development	GO:0048568	7.46931e-28	27.1267	507	1801	114	26963	CNTNAP2,WNT7B,DLX5,RTL1,GJB5,CEBPA,DLX2,PLAC1,KRT19,CELSR1,CHST11,KDR,STRA6,FBN2,IGF2,RNF112,ID2,ID3,TCF7,TCF21,GLI1,TGFB3,PRRX1,FRZB,ALDH1A2,TPRN,MDFI,NRK,TGFB2,TTPA,PDGFRB,NOTCH1,SOX18,DNAAF1,ZFP36L1,SPINT2,PDGFRA,GJA1,ADA,HLX,TFEB,RSPO3,FGFR2,NTN1,FUZ,ESX1,SPINT1,GATA4,PKDCC,GAS1,HOXD10,WNT11,WNT5A,EOMES,SHOX2,GLI2,COL18A1,NSDHL,EFNA1,HAND2,GATA2,FGFR1,FOXC2,COBL,MYCN,PRICKLE1,CC2D2A,PDZD7,PLX…
GO:BP	small molecule metabolic process	GO:0044281	1.6402e-27	26.7851	1812	1801	254	26963	CYGB,CBR2,SULT2B1,IGF1,ALPL,LEP,TNXB,SLC16A9,NPR1,ENTPD2,CEBPA,CDA,PRKAA2,CYP2S1,GGT5,IGFBP3,AK4,SYK,PTGDS,C1QTNF2,CBFA2T3,EDN2,IGF2,AKR1C14,SRD5A2,PLB1,ASS1,ATP1B1,ALOX12B,COL6A1,CES2G,ELOVL6,ALOX5AP,GUCY2G,GCK,CES2E,NPPC,NAALAD2,LIPG,NPY1R,ALDH1A2,CFTR,FA2H,FMO2,PEMT,C3,CD74,GNB3,GPT,ILVBL,DPEP1,TTPA,FGF1,PTGS1,SERPINA12,FAH,ALDH1A7,GAMT,ACTN3,PFKFB3,DHRS3,MFSD2A,APRT,ADA,SCD1,CRYL1,GALK1,SCD2,…
GO:BP	positive regulation of cell population proliferation	GO:0008284	1.36237e-26	25.8657	1097	1801	180	26963	IGFBP5,AQP1,SFRP2,TGM2,WNT7B,IL12RB1,DLX5,ENPP2,APLN,CNTFR,IGF1,LEP,TNC,BMP10,CCR7,CLDN1,MMP9,MMP2,PDGFC,SYK,ICOSL,VTCN1,SFRP1,CRLF1,KDR,ST8SIA1,EDN2,IGF2,AKR1C14,PLAC8,ID2,TRF,SMPD3,ITGAL,IGFBP2,ESR1,CD55,GM13057,PGR,NOTCH3,GLI1,TGFB3,PRRX1,HCK,GAS6,CXCL1,ALDH1A2,TRP63,FLT4,CD74,CDH3,SHANK2,TGFB2,ID4,CCR3,S1PR1,FGF1,PDGFRB,SOX10,NOTCH1,CTSH,EGFL7,PDGFRA,GPBAR1,SCX,SLC39A10,GJA1,ADA,H2-M5,HLX,ZMI…
GO:BP	respiratory system development	GO:0060541	1.55937e-26	25.8071	265	1801	78	26963	IGFBP5,MGP,WNT7B,DLX5,IGF1,TRP73,TNC,CEBPA,ANO1,MYT1,CELSR1,COL3A1,KDR,STRA6,ADAMTS2,EDN2,ASS1,SMPD3,COL6A1,TCF21,PGR,GLI1,ALDH1A2,CFTR,FLT4,FGF1,PDGFRB,NOTCH1,CTSH,DNAAF1,PDGFRA,ADA,GPC3,MAN2A1,FUZ,LAMA1,GATA4,PKDCC,LOX,WNT11,WNT5A,GLI2,FGFR1,LTBP3,MME,MYCN,RCN3,DAG1,ID1,LEF1,FGF2,SPARC,MMP14,FOXF1,TNS3,PTK7,RDH10,FOXA2,FGF8,NOS3,MAP2K1,FGF9,DHCR7,CCBE1,GATA6,WNT2B,RARA,VANGL2,NFIB,MAPK3,RARG,GL…
GO:BP	renal system development	GO:0072001	1.44282e-25	24.8408	362	1801	91	26963	AQP1,WNT7B,ADAMTS16,TRP73,FREM2,BMP10,MMP9,SERPINF1,MMP17,KIF26B,ENPEP,SFRP1,CRLF1,STRA6,LGR5,DACT2,ASS1,ID2,PODXL,ID3,SULF2,ANGPT1,TCF21,NOTCH3,SMAD9,ALDH1A2,NRP1,HS3ST3B1,TGFB2,FGF1,PDGFRB,NOTCH1,CTSH,KIRREL3,PDGFRA,GPC3,SULF1,FMN1,SMAD6,ITGB3,WNT11,PYGO1,FRAS1,WNT5A,GLI2,FGFR1,MME,FOXC2,PRICKLE1,BMP6,CC2D2A,EPHA7,WNT4,FGF2,OSR1,FOXF1,WT1,WNK4,CD34,PTK7,RDH10,FGF8,IL6RA,GCNT1,BICC1,PDGFA,ACAT1,…
GO:BP	localization	GO:0051179	4.39409e-25	24.3571	5362	1801	548	26963	FXYD3,PTPN5,CNTNAP2,SLC39A4,SLC13A3,AQP1,TNFAIP8L3,TGM2,TBCCD1,SNCAIP,CYGB,PRELID2,MADCAM1,ENPP2,APLN,FNDC1,ABCA8A,HTR1D,GJB5,PRSS12,DAPK1,SGCD,IGF1,ASIC1,ARHGEF16,KCNJ4,FRMPD1,SRPX,TRP73,ANO9,LEP,MYLK2,SCN4B,GJB3,SLC16A9,ABCA9,SLC1A2,SLC8A1,SPON2,CCR7,CLDN1,ITGB2,KCTD14,PRKAA2,LTBP4,IGFBP3,P2RX6,RHOBTB1,CAMSAP3,ANO1,SYK,KCNH3,IL1RN,SOCS2,MYT1,AXIN2,SSC5D,TRPC3,MYLK,CELSR1,PTGDS,NETO1,ARHGDIG,PHY…
GO:BP	negative regulation of developmental process	GO:0051093	1.36881e-24	23.8637	1081	1801	174	26963	IGFBP5,SFRP2,SOX6,FST,ANGPTL7,WNT7B,THBS2,LINGO1,CXCL14,TNFRSF11B,WNT3,IGF1,SEMA7A,TRP73,LEP,ADAMTS12,CEBPA,DLX2,MMP9,SERPINF1,SOCS2,NGEF,AXIN2,SFRP1,RTN4RL1,IGF2,EMILIN1,PLAC8,ID2,ID3,DRAXIN,GM13057,NOTCH3,NPPC,GAS6,FRZB,CFTR,HEY1,PRDM6,MDGA1,NRP1,TRP63,IL4RA,CD74,CDH3,TGFB2,TTPA,ID4,SOX10,NOTCH1,RTN4R,TLX2,ZFP36L1,CLEC2D,LDLRAD4,GJA1,HLX,FBLN5,SEMA6A,DLX1,ECM1,LDLR,NTN1,DCN,SULF1,FOXO1,FUZ,RUNX…
GO:BP	external encapsulating structure organization	GO:0045229	1.48382e-24	23.8286	309	1801	82	26963	POSTN,SMOC2,ELN,SFRP2,ANGPTL7,MFAP4,FMOD,TNFRSF11B,ADAMTS16,TNXB,ADAMTS12,MMP3,MMP9,LTBP4,MMP17,MMP2,AXIN2,COL14A1,COL3A1,ADAMTS2,EMILIN1,ADAMTS14,SMPD3,SULF2,COL6A1,RAMP2,COL1A2,GAS6,COL8A2,TGFB2,PAPLN,AEBP1,MATN2,ADAMTS3,NOTCH1,COLQ,SPINT2,PDGFRA,SCX,MMP15,FBLN5,SULF1,COL16A1,SH3PXD2B,ANTXR1,LAMA1,SPINT1,ITGB3,LOX,CSGALNACT1,ABI3BP,COL18A1,QSOX1,ADAMTS10,MMP24,FOXC2,PRICKLE1,DAG1,CCDC80,COL5A1,…
GO:BP	extracellular matrix organization	GO:0030198	1.48382e-24	23.8286	309	1801	82	26963	POSTN,SMOC2,ELN,SFRP2,ANGPTL7,MFAP4,FMOD,TNFRSF11B,ADAMTS16,TNXB,ADAMTS12,MMP3,MMP9,LTBP4,MMP17,MMP2,AXIN2,COL14A1,COL3A1,ADAMTS2,EMILIN1,ADAMTS14,SMPD3,SULF2,COL6A1,RAMP2,COL1A2,GAS6,COL8A2,TGFB2,PAPLN,AEBP1,MATN2,ADAMTS3,NOTCH1,COLQ,SPINT2,PDGFRA,SCX,MMP15,FBLN5,SULF1,COL16A1,SH3PXD2B,ANTXR1,LAMA1,SPINT1,ITGB3,LOX,CSGALNACT1,ABI3BP,COL18A1,QSOX1,ADAMTS10,MMP24,FOXC2,PRICKLE1,DAG1,CCDC80,COL5A1,…
GO:BP	extracellular structure organization	GO:0043062	2.4028e-24	23.6193	311	1801	82	26963	POSTN,SMOC2,ELN,SFRP2,ANGPTL7,MFAP4,FMOD,TNFRSF11B,ADAMTS16,TNXB,ADAMTS12,MMP3,MMP9,LTBP4,MMP17,MMP2,AXIN2,COL14A1,COL3A1,ADAMTS2,EMILIN1,ADAMTS14,SMPD3,SULF2,COL6A1,RAMP2,COL1A2,GAS6,COL8A2,TGFB2,PAPLN,AEBP1,MATN2,ADAMTS3,NOTCH1,COLQ,SPINT2,PDGFRA,SCX,MMP15,FBLN5,SULF1,COL16A1,SH3PXD2B,ANTXR1,LAMA1,SPINT1,ITGB3,LOX,CSGALNACT1,ABI3BP,COL18A1,QSOX1,ADAMTS10,MMP24,FOXC2,PRICKLE1,DAG1,CCDC80,COL5A1,…
GO:BP	MAPK cascade	GO:0000165	2.87129e-24	23.5419	757	1801	138	26963	CNTNAP2,TNFAIP8L3,WNT7B,NDRG2,IGF1,SEMA7A,TRP73,LEP,MYLK2,CCR7,IGFBP3,PDGFC,EDAR,SYK,ADRA1B,C1QTNF2,KDR,IGF2,EMILIN1,TRF,ALOX12B,ESR1,ANGPT1,TGFB3,GAS6,NRP1,C3,FLT4,IGFBP6,CD74,DUSP15,MDFI,NRK,TGFB2,CCR3,CDC42EP5,FGF1,PDGFRB,NOTCH1,CTSH,SHANK3,GRB10,ZFP36L1,RASSF2,PDGFRA,GPBAR1,RELL2,PLVAP,STK39,SEMA6A,EGF,FGFR2,FOXO1,C1QTNF3,MAP2K6,MAP3K5,MAP3K6,ITGB3,WNT5A,FGFR3,EFNA1,HAND2,MAP3K9,FGFR1,ARRB1,B…
GO:BP	positive regulation of macromolecule metabolic process	GO:0010604	4.53442e-24	23.3435	3404	1801	386	26963	PTPN5,POSTN,SMOC2,PGC,SFRP2,SOX6,WNT7B,IL12RB1,DLX5,ENPP2,APLN,FNDC1,WNT3,IGF1,SEMA7A,TRABD2B,TRP73,LEP,TNC,MYLK2,CEBPA,WNT10A,BMP10,SPON2,ASB5,DLX2,CCR7,PRKAA2,MMP9,IGFBP3,PDGFC,MGMT,EDAR,SYK,MYT1,ICOSL,VTCN1,AXIN2,SFRP1,C1QTNF2,CRLF1,KDR,BMP15,CBFA2T3,IGF2,EMILIN1,PLAC8,ID2,NDN,TRF,ALOX12B,ID3,SULF2,RAMP2,ESR1,ANGPT1,TCF21,CD55,IRF5,PGR,GCK,NOTCH3,GLI1,LUM,TGFB3,PRRX1,GAS6,SMAD9,IL1R1,ALDH1A2,H…
GO:BP	growth	GO:0040007	1.26803e-23	22.8969	1044	1801	168	26963	IGFBP5,CNTNAP2,POSTN,SFRP2,WNT7B,WNT3,IGF1,SEMA7A,FOXS1,TRP73,LEP,TNC,SLC1A2,CDA,BMP10,WFDC1,PLAC1,IGFBP3,KIF26B,SOCS2,LGR6,COL14A1,TENM4,SFRP1,COL3A1,CHST11,KDR,STRA6,EDN2,IGF2,DCLK1,PLAC8,NDN,SMPD3,COL6A1,ESR1,DRAXIN,GLI1,NPPC,NPY1R,FRZB,NRP1,C3,OLFM1,FLT4,NRK,TGFB2,S1PR1,FGF1,PDGFRB,SOX10,NOTCH1,RTN4R,NRP2,ZFP36L1,COLQ,GAMT,PTGFRN,ACTN3,FAM107A,PDGFRA,MFSD2A,GJA1,HLX,SLIT3,ZMIZ1,FBLN5,GPC3,SEM…
GO:BP	negative regulation of signaling	GO:0023057	1.5837e-23	22.8003	1471	1801	211	26963	IGFBP5,CNTNAP2,NOTUM,SFRP2,FST,WNT7B,NDRG2,APLN,IGF1,TRABD2B,LEP,HTRA3,OPRL1,ADAMTS12,PPM1N,MMP3,DLX2,PRKAA2,MMP9,CCDC3,WNT5B,IGFBP3,IL1RN,SOCS2,AXIN2,SFRP1,CHST11,FBN2,EDN2,EMILIN1,SORCS2,DACT2,SULF2,APCDD1,ESR1,CHRDL1,TCF21,DRAXIN,RGS3,GLI1,TGFB3,GAS6,NPY1R,FRZB,HEY1,NRP1,TRP63,CD74,MDFI,CDH3,SHANK2,TGFB2,SOX10,NOTCH1,EGFL7,SHANK3,GRB10,RGS17,ACTN3,RASSF2,TLE3,LDLRAD4,DHRS3,CCDC88C,GJA1,ADA,SLI…
GO:BP	phosphorylation	GO:0016310	1.7685e-23	22.7524	1462	1801	210	26963	PTPN5,SFRP2,ENPP2,APLN,FNDC1,DAPK1,IGF1,SEMA7A,LEP,MYLK2,NPR1,CCR7,PRKAA2,MMP9,IGFBP3,PDGFC,AK4,SYK,AMHR2,AXIN2,MYLK,SFRP1,CRLF1,KDR,IGF2,DCLK1,TRF,SMPD3,ANGPT1,GUCY2G,GCK,EPHA3,HCK,GAS6,HUNK,AATK,NRP1,PHACTR1,C3,ROR1,PLK5,FLT4,CD74,NRK,AKAP8L,PPARGC1B,FGF1,PDGFRB,MST1R,INPP5J,GRB10,STK26,RASSF2,PFKFB3,NTF5,PDGFRA,MOB3B,CCDC88C,STK39,GALK1,TSPAN9,EGF,IFNK,FGFR2,LTK,IGTP,WNK3,MAP2K6,MAP3K5,AK5,MAP…
GO:BP	regulation of programmed cell death	GO:0043067	2.02402e-23	22.6938	1702	1801	233	26963	PTPN5,AQP1,SFRP2,TNFAIP8L3,TGM2,FNDC1,CNTFR,DAPK1,IGF1,LGALS2,SRPX,TRP73,LEP,PROKR1,IL20RA,CCR7,PRKAA2,MMP9,IGFBP3,MMP2,MGMT,DOCK8,SYK,IL1RN,VTCN1,SFRP1,CHST11,CRLF1,KDR,AKR1C14,EMILIN1,PLAC8,ID3,TCF7,RAMP2,ESR1,ANGPT1,DRAXIN,GM13057,IRF5,PGR,TGFB3,NPPC,HCK,GAS6,TSC22D3,CXCL1,FRZB,ALDH1A2,CFTR,HOXA13,NRP1,TRP63,PLK5,SLC2A3,OLFM1,FLT4,CD74,TNFSF10,TGFB2,DPEP1,TTPA,PDGFRB,SOX10,NOTCH1,GRIA4,CTSH,ZF…
GO:BP	negative regulation of cell communication	GO:0010648	2.07919e-23	22.6821	1474	1801	211	26963	IGFBP5,CNTNAP2,NOTUM,SFRP2,FST,WNT7B,NDRG2,APLN,IGF1,TRABD2B,LEP,HTRA3,OPRL1,ADAMTS12,PPM1N,MMP3,DLX2,PRKAA2,MMP9,CCDC3,WNT5B,IGFBP3,IL1RN,SOCS2,AXIN2,SFRP1,CHST11,FBN2,EDN2,EMILIN1,SORCS2,DACT2,SULF2,APCDD1,ESR1,CHRDL1,TCF21,DRAXIN,RGS3,GLI1,TGFB3,GAS6,NPY1R,FRZB,HEY1,NRP1,TRP63,CD74,MDFI,CDH3,SHANK2,TGFB2,SOX10,NOTCH1,EGFL7,SHANK3,GRB10,RGS17,ACTN3,RASSF2,TLE3,LDLRAD4,DHRS3,CCDC88C,GJA1,ADA,SLI…
GO:BP	kidney development	GO:0001822	2.75637e-23	22.5597	350	1801	86	26963	AQP1,WNT7B,ADAMTS16,TRP73,FREM2,BMP10,MMP9,SERPINF1,MMP17,KIF26B,ENPEP,SFRP1,CRLF1,STRA6,DACT2,ASS1,ID2,PODXL,ID3,SULF2,ANGPT1,TCF21,NOTCH3,SMAD9,ALDH1A2,NRP1,HS3ST3B1,TGFB2,FGF1,PDGFRB,NOTCH1,CTSH,KIRREL3,PDGFRA,GPC3,SULF1,FMN1,SMAD6,ITGB3,WNT11,PYGO1,FRAS1,WNT5A,GLI2,FGFR1,MME,FOXC2,BMP6,CC2D2A,EPHA7,WNT4,FGF2,OSR1,WT1,WNK4,CD34,PTK7,RDH10,FGF8,IL6RA,GCNT1,BICC1,PDGFA,ACAT1,PLXND1,WNT2B,RARA,MA…
GO:BP	connective tissue development	GO:0061448	3.1631e-23	22.4999	308	1801	80	26963	SFRP2,SOX6,MGP,WNT7B,OGN,IGF1,LEP,ADAMTS12,BMP10,DLX2,WNT5B,AXIN2,COL3A1,CHST11,ID2,SMPD3,SULF2,COL6A1,PRRX1,NPPC,SMAD9,FRZB,TGFB2,ID4,PDGFRB,NOTCH1,SCX,ECM1,SULF1,SH3PXD2B,PKDCC,ITGB3,LOX,CSGALNACT1,WNT5A,SHOX2,GLI2,HAND2,FGFR1,LTBP3,FOXC2,MYCN,BMP6,COL5A1,RUNX3,FGF2,MMP13,OSR1,BGN,CHADL,CD34,FOXA2,BMP1,IL6RA,THBS3,ADAMTS7,ITGB8,FGF9,HIF1A,ACAT1,NPR2,WNT2B,RARA,EVC,SOX5,ZFP219,NFIB,COL1A1,MAPK3,…
GO:BP	regulation of metabolic process	GO:0019222	3.61639e-23	22.4417	6848	1801	654	26963	IGFBP5,PTPN5,POSTN,SMOC2,PGC,SFRP2,SOX6,FST,WNT7B,IL12RB1,MFAP4,NDRG2,CYGB,DLX5,ENPP2,APLN,FNDC1,DAPK1,WNT3,IGF1,SEMA7A,TRABD2B,CRIP1,FOXS1,ALPL,TRP73,LEP,TNC,MYLK2,IIGP1,CEBPA,CDA,WNT10A,BMP10,SPON2,MMP3,ASB5,DLX2,CCR7,ITGB2,PRKAA2,MMP9,SERPINF1,CCDC3,IGFBP3,PDGFC,AK4,MGMT,EDAR,MYCL,SYK,PM20D2,MYT1,ICOSL,PKNOX2,SERPINB1A,MUC16,VTCN1,AXIN2,RASD1,SSC5D,HHATL,SFRP1,C1QTNF2,CRLF1,KDR,BACE2,BMP15,CBF…
GO:BP	lung development	GO:0030324	4.9409e-23	22.3062	236	1801	69	26963	IGFBP5,MGP,WNT7B,IGF1,TRP73,TNC,CEBPA,CELSR1,COL3A1,KDR,STRA6,ADAMTS2,EDN2,SMPD3,COL6A1,TCF21,PGR,GLI1,ALDH1A2,CFTR,FLT4,FGF1,PDGFRB,NOTCH1,CTSH,DNAAF1,PDGFRA,ADA,GPC3,MAN2A1,LAMA1,GATA4,PKDCC,LOX,WNT11,WNT5A,GLI2,FGFR1,LTBP3,MME,MYCN,RCN3,DAG1,ID1,FGF2,SPARC,MMP14,FOXF1,TNS3,PTK7,RDH10,FOXA2,FGF8,NOS3,MAP2K1,FGF9,DHCR7,CCBE1,GATA6,WNT2B,VANGL2,NFIB,MAPK3,GLI3,HES1,THRA,BMP4,EGFR,ATXN1
GO:BP	respiratory tube development	GO:0030323	1.13275e-22	21.9459	239	1801	69	26963	IGFBP5,MGP,WNT7B,IGF1,TRP73,TNC,CEBPA,CELSR1,COL3A1,KDR,STRA6,ADAMTS2,EDN2,SMPD3,COL6A1,TCF21,PGR,GLI1,ALDH1A2,CFTR,FLT4,FGF1,PDGFRB,NOTCH1,CTSH,DNAAF1,PDGFRA,ADA,GPC3,MAN2A1,LAMA1,GATA4,PKDCC,LOX,WNT11,WNT5A,GLI2,FGFR1,LTBP3,MME,MYCN,RCN3,DAG1,ID1,FGF2,SPARC,MMP14,FOXF1,TNS3,PTK7,RDH10,FOXA2,FGF8,NOS3,MAP2K1,FGF9,DHCR7,CCBE1,GATA6,WNT2B,VANGL2,NFIB,MAPK3,GLI3,HES1,THRA,BMP4,EGFR,ATXN1
GO:BP	embryo development ending in birth or egg hatching	GO:0009792	1.92393e-22	21.7158	807	1801	140	26963	CNTNAP2,SFRP2,SOX6,WNT7B,RTL1,GJB5,IGF1,SCO2,GJB3,CEBPA,DLX2,PLAC1,CAMSAP3,AXIN2,KRT19,CELSR1,ARHGDIG,SFRP1,COL3A1,CHST11,IGF2,SULF2,TCF7,ANGPT1,TGFB3,PRRX1,ALDH1A2,PEMT,MDFI,NRK,TGFB2,TTPA,ADAMTS3,PDGFRB,SOX10,NOTCH1,SOX18,ZFP36L1,SPINT2,PDGFRA,SCX,ETL4,GJA1,ADA,ZMIZ1,DLX1,TFEB,MAN2A1,RSPO3,FGFR2,SULF1,FUZ,STOX2,ESX1,SPINT1,GATA4,GAS1,HOXD10,WNT11,WNT5A,EOMES,SHOX2,GLI2,NSDHL,TET1,HAND2,GATA2,FG…
GO:BP	response to wounding	GO:0009611	1.95651e-22	21.7085	547	1801	110	26963	SMOC2,AQP1,IGF1,TNC,SLC1A2,ENTPD2,CLDN1,WFDC1,MMP2,SYK,MUC16,MYLK,CELSR1,COL3A1,RTN4RL1,KDR,EMILIN1,SULF2,COL6A1,GLI1,NPPC,GAS6,NREP,NRP1,TGFB2,MATN2,FGF1,RTN4RL2,GRIN2C,RTN4R,ZFP36L1,PDGFRA,SERPING1,TSPAN9,NMNAT3,PROCR,GATA4,SLC6A4,ITGB3,TSPAN32,ANGPTL2,TYRO3,IL33,PEAR1,SERPIND1,ABI3BP,WNT5A,DSP,MERTK,ARHGEF19,GATA2,FOXC2,PROZ,DAG1,DPYSL3,COL5A1,PLAT,NEO1,C1QTNF1,WNT4,FGF2,EPHB2,HPSE,NEFH,FOXF1,…
GO:BP	muscle structure development	GO:0061061	2.10758e-22	21.6762	736	1801	132	26963	IGFBP5,CNTNAP2,ELN,SOX6,WNT7B,UNC45B,NEU2,CNTFR,RTL1,CXCL14,SGCD,IGF1,MYL9,MYH14,MYLK2,BMP10,WNT5B,IGFBP3,MYT1,COL14A1,KRT19,MYLK,COL3A1,STRA6,IGF2,ASS1,ID2,ID3,COL6A1,RAMP2,ANGPT1,TCF21,HEY1,PRDM6,IL4RA,NEBL,TGFB2,PDLIM4,S1PR1,PDGFRB,NOTCH1,ZFP36L1,PTGFRN,ACTN3,PDGFRA,SCX,GJA1,HLX,PLAGL1,CSRP2,MYBPC3,SVIL,CACNB4,MAP3K5,LAMA1,GATA4,SMAD6,TCF23,LOX,TMEM119,HOXD10,XK,BVES,NEURL1A,GM28035,EOMES,SHOX…
GO:BP	epithelial tube morphogenesis	GO:0060562	2.28182e-22	21.6417	360	1801	86	26963	SFRP2,MGP,ADAMTS16,IGF1,TNC,ADAMTS12,KIF26B,CELSR1,SFRP1,KDR,LGR5,PODXL,ESR1,ANGPT1,TCF21,PGR,ALDH1A2,NRP1,HS3ST3B1,TGFB2,FGF1,NOTCH1,CTSH,DNAAF1,SHANK3,SPINT2,PDGFRA,GJA1,GPC3,EGF,NTN1,FUZ,FMN1,LAMA1,SPINT1,GATA4,WNT11,WNT5A,GLI2,HAND2,FOXC2,COBL,MYCN,PRICKLE1,CC2D2A,DAG1,EPHA7,NFATC4,WNT4,LEF1,FGF2,MTHFD1L,OSR1,MMP14,FOXF1,CDK20,WT1,WNK4,MTHFD1,PTK7,ACVR1,RDH10,FOXA2,RGMA,FGF8,HIF1A,SEMA4C,PLXN…
GO:BP	regulation of primary metabolic process	GO:0080090	2.76503e-22	21.5583	5358	1801	537	26963	IGFBP5,PTPN5,SMOC2,SFRP2,SOX6,FST,DLX5,ENPP2,APLN,FNDC1,DAPK1,IGF1,SEMA7A,TRABD2B,FOXS1,TRP73,LEP,CEBPA,CDA,BMP10,ASB5,DLX2,CCR7,PRKAA2,MMP9,CCDC3,IGFBP3,PDGFC,MGMT,MYCL,SYK,PM20D2,MYT1,PKNOX2,SERPINB1A,AXIN2,RASD1,HHATL,SFRP1,C1QTNF2,CRLF1,KDR,BACE2,BMP15,CBFA2T3,IGF2,AKR1C14,KRT13,PLAC8,ID2,NDN,TRF,SMPD3,ID3,TCF7,PRRX2,ESR1,ANGPT1,TCF21,GM13057,IRF5,PGR,GCK,NOTCH3,GLI1,LUM,TGFB3,PRRX1,NPPC,LIPG…
GO:BP	cell morphogenesis	GO:0000902	2.89514e-22	21.5383	1044	1801	165	26963	SPRR2A2,CNTNAP2,POSTN,LAMC3,SOX6,WNT7B,TBCCD1,FMNL1,DLX5,ENPP2,NYAP2,WNT3,SEMA7A,MYH14,ANO1,NGEF,RTN4RL1,KDR,EDN2,DCLK1,DACT2,ID2,NDN,COL6A1,UGT8A,CDH11,DRAXIN,NOTCH3,HCK,HOXA13,ABI3,NRP1,PHACTR1,OLFM1,TPRN,CDH3,TGFB2,MATN2,CDC42EP5,NOTCH1,RTN4R,TLX2,NRP2,ACTL9,SHANK3,RHOU,KIRREL3,CELSR2,SPINT2,NTF5,MFSD2A,CCDC88C,GJA1,NEXN,SLIT3,SEMA6A,CLU,CDH18,NTN1,NBL1,CNTN2,CDC42EP1,LAMA1,UNC5B,ITGB3,GAS1,XK…
GO:BP	cell-cell adhesion	GO:0098609	5.02438e-22	21.2989	935	1801	153	26963	WNT7B,IL12RB1,MADCAM1,IGF1,ROBO4,LGALS2,LEP,FAT2,TNXB,CCR7,CLDN1,ITGB2,KIF26B,DOCK8,CAMSAP3,SYK,IL1RN,ICOSL,VTCN1,TENM4,CELSR1,IGF2,EMILIN1,ASS1,PODXL,ITGAL,IGFBP2,CDH11,CD55,PCDH11X,MDGA1,ICAM2,SELE,IL4RA,CD74,CLDN15,CDH3,TGFB2,NOTCH1,ZFP36L1,KIRREL3,CELSR2,SPINT2,PDGFRA,NEXN,ADA,H2-M5,HLX,ZMIZ1,TSPAN9,FCHO1,CDH18,NTN1,LRRC32,CNTN2,SLC6A4,ITGB3,TSPAN32,TYRO3,BVES,GPAM,PEAR1,RAP1GAP,PALLD,WNT5A,D…
GO:BP	transport	GO:0006810	6.67818e-22	21.1753	4387	1801	459	26963	FXYD3,PTPN5,SLC39A4,SLC13A3,AQP1,TNFAIP8L3,TGM2,SNCAIP,CYGB,PRELID2,ENPP2,APLN,FNDC1,ABCA8A,HTR1D,GJB5,PRSS12,DAPK1,IGF1,ASIC1,KCNJ4,SRPX,TRP73,ANO9,LEP,MYLK2,SCN4B,GJB3,SLC16A9,ABCA9,SLC1A2,SLC8A1,SPON2,CCR7,CLDN1,ITGB2,KCTD14,LTBP4,IGFBP3,P2RX6,RHOBTB1,CAMSAP3,ANO1,SYK,KCNH3,IL1RN,SOCS2,MYT1,SSC5D,TRPC3,MYLK,PTGDS,NETO1,SFRP1,C1QTNF2,STRA6,MEGF6,EDN2,MYO5B,DNAJC6,ABCC12,KCNH6,SORCS2,NIPAL1,ATP1…
GO:BP	chordate embryonic development	GO:0043009	6.88785e-22	21.1619	790	1801	137	26963	CNTNAP2,SFRP2,SOX6,WNT7B,RTL1,GJB5,IGF1,SCO2,GJB3,CEBPA,DLX2,PLAC1,CAMSAP3,AXIN2,KRT19,CELSR1,ARHGDIG,SFRP1,COL3A1,CHST11,IGF2,SULF2,TCF7,ANGPT1,TGFB3,PRRX1,ALDH1A2,PEMT,MDFI,NRK,TGFB2,TTPA,ADAMTS3,PDGFRB,SOX10,NOTCH1,SOX18,ZFP36L1,SPINT2,PDGFRA,SCX,ETL4,GJA1,ADA,ZMIZ1,DLX1,TFEB,MAN2A1,RSPO3,FGFR2,SULF1,FUZ,ESX1,SPINT1,GATA4,GAS1,HOXD10,WNT11,WNT5A,EOMES,SHOX2,GLI2,NSDHL,TET1,HAND2,GATA2,FGFR1,SA…
GO:BP	negative regulation of signal transduction	GO:0009968	7.51031e-22	21.1243	1330	1801	193	26963	IGFBP5,NOTUM,SFRP2,FST,WNT7B,NDRG2,APLN,IGF1,TRABD2B,HTRA3,OPRL1,ADAMTS12,PPM1N,MMP3,DLX2,PRKAA2,MMP9,CCDC3,WNT5B,IL1RN,SOCS2,AXIN2,SFRP1,CHST11,FBN2,EMILIN1,DACT2,SULF2,APCDD1,ESR1,CHRDL1,TCF21,DRAXIN,RGS3,GLI1,TGFB3,GAS6,FRZB,HEY1,NRP1,TRP63,CD74,MDFI,CDH3,SHANK2,TGFB2,SOX10,NOTCH1,EGFL7,GRB10,RGS17,ACTN3,RASSF2,TLE3,LDLRAD4,DHRS3,CCDC88C,ADA,SLIT3,GPC3,SEMA6A,DLX1,CLU,DNM1,ECM1,NKD2,RGS10,DCN,…
GO:BP	regulation of cell adhesion	GO:0030155	7.73589e-22	21.1115	800	1801	138	26963	POSTN,SMOC2,TGM2,IL12RB1,ENPP2,IGF1,LEP,TNC,TNXB,CCR7,MMP2,KIF26B,DOCK8,CAMSAP3,SYK,IL1RN,ICOSL,VTCN1,KDR,IGF2,EMILIN1,DACT2,ASS1,PODXL,LAMA4,ITGAL,IGFBP2,ANGPT1,CD55,EPHA3,MDGA1,NRP1,SELE,IL4RA,CD74,TGFB2,S1PR1,NOTCH1,FAM107A,CELSR2,SPINT2,RELL2,ADA,H2-M5,HLX,ZMIZ1,FCHO1,SEMA6A,LRRC32,FBLN2,COL16A1,FMN1,LAMA1,ITGB3,TSPAN32,LIMCH1,GPAM,FZD4,RAP1GAP,ABI3BP,WNT5A,CD276,EFNA1,SMARCD3,ITGA2,FOXC2,PIK…
GO:BP	positive regulation of biosynthetic process	GO:0009891	1.0989e-21	20.959	2837	1801	330	26963	POSTN,SMOC2,PGC,SFRP2,SOX6,WNT7B,IL12RB1,DLX5,APLN,WNT3,IGF1,SEMA7A,TRP73,LEP,TNC,MYLK2,CEBPA,WNT10A,BMP10,SPON2,DLX2,CCR7,ITGB2,CCDC3,EDAR,SYK,MYT1,ICOSL,VTCN1,AXIN2,SFRP1,C1QTNF2,KDR,BMP15,IGF2,EMILIN1,PLAC8,ASS1,ID2,NDN,TRF,ALOX12B,SMPD3,ID3,SULF2,RAMP2,ESR1,ANGPT1,TCF21,CD55,IRF5,PGR,GCK,NOTCH3,GLI1,LUM,TGFB3,PRRX1,GAS6,SMAD9,IL1R1,ALDH1A2,HOXA13,PEMT,PHACTR1,C3,TRP63,OLFM1,IL4RA,FLT4,CD74,CD…
GO:BP	central nervous system development	GO:0007417	1.16661e-21	20.9331	1009	1801	160	26963	SEZ6L,CNTNAP2,AQP1,SFRP2,LAMC3,SOX6,WNT7B,DLX5,ENPP2,LINGO1,WNT3,IGF1,SEMA7A,TRP73,LEP,PLXDC1,SLC1A2,DLX2,TENM4,SFRP1,COL3A1,RTN4RL1,BACE2,AKR1C14,DCLK1,SRD5A2,ID2,NDN,ID3,CDH11,DRAXIN,NOTCH3,GLI1,SMAD9,ALDH1A2,FA2H,MDGA1,NRP1,PHACTR1,C3,ROR1,DUSP15,TTPA,ID4,S1PR1,RTN4RL2,SOX10,NOTCH1,RTN4R,NRP2,SHANK3,KIRREL3,CELSR2,MFSD2A,CCDC85C,POU3F1,ZMIZ1,EGF,DLX1,CLU,SMARCA1,LDLR,TACC1,CNTN2,FUZ,SLC6A4,DAA…
GO:BP	ossification	GO:0001503	1.48964e-21	20.8269	478	1801	100	26963	IGFBP5,NOTUM,SFRP2,MGP,WNT7B,DLX5,WNT3,IGF1,ALPL,LEP,ADAMTS12,SLC8A1,CEBPA,SCUBE3,IGFBP3,MMP2,AXIN2,SFRP1,FBN2,IGF2,ID2,SMPD3,ID3,COL6A1,CHRDL1,COL1A2,GLI1,NPPC,MN1,TRP63,ID4,PPARGC1B,S1PR1,NOTCH1,ACTN3,RASSF2,DHRS3,SCX,GJA1,GPC3,ECM1,SH3PXD2B,MAP2K6,PKDCC,SMAD6,LOX,TMEM119,CSGALNACT1,WNT11,WNT5A,SHOX2,GLI2,CD276,HAND2,FGFR1,LTBP3,FOXC2,PRICKLE1,BMP6,ROR2,ID1,ENPP1,RUNX3,SLC24A3,WNT4,LEF1,FGF2,MM…
GO:BP	gland development	GO:0048732	1.53563e-21	20.8137	527	1801	106	26963	IGFBP5,TGM2,WNT7B,WNT3,IGF1,TNC,CEBPA,WNT10A,CLDN1,SERPINF1,MMP2,EDAR,SOCS2,SFRP1,STRA6,IGF2,ASS1,ID2,SULF2,ESR1,TCF21,PGR,GLI1,TGFB3,FRZB,ALDH1A2,HOXA13,FA2H,NRP1,TRP63,TGFB2,ID4,FGF1,PDGFRB,SOX10,NOTCH1,DNAAF1,ATP7B,PDGFRA,APRT,GJA1,ADA,SCD1,HLX,EGF,MAN2A1,NTN1,SULF1,CACNB4,LAMA1,WNT11,NEURL1A,RAP1GAP,WNT5A,GLI2,HAND2,GATA2,FGFR1,ITGA2,COBL,DAG1,SEMA3C,HK2,IGSF3,WNT4,LEF1,FGF2,TFCP2L1,CAD,FOXF1…
GO:BP	epithelial cell proliferation	GO:0050673	2.43431e-21	20.6136	489	1801	101	26963	IGFBP5,SFRP2,FST,DLX5,APLN,IGF1,LEP,CLDN1,WFDC1,SERPINF1,IGFBP3,ENPEP,SERPINB1A,MUC16,SFRP1,KDR,ST8SIA1,IGF2,LGR5,ID2,SULF2,ESR1,PGR,GLI1,SERPINB1C,ALDH1A2,FA2H,TRP63,FLT4,COL8A2,CDH3,TGFB2,CCR3,FGF1,NOTCH1,EGFL7,ZFP36L1,GPBAR1,GJA1,HLX,GPC3,EGF,ECM1,FGFR2,SULF1,ITGB3,GAS1,ATOH8,RAP1GAP,WNT5A,GLI2,COL18A1,GATA2,FGFR1,MYCN,BMP6,ID1,RUNX3,FGF2,VEGFC,OSR1,PRKD1,SPARC,MMP14,CD34,CTSL,RPS6KA1,MAP2K1,F…
GO:BP	regulation of apoptotic process	GO:0042981	2.71347e-21	20.5665	1656	1801	223	26963	PTPN5,AQP1,SFRP2,TNFAIP8L3,TGM2,FNDC1,CNTFR,DAPK1,IGF1,LGALS2,SRPX,TRP73,LEP,PROKR1,IL20RA,CCR7,PRKAA2,MMP9,IGFBP3,MMP2,MGMT,DOCK8,IL1RN,VTCN1,SFRP1,CHST11,CRLF1,KDR,AKR1C14,EMILIN1,PLAC8,ID3,TCF7,RAMP2,ESR1,ANGPT1,DRAXIN,GM13057,IRF5,PGR,TGFB3,NPPC,HCK,GAS6,TSC22D3,FRZB,ALDH1A2,CFTR,HOXA13,NRP1,TRP63,PLK5,SLC2A3,OLFM1,FLT4,CD74,TNFSF10,TGFB2,DPEP1,TTPA,PDGFRB,SOX10,NOTCH1,GRIA4,CTSH,ZFP36L1,STK2…
GO:BP	positive regulation of cell migration	GO:0030335	3.23799e-21	20.4897	582	1801	112	26963	IGFBP5,POSTN,SMOC2,AQP1,MADCAM1,ENPP2,CXCL14,IGF1,SEMA7A,MMP3,CCR7,CLDN1,MMP9,WNT5B,MMP2,PDGFC,DOCK8,LGR6,MYLK,KDR,EDN2,IGF2,PODXL,ANGPT1,PGR,FAM110C,GLI1,GAS6,IL1R1,NRP1,SELE,FLT4,CD74,TGFB2,S1PR1,FGF1,PDGFRB,NOTCH1,CTSH,FAM107A,PDGFRA,PLVAP,STK39,SEMA6A,EGF,DAAM2,ITGB3,AOC3,ATOH8,FZD4,WNT5A,COL18A1,LBP,GATA2,FGFR1,ITGA2,FOXC2,CXCL16,PIK3R1,ROR2,SEMA3C,TMEM102,MGAT5,LEF1,SEMA6D,FGF2,EPHB2,VEGFC,…
GO:BP	developmental growth	GO:0048589	5.12319e-21	20.2905	788	1801	135	26963	CNTNAP2,POSTN,SFRP2,WNT7B,WNT3,IGF1,SEMA7A,FOXS1,TRP73,LEP,TNC,SLC1A2,BMP10,PLAC1,KIF26B,SOCS2,LGR6,COL14A1,TENM4,SFRP1,COL3A1,CHST11,KDR,STRA6,EDN2,IGF2,DCLK1,PLAC8,NDN,SMPD3,COL6A1,ESR1,DRAXIN,GLI1,NPPC,NPY1R,NRP1,C3,OLFM1,NRK,TGFB2,S1PR1,FGF1,PDGFRB,SOX10,NOTCH1,RTN4R,NRP2,ZFP36L1,COLQ,GAMT,PTGFRN,ACTN3,PDGFRA,MFSD2A,GJA1,HLX,SLIT3,ZMIZ1,FBLN5,SEMA6A,ECM1,FGFR2,NTN1,SH3PXD2B,FMN1,GATA4,PKDCC,S…
GO:BP	positive regulation of locomotion	GO:0040017	5.91226e-21	20.2282	629	1801	117	26963	IGFBP5,POSTN,SMOC2,AQP1,MADCAM1,ENPP2,CXCL14,IGF1,SEMA7A,MMP3,CCR7,CLDN1,MMP9,WNT5B,MMP2,PDGFC,DOCK8,LGR6,MYLK,KDR,EDN2,IGF2,PODXL,TRF,ANGPT1,PGR,FAM110C,GLI1,GAS6,IL1R1,NRP1,SELE,FLT4,CD74,TGFB2,S1PR1,FGF1,PDGFRB,NOTCH1,CTSH,FAM107A,PDGFRA,PLVAP,STK39,SEMA6A,EGF,NTN1,DAAM2,ITGB3,AOC3,ATOH8,BVES,FZD4,WNT5A,COL18A1,LBP,GATA2,FGFR1,ITGA2,SEMA5A,FOXC2,CXCL16,PIK3R1,ROR2,SEMA3C,TMEM102,MGAT5,LEF1,SEM…
GO:BP	positive regulation of cell motility	GO:2000147	6.13071e-21	20.2125	612	1801	115	26963	IGFBP5,POSTN,SMOC2,AQP1,MADCAM1,ENPP2,CXCL14,IGF1,SEMA7A,MMP3,CCR7,CLDN1,MMP9,WNT5B,MMP2,PDGFC,DOCK8,LGR6,MYLK,KDR,EDN2,IGF2,PODXL,TRF,ANGPT1,PGR,FAM110C,GLI1,GAS6,IL1R1,NRP1,SELE,FLT4,CD74,TGFB2,S1PR1,FGF1,PDGFRB,NOTCH1,CTSH,FAM107A,PDGFRA,PLVAP,STK39,SEMA6A,EGF,NTN1,DAAM2,ITGB3,AOC3,ATOH8,FZD4,WNT5A,COL18A1,LBP,GATA2,FGFR1,ITGA2,FOXC2,CXCL16,PIK3R1,ROR2,SEMA3C,TMEM102,MGAT5,LEF1,SEMA6D,FGF2,EPH…
GO:BP	establishment of localization	GO:0051234	1.37805e-20	19.8607	4689	1801	478	26963	FXYD3,PTPN5,SLC39A4,SLC13A3,AQP1,TNFAIP8L3,TGM2,SNCAIP,CYGB,PRELID2,ENPP2,APLN,FNDC1,ABCA8A,HTR1D,GJB5,PRSS12,DAPK1,IGF1,ASIC1,KCNJ4,FRMPD1,SRPX,TRP73,ANO9,LEP,MYLK2,SCN4B,GJB3,SLC16A9,ABCA9,SLC1A2,SLC8A1,SPON2,CCR7,CLDN1,ITGB2,KCTD14,LTBP4,IGFBP3,P2RX6,RHOBTB1,CAMSAP3,ANO1,SYK,KCNH3,IL1RN,SOCS2,MYT1,SSC5D,TRPC3,MYLK,PTGDS,NETO1,SFRP1,C1QTNF2,STRA6,MEGF6,EDN2,MYO5B,DNAJC6,ABCC12,KCNH6,SORCS2,NIPA…
GO:BP	sensory organ development	GO:0007423	1.46574e-20	19.8339	653	1801	119	26963	AQP1,LAMC3,ANGPTL7,UNC45B,DLX5,CXCL14,IGF1,SCO2,CEBPA,FREM2,WNT10A,LCTL,DLX2,SERPINF1,MYCL,CELSR1,KDR,STRA6,FJX1,FBN2,LGR5,DCLK1,KRT13,CHRDL1,TGFB3,PRRX1,FRZB,ALDH1A2,HOXA13,NRP1,ROR1,TPRN,COL8A2,TGFB2,PDGFRB,NOTCH1,NTF5,PDGFRA,MFSD2A,GJA1,DLX1,MAN2A1,NTN1,FUZ,SH3PXD2B,BFSP2,LAMA1,BNC2,GAS1,C1QTNF5,SLC17A7,FZD4,WNT5A,GLI2,MERTK,HAND2,CACNA1C,SMARCD3,GATA2,FGFR1,SALL2,FOXC2,BIRC7,HSF4,MYCN,PRICKLE…
GO:BP	neuron projection development	GO:0031175	1.4729e-20	19.8318	1131	1801	170	26963	PTPN5,CNTNAP2,POSTN,SFRP2,WNT7B,DLX5,LINGO1,NYAP2,WNT3,SEMA7A,TNC,TNXB,SERPINF1,MMP2,CAMSAP3,NGEF,SFRP1,RTN4RL1,KDR,EDN2,DCLK1,NDN,UGT8A,CDH11,DRAXIN,NOTCH3,EPHA3,PRRX1,NREP,ABI3,NRP1,PHACTR1,ROR1,PLK5,OLFM1,TPRN,TGFB2,MATN2,RTN4RL2,NOTCH1,RTN4R,TLX2,NRP2,ACTL9,SHANK3,INPP5J,KIRREL3,CELSR2,NTF5,MFSD2A,GJA1,NEXN,SLIT3,SEMA6A,CLU,LTK,NTN1,NBL1,CNTN2,RUNX1T1,LAMA1,UNC5B,GAS1,XK,FZD4,NEURL1A,ABI3BP,P…
GO:BP	neuron development	GO:0048666	2.97297e-20	19.5268	1289	1801	185	26963	PTPN5,CNTNAP2,POSTN,SFRP2,WNT7B,DLX5,LINGO1,NYAP2,WNT3,SEMA7A,TRP73,LEP,TNC,TNXB,SERPINF1,MMP2,CAMSAP3,NGEF,TENM4,SFRP1,RTN4RL1,KDR,EDN2,DCLK1,ID2,NDN,UGT8A,CDH11,DRAXIN,NOTCH3,EPHA3,PRRX1,NREP,ABI3,NRP1,PHACTR1,C3,ROR1,PLK5,OLFM1,TPRN,TGFB2,MATN2,RTN4RL2,NOTCH1,RTN4R,TLX2,NRP2,ACTL9,SHANK3,INPP5J,KIRREL3,CELSR2,NTF5,C1QL1,MFSD2A,GJA1,NEXN,SLIT3,ZMIZ1,SEMA6A,CLU,LTK,NTN1,NBL1,CNTN2,RUNX1T1,LAMA1,…
GO:BP	cartilage development	GO:0051216	6.75555e-20	19.1703	217	1801	62	26963	SFRP2,SOX6,MGP,WNT7B,OGN,LEP,ADAMTS12,BMP10,DLX2,WNT5B,AXIN2,COL3A1,CHST11,SMPD3,SULF2,COL6A1,PRRX1,NPPC,SMAD9,FRZB,TGFB2,SCX,ECM1,SULF1,PKDCC,CSGALNACT1,WNT5A,SHOX2,GLI2,HAND2,FGFR1,LTBP3,MYCN,BMP6,RUNX3,FGF2,MMP13,OSR1,BGN,CHADL,BMP1,THBS3,ADAMTS7,ITGB8,FGF9,HIF1A,NPR2,WNT2B,RARA,EVC,SOX5,ZFP219,NFIB,COL1A1,MAPK3,RARG,GLI3,KAT2A,THRA,BMP4,WNT9A,CREB3L2
GO:BP	limb development	GO:0060173	9.74411e-20	19.0113	199	1801	59	26963	SFRP2,DLX5,WNT3,FREM2,COL3A1,CHST11,FBN2,COL6A1,PRRX1,ALDH1A2,HOXA13,TRP63,TGFB2,NOTCH1,SCX,GJA1,GPC3,RSPO3,SULF1,FUZ,FMN1,PKDCC,GAS1,HOXD10,FRAS1,WNT5A,SHOX2,GLI2,HAND2,CACNA1C,FGFR1,AFF3,MYCN,PRICKLE1,SEMA3C,LEF1,OSR1,ECE1,RDH10,FGF8,B4GALNT1,FGF9,NPR2,RARA,ZFP219,RARG,GLI3,ZNRF3,CHD7,KAT2A,HOXC13,HOXD9,LRP4,BMP4,WNT9A,NOTCH2,MECOM,PBX1,ITGA6
GO:BP	appendage development	GO:0048736	9.74411e-20	19.0113	199	1801	59	26963	SFRP2,DLX5,WNT3,FREM2,COL3A1,CHST11,FBN2,COL6A1,PRRX1,ALDH1A2,HOXA13,TRP63,TGFB2,NOTCH1,SCX,GJA1,GPC3,RSPO3,SULF1,FUZ,FMN1,PKDCC,GAS1,HOXD10,FRAS1,WNT5A,SHOX2,GLI2,HAND2,CACNA1C,FGFR1,AFF3,MYCN,PRICKLE1,SEMA3C,LEF1,OSR1,ECE1,RDH10,FGF8,B4GALNT1,FGF9,NPR2,RARA,ZFP219,RARG,GLI3,ZNRF3,CHD7,KAT2A,HOXC13,HOXD9,LRP4,BMP4,WNT9A,NOTCH2,MECOM,PBX1,ITGA6
GO:BP	morphogenesis of a branching structure	GO:0001763	1.28287e-19	18.8918	226	1801	63	26963	SFRP2,TGM2,MGP,ADAMTS16,IGF1,TNC,DLX2,CELSR1,SFRP1,KDR,ESR1,ANGPT1,TCF21,PGR,HOXA13,NRP1,TRP63,HS3ST3B1,FGF1,SOX10,NOTCH1,CTSH,SPINT2,PDGFRA,GPC3,EGF,RSPO3,SULF1,LAMA1,SPINT1,WNT5A,SHOX2,GLI2,FGFR1,FOXC2,MYCN,DAG1,SEMA3C,EPHA7,NFATC4,WNT4,LEF1,FGF2,MMP14,FOXF1,RXRA,WT1,ACVR1,RDH10,FOXA2,FGF8,HOXB13,PLXND1,WNT2B,MAGED1,VANGL2,GLI3,NPNT,PML,BMP4,RERE,CXCL12,PBX1
GO:BP	bone development	GO:0060348	2.31755e-19	18.635	235	1801	64	26963	NOTUM,TGM2,DLX5,OGN,IGF1,ALPL,LEP,ADAMTS12,TTC9,PDGFC,AXIN2,COL3A1,KDR,SRD5A2,SMPD3,SULF2,COL6A1,TGFB3,NPPC,SMAD9,ACTN3,DHRS3,SCX,GJA1,FBLN5,ECM1,FGFR2,SULF1,SH3PXD2B,MAP2K6,BNC2,LOX,TMEM119,CSGALNACT1,SHOX2,GPR68,LTBP3,BMP6,MMP13,BGN,SPARC,MMP14,SPNS2,FAM20C,PLXNB1,FGF8,THBS3,ADAMTS7,NAB2,NPR2,RARA,EVC,MAPK11,DYM,COL1A1,NFIX,INSIG1,RARG,GLI3,VKORC1,KAT2A,SLC10A7,BMP4,NOTCH2
GO:BP	cell projection morphogenesis	GO:0048858	2.35296e-19	18.6284	719	1801	124	26963	CNTNAP2,POSTN,WNT7B,DLX5,ENPP2,NYAP2,WNT3,SEMA7A,ANO1,NGEF,RTN4RL1,KDR,EDN2,DCLK1,NDN,UGT8A,CDH11,DRAXIN,NOTCH3,ABI3,NRP1,PHACTR1,OLFM1,TGFB2,MATN2,NOTCH1,RTN4R,TLX2,NRP2,ACTL9,SHANK3,KIRREL3,CELSR2,NTF5,MFSD2A,GJA1,NEXN,SLIT3,SEMA6A,CLU,NTN1,NBL1,CNTN2,LAMA1,UNC5B,ITGB3,GAS1,XK,FZD4,ABI3BP,PALLD,WNT5A,ITPKA,SHOX2,GLI2,MGLL,DOCK10,EFNA1,TET1,LZTS1,CAMK2B,SEMA5A,COBL,PRICKLE1,DAG1,SEMA3C,EFNA2,CPN…
GO:BP	regulation of response to external stimulus	GO:0032101	2.37293e-19	18.6247	1110	1801	165	26963	CNTNAP2,SMOC2,PGC,IL12RB1,CXCL14,WNT3,IGF1,SEMA7A,LGALS2,LEP,TNC,ADAMTS12,CEBPA,CCR7,WFDC1,SYK,SERPINB1A,MUC16,RTN4RL1,KDR,EDN2,IGF2,EMILIN1,SUSD4,ESR1,CD55,ALOX5AP,GAS6,CXCL1,IL1R1,NRP1,C3,TRIL,CD74,S1PR1,FGF1,PDGFRB,NOTCH1,RTN4R,CLEC2D,PDGFRA,SERPING1,ADA,H2-M5,STK39,SEMA6A,IL22RA1,LDLR,IGTP,NBL1,C1QTNF3,IFI205,TSPAN32,TYRO3,LACC1,IL33,AOC3,RFTN1,WNT5A,IRGM2,MGLL,CD276,LBP,USP18,FGFR1,ITGA2,SEM…
GO:BP	regulation of cellular response to growth factor stimulus	GO:0090287	2.38129e-19	18.6232	320	1801	76	26963	SMOC2,SFRP2,FST,APLN,HTRA3,ADAMTS12,SCUBE3,SFRP1,CHST11,KDR,FBN2,EMILIN1,SULF2,ANGPT1,CHRDL1,TGFB3,NREP,HOXA13,NRP1,CDH3,ADAMTS3,FGF1,NOTCH1,GRB10,LDLRAD4,KCP,GPC3,SEMA6A,DLX1,DCN,SULF1,NBL1,FUZ,GATA4,SMAD6,LOX,FZD4,WNT5A,TET1,CREB3L1,FGFR1,NEO1,WNT4,FGF2,VEGFC,RASL11B,SLC2A10,FZD1,RGMA,FAM20C,GPC1,FGF9,HIF1A,TGFBR3,CCBE1,GATA6,IL17RD,CRB2,CADM4,BAMBI,TMEM204,CAV1,HTRA1,TCF4,PTPRF,SKIL,NEDD4,HES1…
GO:BP	positive regulation of macromolecule biosynthetic process	GO:0010557	5.68405e-19	18.2453	2708	1801	310	26963	POSTN,SMOC2,PGC,SFRP2,SOX6,WNT7B,IL12RB1,DLX5,APLN,WNT3,IGF1,SEMA7A,TRP73,LEP,TNC,MYLK2,CEBPA,WNT10A,BMP10,SPON2,DLX2,CCR7,EDAR,SYK,MYT1,ICOSL,VTCN1,AXIN2,SFRP1,C1QTNF2,KDR,BMP15,IGF2,EMILIN1,PLAC8,ID2,NDN,TRF,ALOX12B,ID3,SULF2,RAMP2,ESR1,ANGPT1,TCF21,CD55,IRF5,PGR,GCK,NOTCH3,GLI1,LUM,TGFB3,PRRX1,GAS6,SMAD9,IL1R1,ALDH1A2,HOXA13,PHACTR1,C3,TRP63,OLFM1,IL4RA,FLT4,CD74,CDH3,TGFB2,ID4,AKAP8L,SPIB,PPA…
GO:BP	epithelial cell differentiation	GO:0030855	6.31647e-19	18.1995	773	1801	129	26963	FST,DLX5,MADCAM1,SULT2B1,IGF1,ROBO4,TRP73,CEBPA,CLDN1,MMP9,CAMSAP3,MYCL,KRT9,KRT19,KRT14,KDR,KRT13,DACT2,ID2,PODXL,ID3,SPRR2F,COL6A1,ESR1,TCF21,PGR,GLI1,NPPC,FRZB,CFTR,HOXA13,FA2H,TRP63,TPRN,CDH3,TGFB2,S1PR1,NOTCH1,SOX18,PTGS1,ZFP36L1,SPINT2,SCX,CCDC88C,GJA1,POU3F1,SPRR1A,CRB3,BFSP2,LAMA1,GATA4,TST,KRT83,WNT11,ATOH8,FZD4,PALLD,WNT5A,GLI2,IVL,COL18A1,DSP,GATA2,FGFR1,ITGA2,FOXC2,HSF4,MYCN,BMP6,PDZD…
GO:BP	morphogenesis of a branching epithelium	GO:0061138	8.90202e-19	18.0505	207	1801	59	26963	SFRP2,TGM2,MGP,ADAMTS16,IGF1,TNC,CELSR1,SFRP1,KDR,ESR1,ANGPT1,TCF21,PGR,HOXA13,NRP1,TRP63,HS3ST3B1,FGF1,SOX10,NOTCH1,CTSH,SPINT2,PDGFRA,GPC3,EGF,RSPO3,SULF1,LAMA1,SPINT1,WNT5A,GLI2,FGFR1,FOXC2,MYCN,DAG1,SEMA3C,NFATC4,WNT4,LEF1,FGF2,MMP14,FOXF1,RXRA,WT1,ACVR1,RDH10,FOXA2,FGF8,HOXB13,PLXND1,WNT2B,MAGED1,VANGL2,GLI3,NPNT,PML,BMP4,CXCL12,PBX1
GO:BP	regulation of localization	GO:0032879	1.75541e-18	17.7556	2151	1801	260	26963	FXYD3,PTPN5,AQP1,TGM2,SNCAIP,APLN,FNDC1,ABCA8A,HTR1D,DAPK1,IGF1,ASIC1,ARHGEF16,LEP,MYLK2,SCN4B,SLC1A2,CCR7,PRKAA2,IGFBP3,ANO1,SYK,IL1RN,MYT1,TRPC3,MYLK,ARHGDIG,SFRP1,C1QTNF2,EDN2,DNAJC6,DCLK1,ATP1B1,TRF,ALOX12B,SMPD3,RYR3,ESR1,ANGPT1,PLCB2,ABCB4,RASL10B,GCK,TGFB3,EPHA3,NPPC,HCK,LIPG,GAS6,NPY1R,CXCL1,SYT5,CACNA1G,CFTR,ABI3,SELE,C3,IL4RA,CD74,MLC1,CDH3,TGFB2,SLC43A1,AKAP8L,PDGFRB,NOTCH1,PTGS1,GRIN2…
GO:BP	positive regulation of MAPK cascade	GO:0043410	2.07406e-18	17.6832	482	1801	95	26963	TNFAIP8L3,WNT7B,IGF1,SEMA7A,TRP73,LEP,CCR7,IGFBP3,PDGFC,EDAR,SYK,ADRA1B,C1QTNF2,KDR,IGF2,ALOX12B,ESR1,ANGPT1,TGFB3,GAS6,NRP1,C3,FLT4,IGFBP6,CD74,DUSP15,NRK,TGFB2,FGF1,PDGFRB,NOTCH1,RASSF2,PDGFRA,GPBAR1,RELL2,STK39,EGF,FGFR2,C1QTNF3,MAP2K6,MAP3K5,ITGB3,WNT5A,FGFR3,EFNA1,HAND2,FGFR1,ARRB1,BIRC7,SH3RF3,MIF,C1QTNF1,WNT4,FGF2,NENF,PDE8A,PRKCE,TRIM30A,BCAR3,FGF8,IL6RA,SORBS3,EDA2R,PDGFA,MAP2K1,FGF9,CDO…
GO:BP	positive regulation of intracellular signal transduction	GO:1902533	2.07855e-18	17.6822	1133	1801	165	26963	IGFBP5,TNFAIP8L3,TGM2,WNT7B,IGF1,SEMA7A,TRP73,LEP,NPR1,IL20RA,BMP10,CCR7,IGFBP3,MMP2,PDGFC,EDAR,SYK,ADRA1B,COL3A1,C1QTNF2,KDR,EDN2,IGF2,AKR1C14,ALOX12B,SMPD3,ITGAL,ESR1,ANGPT1,FAM110C,TGFB3,NPPC,GAS6,NRP1,MN1,C3,ROR1,FLT4,IGFBP6,CD74,DUSP15,NRK,TNFSF10,TGFB2,FGF1,PDGFRB,NOTCH1,MST1R,RTN4R,SERPINA12,S100A4,RASSF2,PDGFRA,GPBAR1,RELL2,ADA,STK39,EGF,CLU,FGFR2,LTK,DCN,C1QTNF3,MAP2K6,MAP3K5,UNC5B,ITGB3…
GO:BP	cell surface receptor protein tyrosine kinase signaling pathway	GO:0007169	2.09686e-18	17.6784	602	1801	109	26963	IGFBP5,SMOC2,APLN,IGF1,LEP,ADAMTS12,MMP9,IGFBP3,PDGFC,SYK,SOCS2,NGEF,KDR,IGF2,EMILIN1,NDN,SMPD3,SULF2,COL6A1,IGFBP2,ESR1,ANGPT1,EPHA3,HCK,NRP1,ROR1,FLT4,IGFBP6,FAM83B,CDH3,ADAMTS3,FGF1,PDGFRB,NOTCH1,MST1R,SERPINA12,NRP2,GRB10,VWA2,NTF5,PDGFRA,TSPAN9,SEMA6A,EGF,FGFR2,LTK,DCN,SULF1,FOXO1,FUZ,ITGB3,LOX,TYRO3,FZD4,WNT5A,FGFR3,MERTK,EFNA1,CREB3L1,FGFR1,FOXC2,PIK3R1,AFAP1L2,PRICKLE1,ROR2,EFNA2,PLAT,EPH…
GO:BP	homeostatic process	GO:0042592	2.73099e-18	17.5637	1834	1801	231	26963	SPRR2A2,IGFBP5,CNTNAP2,SLC39A4,AQP1,SOX6,TGM2,WNT7B,APLN,TNFRSF11B,SGCD,IGF1,CAR12,SCO2,LGALS2,ALPL,LEP,SLC8A1,CEBPA,IL20RA,CCR7,PRKAA2,SERPINF1,PDGFC,ANO1,SYK,IL1RN,MYT1,SERPINB1A,COL14A1,TRPC3,COL3A1,KDR,BACE2,EDN2,PLAC8,ID2,LAMA4,ATP1B1,NDN,TRF,COL6A1,RYR3,ANGPT1,PLCB2,ABCB4,ELOVL6,GCK,NPPC,LIPG,GAS6,NPY1R,TSC22D3,CFTR,HOXA13,SLC30A2,FMO2,PEMT,IL4RA,TLCD1,CD74,CDH3,TGFB2,GNB3,TTPA,PPARGC1B,S1P…
GO:BP	plasma membrane bounded cell projection morphogenesis	GO:0120039	2.8283e-18	17.5485	712	1801	121	26963	CNTNAP2,POSTN,WNT7B,DLX5,ENPP2,NYAP2,WNT3,SEMA7A,NGEF,RTN4RL1,KDR,EDN2,DCLK1,NDN,UGT8A,CDH11,DRAXIN,NOTCH3,ABI3,NRP1,PHACTR1,OLFM1,TGFB2,MATN2,NOTCH1,RTN4R,TLX2,NRP2,ACTL9,SHANK3,KIRREL3,CELSR2,NTF5,MFSD2A,GJA1,NEXN,SLIT3,SEMA6A,CLU,NTN1,NBL1,CNTN2,LAMA1,UNC5B,GAS1,XK,FZD4,ABI3BP,PALLD,WNT5A,ITPKA,SHOX2,GLI2,MGLL,DOCK10,EFNA1,TET1,LZTS1,CAMK2B,SEMA5A,COBL,PRICKLE1,DAG1,SEMA3C,EFNA2,CPNE5,NEO1,PLX…
GO:BP	regulation of MAPK cascade	GO:0043408	2.96956e-18	17.5273	667	1801	116	26963	TNFAIP8L3,WNT7B,NDRG2,IGF1,SEMA7A,TRP73,LEP,MYLK2,CCR7,IGFBP3,PDGFC,EDAR,SYK,ADRA1B,C1QTNF2,KDR,IGF2,EMILIN1,ALOX12B,ESR1,ANGPT1,TGFB3,GAS6,NRP1,C3,FLT4,IGFBP6,CD74,DUSP15,MDFI,NRK,TGFB2,FGF1,PDGFRB,NOTCH1,RASSF2,PDGFRA,GPBAR1,RELL2,STK39,SEMA6A,EGF,FGFR2,FOXO1,C1QTNF3,MAP2K6,MAP3K5,ITGB3,WNT5A,FGFR3,EFNA1,HAND2,FGFR1,ARRB1,BIRC7,SH3RF3,DAG1,MIF,C1QL4,EPHA7,ID1,C1QTNF1,WNT4,FGF2,EPHB2,NENF,PDE8A,…
GO:BP	mesenchyme development	GO:0060485	4.10986e-18	17.3862	297	1801	71	26963	SFRP2,WNT7B,SEMA7A,WNT10A,AXIN2,SFRP1,TCF21,TGFB3,FRZB,ALDH1A2,NRP1,OLFM1,TGFB2,SOX10,NOTCH1,NRP2,ZFP36L1,LDLRAD4,SCX,SLC39A10,GJA1,SEMA6A,FGFR2,FUZ,GATA4,BNC2,WNT11,WNT5A,EOMES,EFNA1,HAND2,FGFR1,FOXC2,EMP2,PRICKLE1,DAG1,SEMA3C,FBXL17,WNT4,LEF1,SEMA6D,OSR1,NOLC1,HEY2,FOXF1,RXRA,PTK7,ACVR1,RDH10,FN1,FOXA2,FGF8,NOS3,FGF9,HIF1A,TGFBR3,SEMA4C,IL17RD,CRB2,BAMBI,VANGL2,COL1A1,MAPK3,ERBB3,NEDD4,HES1,BMP…
GO:BP	neuron projection morphogenesis	GO:0048812	4.20028e-18	17.3767	697	1801	119	26963	CNTNAP2,POSTN,WNT7B,DLX5,NYAP2,WNT3,SEMA7A,NGEF,RTN4RL1,KDR,EDN2,DCLK1,NDN,UGT8A,CDH11,DRAXIN,NOTCH3,ABI3,NRP1,PHACTR1,OLFM1,TGFB2,MATN2,NOTCH1,RTN4R,TLX2,NRP2,ACTL9,SHANK3,KIRREL3,CELSR2,NTF5,MFSD2A,GJA1,NEXN,SLIT3,SEMA6A,CLU,NTN1,NBL1,CNTN2,LAMA1,UNC5B,GAS1,XK,FZD4,ABI3BP,PALLD,WNT5A,ITPKA,SHOX2,GLI2,MGLL,DOCK10,EFNA1,TET1,LZTS1,CAMK2B,SEMA5A,COBL,PRICKLE1,DAG1,SEMA3C,EFNA2,CPNE5,NEO1,PLXNA4,EP…
GO:BP	wound healing	GO:0042060	4.26881e-18	17.3697	381	1801	82	26963	SMOC2,AQP1,IGF1,ENTPD2,CLDN1,WFDC1,SYK,MUC16,MYLK,CELSR1,COL3A1,KDR,EMILIN1,GAS6,TGFB2,FGF1,PDGFRA,SERPING1,TSPAN9,PROCR,GATA4,SLC6A4,ITGB3,TSPAN32,ANGPTL2,TYRO3,PEAR1,SERPIND1,ABI3BP,WNT5A,DSP,MERTK,ARHGEF19,GATA2,FOXC2,PROZ,DAG1,COL5A1,PLAT,C1QTNF1,WNT4,FGF2,EPHB2,HPSE,TSPAN8,PRKCE,CD34,PTK7,FN1,SELP,FOXA2,IL6RA,RHOC,PDGFA,HIF1A,ST3GAL4,NPR2,PRKCA,CADM4,PTPRJ,RREB1,PRKG1,CAV1,ANXA5,FKBP10,VANGL…
GO:BP	appendage morphogenesis	GO:0035107	4.41212e-18	17.3554	162	1801	51	26963	SFRP2,DLX5,WNT3,FREM2,COL3A1,CHST11,FBN2,COL6A1,PRRX1,ALDH1A2,HOXA13,TRP63,TGFB2,NOTCH1,GJA1,GPC3,SULF1,FUZ,FMN1,PKDCC,GAS1,HOXD10,FRAS1,WNT5A,SHOX2,GLI2,HAND2,CACNA1C,FGFR1,AFF3,MYCN,PRICKLE1,SEMA3C,LEF1,OSR1,ECE1,RDH10,FGF8,FGF9,NPR2,ZFP219,RARG,GLI3,CHD7,HOXD9,LRP4,BMP4,WNT9A,NOTCH2,MECOM,PBX1
GO:BP	limb morphogenesis	GO:0035108	4.41212e-18	17.3554	162	1801	51	26963	SFRP2,DLX5,WNT3,FREM2,COL3A1,CHST11,FBN2,COL6A1,PRRX1,ALDH1A2,HOXA13,TRP63,TGFB2,NOTCH1,GJA1,GPC3,SULF1,FUZ,FMN1,PKDCC,GAS1,HOXD10,FRAS1,WNT5A,SHOX2,GLI2,HAND2,CACNA1C,FGFR1,AFF3,MYCN,PRICKLE1,SEMA3C,LEF1,OSR1,ECE1,RDH10,FGF8,FGF9,NPR2,ZFP219,RARG,GLI3,CHD7,HOXD9,LRP4,BMP4,WNT9A,NOTCH2,MECOM,PBX1
GO:BP	regulation of transport	GO:0051049	4.73605e-18	17.3246	1743	1801	222	26963	FXYD3,PTPN5,AQP1,TGM2,SNCAIP,APLN,FNDC1,ABCA8A,HTR1D,DAPK1,IGF1,ASIC1,LEP,MYLK2,SCN4B,SLC1A2,CCR7,IGFBP3,ANO1,SYK,IL1RN,MYT1,TRPC3,MYLK,SFRP1,C1QTNF2,EDN2,DNAJC6,ATP1B1,TRF,ALOX12B,SMPD3,ESR1,ANGPT1,ABCB4,RASL10B,GCK,TGFB3,EPHA3,NPPC,HCK,LIPG,GAS6,NPY1R,CXCL1,SYT5,CACNA1G,CFTR,SELE,C3,IL4RA,CD74,MLC1,CDH3,TGFB2,SLC43A1,AKAP8L,PDGFRB,NOTCH1,PTGS1,GRIN2C,KCNH2,SHANK3,GRB10,SLC38A3,GJA1,ADA,STK39,SN…
GO:BP	gliogenesis	GO:0042063	1.44072e-17	16.8414	388	1801	82	26963	CNTNAP2,LAMC3,SOX6,ENPP2,LINGO1,IGF1,TRP73,DLX2,ANO1,TENM4,COL3A1,BACE2,RNF112,ID2,NDN,TRF,COL6A1,APCDD1,FA2H,ROR1,DUSP15,TGFB2,MATN2,ID4,SOX10,NOTCH1,SHANK3,POU3F1,ZMIZ1,DLX1,CLU,LDLR,NTN1,SPINT1,ADAM22,DAAM2,GJC2,IL33,EOMES,MYRF,MMP24,MYCN,ROR2,BOK,DAG1,LEF1,FGF2,VEGFC,TLR2,MMP14,FN1,GPC1,DBI,MAP2K1,NAB2,PTPRJ,SOX5,NFIB,NFIX,ULK4,MAPK3,ERBB3,TNFRSF1B,CD9,GLI3,MYD88,CASZ1,HES1,TPPP,CNP,CCL2,TMEM…
GO:BP	cell morphogenesis involved in neuron differentiation	GO:0048667	1.52611e-17	16.8164	644	1801	112	26963	CNTNAP2,WNT7B,DLX5,WNT3,SEMA7A,NGEF,RTN4RL1,EDN2,DCLK1,ID2,NDN,CDH11,DRAXIN,NOTCH3,ABI3,NRP1,PHACTR1,OLFM1,TPRN,TGFB2,MATN2,NOTCH1,RTN4R,TLX2,NRP2,ACTL9,SHANK3,CELSR2,MFSD2A,NEXN,SLIT3,SEMA6A,NTN1,CNTN2,LAMA1,UNC5B,GAS1,XK,FZD4,ABI3BP,PALLD,WNT5A,ITPKA,SHOX2,GLI2,MGLL,DOCK10,EFNA1,TET1,LZTS1,CAMK2B,SEMA5A,COBL,PRICKLE1,DAG1,SEMA3C,EFNA2,PDZD7,NEO1,PLXNA4,EPHA7,ID1,LHX4,RUNX3,NFATC4,ZDHHC15,SEMA6D…
GO:BP	regulation of intracellular signal transduction	GO:1902531	2.77298e-17	16.5571	1912	1801	235	26963	SEZ6L,IGFBP5,TNFAIP8L3,TGM2,WNT7B,NDRG2,IGF1,SEMA7A,TRP73,LEP,MYLK2,OPRL1,PPM1N,NPR1,IL20RA,BMP10,MMP3,CCR7,PRKAA2,MMP9,IGFBP3,MMP2,PDGFC,EDAR,SYK,ADRA1B,SFRP1,COL3A1,C1QTNF2,KDR,EDN2,IGF2,AKR1C14,EMILIN1,ALOX12B,SMPD3,ITGAL,ESR1,ANGPT1,TCF21,FAM110C,TGFB3,NPPC,GAS6,NRP1,MN1,C3,TRP63,ROR1,FLT4,IGFBP6,CD74,DUSP15,MDFI,NRK,TNFSF10,SHANK2,TGFB2,FGF1,PDGFRB,CYTH4,NOTCH1,MST1R,RTN4R,SERPINA12,S100A4,A…
GO:BP	regulation of epithelial cell proliferation	GO:0050678	6.44673e-17	16.1907	405	1801	83	26963	SFRP2,DLX5,APLN,IGF1,LEP,CLDN1,WFDC1,SERPINF1,MUC16,SFRP1,KDR,ST8SIA1,IGF2,SULF2,ESR1,PGR,GLI1,ALDH1A2,FA2H,TRP63,FLT4,CDH3,TGFB2,CCR3,FGF1,NOTCH1,EGFL7,ZFP36L1,GPBAR1,GJA1,HLX,GPC3,EGF,ECM1,FGFR2,SULF1,ITGB3,GAS1,ATOH8,RAP1GAP,WNT5A,GLI2,COL18A1,GATA2,FGFR1,MYCN,BMP6,ID1,RUNX3,FGF2,VEGFC,OSR1,PRKD1,SPARC,CTSL,FGF9,PRKCA,MAGED1,NR2F2,RREB1,CYBA,MCC,STAT1,SAAL1,CAV1,NFIB,HTRA1,APOE,FZD7,PTPRK,OVOL…
GO:BP	cellular response to chemical stimulus	GO:0070887	9.35758e-17	16.0288	2527	1801	287	26963	IGFBP5,POSTN,SMOC2,AQP1,SAA3,TGM2,WNT7B,CYGB,ENPP2,FNDC1,MSMP,CXCL14,DAPK1,IGF1,ARHGEF16,CRIP1,ALPL,LEP,TNC,GJB3,SLC1A2,CEBPA,SPON2,MMP3,CCR7,CLDN1,PRKAA2,MMP9,SERPINF1,CYP2S1,MMP2,PDGFC,AK4,ANO1,SYK,SOCS2,MYT1,PPP1R1B,AXIN2,MYLK,SFRP1,COL3A1,KDR,EDN2,IGF2,AKR1C14,KRT13,ASS1,ID2,TRF,SMPD3,ID3,COL6A1,RYR3,RAMP2,IGFBP2,ESR1,ABCB4,TCF21,CST11,CD55,COL1A2,ALOX5AP,PGR,GCK,EPHA3,CHRM4,NPPC,GAS6,SMAD9,C…
GO:BP	head development	GO:0060322	9.68646e-17	16.0138	780	1801	125	26963	SEZ6L,CNTNAP2,AQP1,SFRP2,SOX6,WNT7B,DLX5,WNT3,IGF1,SEMA7A,TRP73,SLC1A2,DLX2,MMP2,SFRP1,COL3A1,RTN4RL1,STRA6,AKR1C14,DCLK1,SRD5A2,ID2,DRAXIN,NOTCH3,GLI1,TGFB3,SMAD9,ALDH1A2,MDGA1,NRP1,PHACTR1,TGFB2,ID4,S1PR1,RTN4RL2,NOTCH1,RTN4R,NRP2,SHANK3,KIRREL3,CELSR2,PDGFRA,SCX,MFSD2A,CCDC85C,POU3F1,ZMIZ1,EGF,DLX1,SMARCA1,TACC1,CNTN2,SLC6A4,GAS1,TYRO3,FZD4,WNT5A,EOMES,GLI2,PCDH18,GATA2,FGFR1,SEMA5A,PRICKLE1,E…
GO:BP	transforming growth factor beta receptor superfamily signaling pathway	GO:0141091	1.05556e-16	15.9765	352	1801	76	26963	SFRP2,FST,DLX5,HTRA3,BMP10,SCUBE3,LTBP4,AMHR2,SFRP1,COL3A1,CHST11,KDR,FBN2,EMILIN1,DACT2,SMPD3,CHRDL1,COL1A2,TGFB3,SMAD9,NREP,HOXA13,CDH3,TGFB2,NOTCH1,LDLRAD4,SCX,KCP,ZMIZ1,GPC3,DLX1,LRRC32,SULF1,NBL1,GATA4,SMAD6,LOX,WNT5A,TET1,LTBP3,BMP6,NEO1,ID1,LEF1,RASL11B,SLC2A10,ACVR1,FZD1,RGMA,ITGB8,FGF9,FUT8,TGFBR3,GATA6,IL17RD,CRB2,BAMBI,LEFTY1,CAV1,HTRA1,MAPK3,SKIL,PTPRK,HES1,NPNT,CCL2,RBBP7,PML,ARAP1,B…
GO:BP	cellular component organization	GO:0016043	1.14202e-16	15.9423	7621	1801	682	26963	SPRR2A2,SEZ6L,IGFBP5,PTPN5,CNTNAP2,POSTN,SMOC2,ELN,AQP1,SFRP2,TNFAIP8L3,TGM2,MGP,ANGPTL7,WNT7B,THBS2,MFAP4,SNCAIP,FMNL1,PRELID2,DLX5,ENPP2,APLN,LINGO1,FMOD,TNFRSF11B,NYAP2,ADAMTS16,WNT3,SGCD,CALML4,IGF1,MYL9,SEMA7A,ASIC1,TRABD2B,SCO2,SRPX,TRP73,ANO9,MYH14,TNC,TNXB,ADAMTS12,SLC1A2,KANK4,CEBPA,CDA,BMP10,MMP3,CCR7,CLDN1,KCTD14,WFDC1,PRKAA2,MMP9,SERPINF1,LTBP4,MMP17,IGFBP3,MMP2,RHOBTB1,LTBP2,CAMSAP3,…
GO:BP	regulation of neurogenesis	GO:0050767	1.20555e-16	15.9188	467	1801	90	26963	TGM2,WNT7B,ENPP2,LINGO1,WNT3,IGF1,SEMA7A,TRP73,DLX2,SERPINF1,TENM4,KDR,RNF112,ID2,TRF,DRAXIN,NRP1,ID4,SOX10,NOTCH1,RTN4R,TLX2,SHANK3,SEMA6A,DLX1,MAN2A1,LDLR,NTN1,SPINT1,DAAM2,GJC2,IL33,FZD4,NEURL1A,WNT5A,ITPKA,MYRF,SHOX2,SMARCD3,GATA2,MME,CAMK2B,SEMA5A,MYCN,DAG1,SEMA3C,PLXNA4,EPHA7,ID1,NFATC4,LEF1,SEMA6D,FGF2,EPHB2,VEGFC,TLR2,HEY2,EEF2K,FN1,RND2,RGMA,PLXNB1,MAP2K1,HIF1A,CDON,SEMA4C,PLXND1,TNIK,TR…
GO:BP	regulation of cell development	GO:0060284	1.50676e-16	15.822	939	1801	141	26963	TGM2,WNT7B,ENPP2,LINGO1,TNFRSF11B,WNT3,IGF1,SEMA7A,TRP73,CEBPA,DLX2,CCR7,SERPINF1,SYK,AXIN2,TENM4,SFRP1,KDR,RNF112,ID2,TRF,TCF7,DRAXIN,NPPC,GAS6,FRZB,CFTR,NRP1,IL4RA,CD74,TTPA,ID4,PPARGC1B,SOX10,NOTCH1,RTN4R,TLX2,SHANK3,ZFP36L1,CLEC2D,ACTN3,RASSF2,GJA1,ADA,HLX,ZMIZ1,SEMA6A,DLX1,MAN2A1,LDLR,NTN1,SPINT1,DAAM2,ITGB3,LOX,GJC2,IL33,FZD4,NEURL1A,WNT5A,ITPKA,MYRF,SHOX2,GPR68,SMARCD3,GATA2,MME,CAMK2B,SEM…
GO:BP	negative regulation of cell differentiation	GO:0045596	1.65644e-16	15.7808	804	1801	127	26963	IGFBP5,SFRP2,SOX6,FST,WNT7B,LINGO1,CXCL14,TNFRSF11B,WNT3,IGF1,SEMA7A,TRP73,ADAMTS12,CEBPA,DLX2,MMP9,AXIN2,SFRP1,IGF2,ID2,ID3,DRAXIN,GM13057,NOTCH3,NPPC,FRZB,CFTR,HEY1,PRDM6,NRP1,TRP63,IL4RA,CD74,TGFB2,TTPA,ID4,SOX10,NOTCH1,RTN4R,TLX2,ZFP36L1,CLEC2D,LDLRAD4,HLX,SEMA6A,DLX1,LDLR,NTN1,FOXO1,FUZ,RUNX1T1,SMAD6,TCF23,SLC6A4,DAAM2,ITGB3,TMEM119,RAP1GAP,WNT5A,GLI2,GPR68,EFNA1,HAND2,GATA2,FGFR1,LTBP3,SEMA…
GO:BP	cell projection organization	GO:0030030	2.28504e-16	15.6411	1710	1801	214	26963	PTPN5,CNTNAP2,POSTN,AQP1,SFRP2,WNT7B,DLX5,ENPP2,LINGO1,NYAP2,ADAMTS16,WNT3,SEMA7A,TNC,TNXB,CCR7,SERPINF1,MMP2,CAMSAP3,ANO1,NGEF,ESPN,MYLK,SFRP1,RTN4RL1,KDR,EDN2,DCLK1,PODXL,NDN,UGT8A,CDH11,DRAXIN,NOTCH3,FAM110C,EPHA3,PRRX1,NREP,ABI3,NRP1,PHACTR1,ROR1,PLK5,OLFM1,TPRN,TGFB2,MATN2,CDC42EP5,S1PR1,RTN4RL2,PDGFRB,NOTCH1,RTN4R,TLX2,NRP2,DNAAF1,ACTL9,SHANK3,INPP5J,STK26,KIRREL3,CELSR2,NTF5,MFSD2A,GJA1,NE…
GO:BP	regulation of phosphorus metabolic process	GO:0051174	2.51952e-16	15.5987	994	1801	146	26963	PTPN5,SFRP2,ENPP2,APLN,FNDC1,IGF1,SEMA7A,LEP,CDA,CCR7,PRKAA2,MMP9,IGFBP3,PDGFC,SYK,AXIN2,SFRP1,CRLF1,KDR,CBFA2T3,IGF2,TRF,SMPD3,ANGPT1,GCK,GAS6,NRP1,PHACTR1,C3,FLT4,CD74,GNB3,PPARGC1B,FGF1,PDGFRB,INPP5J,GRB10,ACTN3,RASSF2,NTF5,PDGFRA,MFSD2A,MOB3B,CCDC88C,TSPAN9,EGF,IFNK,LDLR,IGTP,WNK3,MAP2K6,SLC25A12,MAP3K5,ITGB3,LOX,TMEM119,GJC2,LACC1,LIMCH1,WNT5A,IRGM2,FGFR3,PTPN13,EFNA1,FGFR1,ARRB1,PIK3R1,EMP2…
GO:BP	regulation of nervous system development	GO:0051960	3.86047e-16	15.4134	562	1801	100	26963	TGM2,WNT7B,THBS2,ENPP2,LINGO1,WNT3,IGF1,SEMA7A,TRP73,DLX2,SERPINF1,TENM4,KDR,RNF112,ID2,TRF,DRAXIN,MDGA1,NRP1,ID4,SOX10,NOTCH1,RTN4R,TLX2,SHANK3,SEMA6A,DLX1,MAN2A1,LDLR,NTN1,SLC25A12,SPINT1,DAAM2,GJC2,IL33,FZD4,NEURL1A,WNT5A,ITPKA,MYRF,SHOX2,PTPN13,SMARCD3,GATA2,MME,CAMK2B,SEMA5A,PIK3R1,MYCN,DAG1,SEMA3C,PLXNA4,EPHA7,ID1,NFATC4,LEF1,SEMA6D,FGF2,EPHB2,VEGFC,TLR2,HEY2,RXRA,EEF2K,FN1,RND2,RGMA,PLXNB1…
GO:BP	cell junction organization	GO:0034330	4.75069e-16	15.3232	814	1801	127	26963	SEZ6L,CNTNAP2,WNT7B,THBS2,ENPP2,TNC,CLDN1,CAMSAP3,NGEF,KDR,RAMP2,UGT8A,CHRDL1,CDH11,TGFB3,EPHA3,ABI3,MDGA1,NRP1,C3,CTTNBP2,CLDN15,CDH3,SHANK2,TGFB2,NRP2,ACTL9,SHANK3,COLQ,KIRREL3,SPTB,ACTN3,FAM107A,C1QL1,GPBAR1,GJA1,CRB3,CDH18,NTN1,CABP1,CACNB4,CNTN2,COL16A1,FMN1,ITGB3,PPFIBP2,WNT11,LIMCH1,NEURL1A,ABI3BP,PALLD,WNT5A,ITPKA,PTPN13,DSP,KIFC3,DOCK10,EFNA1,MPP2,LZTS1,ITGA2,CAMK2B,PIK3R1,PCDHB16,LRFN1,…
GO:BP	immune system process	GO:0002376	5.03717e-16	15.2978	2866	1801	313	26963	SPRR2A2,PGC,SOX6,IL12RB1,MADCAM1,ENPP2,MSMP,CXCL14,DAPK1,TNFRSF11B,IGF1,SEMA7A,LGALS2,LEP,IIGP1,CEBPA,SPON2,MMP3,CCR7,CLDN1,PIANP,ITGB2,MMP9,SECTM1B,MMP2,GBP6,DOCK8,SYK,IL1RN,ICOSL,SERPINB1A,VTCN1,SSC5D,PTGDS,SFRP1,COL3A1,EDN2,IGF2,EMILIN1,ASS1,SUSD4,ID2,PODXL,TRF,SMPD3,TCF7,ITGAL,IGFBP2,ESR1,ANGPT1,TCF21,CD55,IRF5,TGFB3,NPPC,HCK,GAS6,TSC22D3,CXCL1,IFI44,IL1R1,CFTR,SELE,GBP9,C3,TRIL,SLFN8,IL4RA,C…
GO:BP	regulation of phosphate metabolic process	GO:0019220	5.8311e-16	15.2342	993	1801	145	26963	PTPN5,SFRP2,ENPP2,APLN,FNDC1,IGF1,SEMA7A,LEP,CDA,CCR7,PRKAA2,MMP9,IGFBP3,PDGFC,SYK,AXIN2,SFRP1,CRLF1,KDR,CBFA2T3,IGF2,TRF,SMPD3,ANGPT1,GCK,GAS6,NRP1,PHACTR1,C3,FLT4,CD74,GNB3,PPARGC1B,FGF1,PDGFRB,INPP5J,GRB10,ACTN3,RASSF2,NTF5,PDGFRA,MFSD2A,MOB3B,CCDC88C,TSPAN9,EGF,IFNK,LDLR,IGTP,WNK3,MAP2K6,SLC25A12,MAP3K5,ITGB3,LOX,TMEM119,GJC2,LACC1,LIMCH1,WNT5A,IRGM2,FGFR3,PTPN13,EFNA1,FGFR1,ARRB1,PIK3R1,EMP2…
GO:BP	skeletal system morphogenesis	GO:0048705	6.25081e-16	15.2041	248	1801	61	26963	SOX6,DLX5,ALPL,DLX2,MMP2,AXIN2,SFRP1,COL3A1,CHST11,FBN2,SMPD3,TGFB3,PRRX1,NPPC,MDFI,TGFB2,PPARGC1B,HOXC8,PDGFRB,ACTN3,PDGFRA,DHRS3,SCX,FGFR2,SULF1,FUZ,SH3PXD2B,FMN1,GAS1,TMEM119,HOXD10,CSGALNACT1,SHOX2,LTBP3,FOXC2,MYCN,BMP6,MTHFD1L,MMP13,OSR1,MMP14,HOXD8,RDH10,FGF8,THBS3,NAB2,NPR2,RARA,HOXC9,SOX5,COL1A1,NFIX,INSIG1,BMI1,RARG,HOXD4,GLI3,HOXD9,THRA,BMP4,WNT9A
GO:BP	cell surface receptor protein serine/threonine kinase signaling pathway	GO:0007178	8.02653e-16	15.0955	388	1801	79	26963	SFRP2,FST,DLX5,HTRA3,BMP10,SCUBE3,LTBP4,AMHR2,SFRP1,COL3A1,CHST11,KDR,FBN2,EMILIN1,DACT2,SMPD3,CHRDL1,COL1A2,TGFB3,SMAD9,NREP,HOXA13,CDH3,TGFB2,NOTCH1,LDLRAD4,SCX,KCP,ZMIZ1,GPC3,DLX1,LRRC32,SULF1,NBL1,GATA4,SMAD6,LOX,ATOH8,WNT5A,TET1,LTBP3,BMP6,NEO1,ID1,LEF1,RASL11B,SLC2A10,ACVR1,FZD1,RGMA,ITGB8,FGF9,FUT8,TGFBR3,RBPMS,GATA6,IL17RD,CRB2,BAMBI,LEFTY1,CAV1,HTRA1,MAPK3,SKIL,MYD88,PTPRK,HES1,NPNT,CCL2…
GO:BP	actin filament-based process	GO:0030029	1.03257e-15	14.9861	783	1801	123	26963	ELN,AQP1,FMNL1,SGCD,MYL9,MYH14,MYLK2,SCN4B,KANK4,BMP10,CCR7,RHOBTB1,ESPN,KRT19,CELSR1,SFRP1,WIPF3,TRF,TGFB3,EPHA3,HCK,CACNA1G,ABI3,NRP1,SELE,PHACTR1,NEBL,TGFB2,PDLIM4,CDC42EP5,PPARGC1B,S1PR1,PDGFRB,KCNH2,ACTL9,SHANK3,RHOU,HCN4,SPTB,ACTN3,FAM107A,PDGFRA,CCDC88C,GJA1,CSRP2,CORO6,SVIL,BAIAP2L2,SH3PXD2B,FMN1,ANTXR1,GATA4,DAAM2,ITGB3,WNT11,LIMCH1,ABI3BP,PALLD,ITPKA,DSP,SPTBN5,ARHGEF19,ELMO1,CACNA1C,FL…
GO:BP	negative regulation of cell population proliferation	GO:0008285	1.03665e-15	14.9844	726	1801	117	26963	IGFBP5,SFRP2,NDRG2,APLN,OGN,PODN,SULT2B1,IGF1,SRPX,TRP73,NPR1,CEBPA,WFDC1,MMP9,SERPINF1,IGFBP3,MUC16,VTCN1,AXIN2,PTGDS,SFRP1,CBFA2T3,ESR1,TGFB3,NPPC,FRZB,ALDH1A2,PEMT,MN1,PLK5,NRK,TGFB2,SOX10,NOTCH1,SPINT2,GJA1,H2-M5,SLIT3,GPC3,FGFR2,ZFP503,LRRC32,SULF1,CACNB4,FUZ,RERG,ZBTB7C,SPINT1,SMAD6,SLC6A4,TSPAN32,GAS1,WNT11,IL33,ATOH8,NEURL1A,RAP1GAP,ABI3BP,WNT5A,FBXO2,CD276,GATA2,PIK3R1,DHCR24,C1QL4,RUNX3…
GO:BP	embryonic organ morphogenesis	GO:0048562	1.05134e-15	14.9783	318	1801	70	26963	DLX5,DLX2,CELSR1,CHST11,STRA6,FBN2,ID2,TCF7,TCF21,GLI1,TGFB3,PRRX1,FRZB,ALDH1A2,TPRN,MDFI,TGFB2,NOTCH1,DNAAF1,PDGFRA,GJA1,HLX,FGFR2,NTN1,FUZ,GATA4,GAS1,HOXD10,WNT11,WNT5A,SHOX2,GLI2,EFNA1,HAND2,GATA2,FGFR1,FOXC2,MYCN,PDZD7,MTHFD1L,EPHB2,OSR1,MMP14,FOXF1,PTK7,ACVR1,RDH10,FGF8,FGF9,HIF1A,USH1G,CRB2,HOXC9,ABR,VANGL2,WHRN,MAPK3,INSIG1,BMI1,RARG,MICAL2,HOXD4,GLI3,CHD7,HES1,HOXD9,BMP4,WNT9A,NOTCH2,RBPM…
GO:BP	import into cell	GO:0098657	1.19373e-15	14.9231	911	1801	136	26963	PTPN5,SLC39A4,TGM2,ENPP2,APLN,SRPX,LEP,SLC1A2,SLC8A1,SPON2,CCR7,ITGB2,RHOBTB1,SYK,SSC5D,MEGF6,DNAJC6,ATP1B1,TRF,ITGAL,RAMP2,ANGPT1,EPHA3,HCK,GAS6,SYT5,SELE,C3,SLC6A6,ACKR2,MLC1,EPN3,MST1R,KCNH2,RHOU,HCN4,SLC38A3,ACKR4,SLC39A10,SNPH,FCHO1,GPC3,EGF,CLU,NCF2,DNM1,LGALS3BP,LDLR,MRC2,WNK3,SLC6A4,ITGB3,SLC9A9,TYRO3,SLC17A7,PEAR1,RAP1GAP,GM28035,WNT5A,MERTK,LBP,ELMO1,CACNA1C,SLC1A6,GATA2,ITGA2,ARRB1,CXC…
GO:BP	supramolecular fiber organization	GO:0097435	1.2887e-15	14.8898	814	1801	126	26963	ELN,SFRP2,MFAP4,FMOD,MYL9,TNXB,ADAMTS12,KANK4,BMP10,LTBP4,RHOBTB1,LTBP2,CAMSAP3,KRT9,ESPN,COL14A1,KRT19,KRT14,COL3A1,ADAMTS2,EMILIN1,KRT13,WIPF3,ADAMTS14,TRF,COL6A1,COL1A2,TGFB3,NRP1,PHACTR1,NEBL,TGFB2,PDLIM4,AEBP1,CDC42EP5,PPARGC1B,S1PR1,PDGFRB,SHANK3,INPP5J,RHOU,SPTB,FAM107A,PDGFRA,SCX,CCDC88C,GJA1,FBLN5,CLU,LDLR,CSRP2,NCKAP5,CORO6,SVIL,BAIAP2L2,SH3PXD2B,FMN1,BFSP2,FSD1,DAAM2,LOX,KRT83,WNT11,LI…
GO:BP	plasma membrane bounded cell projection organization	GO:0120036	1.2982e-15	14.8867	1669	1801	208	26963	PTPN5,CNTNAP2,POSTN,AQP1,SFRP2,WNT7B,DLX5,ENPP2,LINGO1,NYAP2,ADAMTS16,WNT3,SEMA7A,TNC,TNXB,CCR7,SERPINF1,MMP2,CAMSAP3,NGEF,ESPN,MYLK,SFRP1,RTN4RL1,KDR,EDN2,DCLK1,PODXL,NDN,UGT8A,CDH11,DRAXIN,NOTCH3,EPHA3,PRRX1,NREP,ABI3,NRP1,PHACTR1,ROR1,PLK5,OLFM1,TPRN,TGFB2,MATN2,CDC42EP5,S1PR1,RTN4RL2,PDGFRB,NOTCH1,RTN4R,TLX2,NRP2,DNAAF1,ACTL9,SHANK3,INPP5J,STK26,KIRREL3,CELSR2,NTF5,MFSD2A,GJA1,NEXN,SLIT3,SEMA…
GO:BP	regulation of macromolecule metabolic process	GO:0060255	1.3002e-15	14.886	6316	1801	581	26963	IGFBP5,PTPN5,POSTN,SMOC2,PGC,SFRP2,SOX6,FST,WNT7B,IL12RB1,NDRG2,DLX5,ENPP2,APLN,FNDC1,DAPK1,WNT3,IGF1,SEMA7A,TRABD2B,CRIP1,FOXS1,TRP73,LEP,TNC,MYLK2,CEBPA,WNT10A,BMP10,SPON2,ASB5,DLX2,CCR7,PRKAA2,MMP9,SERPINF1,CCDC3,IGFBP3,PDGFC,MGMT,EDAR,MYCL,SYK,PM20D2,MYT1,ICOSL,PKNOX2,SERPINB1A,MUC16,VTCN1,AXIN2,RASD1,SSC5D,HHATL,SFRP1,C1QTNF2,CRLF1,KDR,BACE2,BMP15,CBFA2T3,IGF2,EMILIN1,KRT13,PLAC8,ID2,ATP1B1,…
GO:BP	embryonic appendage morphogenesis	GO:0035113	1.43882e-15	14.842	132	1801	43	26963	SFRP2,DLX5,WNT3,FREM2,CHST11,FBN2,PRRX1,ALDH1A2,HOXA13,TRP63,TGFB2,NOTCH1,GJA1,GPC3,FUZ,GAS1,HOXD10,FRAS1,WNT5A,SHOX2,GLI2,HAND2,CACNA1C,FGFR1,AFF3,MYCN,PRICKLE1,LEF1,OSR1,ECE1,RDH10,FGF8,FGF9,RARG,GLI3,CHD7,HOXD9,LRP4,BMP4,WNT9A,NOTCH2,MECOM,PBX1
GO:BP	embryonic limb morphogenesis	GO:0030326	1.43882e-15	14.842	132	1801	43	26963	SFRP2,DLX5,WNT3,FREM2,CHST11,FBN2,PRRX1,ALDH1A2,HOXA13,TRP63,TGFB2,NOTCH1,GJA1,GPC3,FUZ,GAS1,HOXD10,FRAS1,WNT5A,SHOX2,GLI2,HAND2,CACNA1C,FGFR1,AFF3,MYCN,PRICKLE1,LEF1,OSR1,ECE1,RDH10,FGF8,FGF9,RARG,GLI3,CHD7,HOXD9,LRP4,BMP4,WNT9A,NOTCH2,MECOM,PBX1
GO:BP	response to oxygen-containing compound	GO:1901700	2.42323e-15	14.6156	2004	1801	237	26963	SPRR2A2,IGFBP5,POSTN,AQP1,TGM2,WNT7B,CYGB,DAPK1,IGF1,COL6A3,ALPL,LEP,TNC,GJB3,OPRL1,SLC1A2,CDA,SPON2,MMP3,CCR7,CLDN1,PRKAA2,MMP9,SERPINF1,MMP2,P2RX6,ANO1,SOCS2,MYT1,PPP1R1B,COL6A2,AXIN2,TRPC3,SFRP1,COL3A1,IGF2,AKR1C14,RNF112,SRD5A2,PAPPA,KRT13,ASS1,SMPD3,ID3,SPRR2F,COL6A1,RYR3,IGFBP2,ESR1,ABCB4,CD55,IRF5,PGR,GCK,TGFB3,EPHA3,CHRM4,NPPC,GAS6,CXCL1,GSTT1,ALDH1A2,CFTR,HOXA13,MN1,MLC1,TNFSF10,TGFB2,GP…
GO:BP	protein phosphorylation	GO:0006468	3.35628e-15	14.4741	1229	1801	166	26963	PTPN5,SFRP2,ENPP2,FNDC1,DAPK1,IGF1,SEMA7A,LEP,MYLK2,NPR1,CCR7,PRKAA2,MMP9,IGFBP3,PDGFC,SYK,AMHR2,AXIN2,MYLK,SFRP1,CRLF1,KDR,IGF2,DCLK1,SMPD3,ANGPT1,GUCY2G,EPHA3,HCK,GAS6,HUNK,AATK,NRP1,C3,ROR1,PLK5,FLT4,CD74,NRK,FGF1,PDGFRB,MST1R,INPP5J,STK26,RASSF2,NTF5,PDGFRA,MOB3B,CCDC88C,STK39,TSPAN9,EGF,IFNK,FGFR2,LTK,IGTP,WNK3,MAP2K6,MAP3K5,MAP3K6,LAMA1,PKDCC,ITGB3,LOX,TMEM119,GJC2,TYRO3,WNT11,LIMCH1,WNT5A,…
GO:BP	collagen metabolic process	GO:0032963	3.40148e-15	14.4683	117	1801	40	26963	MFAP4,CYGB,TNXB,MMP3,MMP9,MMP17,MMP2,ADAMTS2,EMILIN1,SMPD3,COL6A1,COL1A2,TGFB3,NPPC,ADAMTS3,PDGFRB,NOTCH1,SCX,MMP15,MRC2,GLI2,CREB3L1,MMP24,ITGA2,RCN3,COL5A1,ID1,WNT4,MMP13,MMP14,CTSL,FN1,IL6RA,HIF1A,COL1A1,PRDX5,NR1H4,MMP28,CCL2,BMP4
GO:BP	Wnt signaling pathway	GO:0016055	3.68759e-15	14.4333	448	1801	85	26963	NOTUM,SFRP2,WNT7B,NDRG2,CPZ,DLX5,WNT3,TRABD2B,PPM1N,WNT10A,PRKAA2,WNT5B,LGR6,AXIN2,SFRP1,LGR5,SULF2,TCF7,COL6A1,APCDD1,DRAXIN,GLI1,FRZB,ROR1,MDFI,CDH3,SOX10,NOTCH1,CXXC4,GRB10,CELSR2,TLE3,CCDC88C,GPC3,EGF,RSPO3,NKD2,SULF1,FOXO1,FUZ,TMEM132A,DAAM2,LYPD6,WNT11,PYGO1,FZD4,WNT5A,PRICKLE1,ROR2,NFATC4,WNT4,LEF1,FGF2,TLR2,RSPO1,CCNE1,PTK7,FZD1,TMEM88,BICC1,FGF9,WNT2B,BAMBI,MCC,NID1,TMEM64,CAV1,VANGL2,CO…
GO:BP	cell-substrate adhesion	GO:0031589	3.80208e-15	14.42	357	1801	74	26963	POSTN,SMOC2,LAMC3,MADCAM1,ENPP2,FAT2,TNXB,ADAMTS12,CAMSAP3,SFRP1,COL3A1,KDR,EMILIN1,ITGAL,ANGPT1,CDH11,EPHA3,GAS6,NRP1,NOTCH1,VWA2,ACTN3,FAM107A,NID2,RELL2,CNTN2,FBLN2,COL16A1,FMN1,ANTXR1,SMAD6,ITGB3,TYRO3,BVES,LIMCH1,FZD4,ABI3BP,MERTK,EFNA1,ITGA2,PIK3R1,EMP2,DAG1,CCDC80,WNT4,HPSE,BCAM,MMP14,FOXF1,LGALS1,ST6GAL1,PRKCE,CD34,CORO2B,FN1,SORBS3,ITGB8,DOCK1,VCAM1,SIRPA,PTPRJ,RREB1,ITGAV,NID1,FER,COL1A…
GO:BP	response to lipid	GO:0033993	3.99692e-15	14.3983	1158	1801	159	26963	SPRR2A2,POSTN,AQP1,WNT7B,PTGER3,IGF1,ALPL,LEP,TNC,GJB3,OPRL1,SPON2,CCR7,CLDN1,PRKAA2,SERPINF1,MMP2,SYK,IL1RN,SOCS2,AXIN2,PTGDS,SFRP1,AKR1C14,SRD5A2,PAPPA,KRT13,ASS1,ID3,SPRR2F,COL6A1,IGFBP2,ESR1,ABCB4,TCF21,CST11,CD55,PGR,TGFB3,EPHA3,CXCL1,ALDH1A2,CFTR,HOXA13,MN1,TRP63,MLC1,TGFB2,PPARGC1B,PDGFRB,SOX10,NOTCH1,CTSH,ZFP36L1,FAM107A,ALAD,GPBAR1,GJA1,STK39,SCD1,SLIT3,MMP15,ZMIZ1,SCD2,PLSCR4,NCF2,FGFR2…
GO:BP	lipid metabolic process	GO:0006629	4.26466e-15	14.3701	1413	1801	183	26963	TNFAIP8L3,NEU2,CYGB,ENPP2,ABCA8A,GBGT1,SULT2B1,IGF1,ANO9,LEP,TNXB,CEBPA,PRKAA2,CYP2S1,GGT5,CCDC3,IL1RN,SOCS2,CYB5R2,PTGDS,C1QTNF2,ST8SIA1,EDN2,IGF2,AKR1C14,SRD5A2,PLB1,ID2,ALOX12B,SMPD3,ENPP6,UGT8A,ESR1,PLCB2,CES2G,SEC1,ELOVL6,ALOX5AP,CES2E,LIPG,ALDH1A2,CFTR,FA2H,FMO2,PEMT,C3,CD74,GNB3,ILVBL,DPEP1,FGF1,PDGFRB,PTGS1,SERPINA12,FAH,INPP5J,PDGFRA,DHRS3,MFSD2A,B3GALNT1,OSBPL10,SCD1,CRYL1,SCD2,NAAA,LDL…
GO:BP	response to abiotic stimulus	GO:0009628	6.76459e-15	14.1698	1312	1801	173	26963	CNTNAP2,POSTN,AQP1,SFRP2,MFAP4,CYGB,FNDC1,IGF1,COL6A3,ASIC1,CRIP1,LEP,TNC,SLC1A2,SLC8A1,MMP3,MMP9,SERPINF1,MMP2,AK4,ANO1,PPP1R1B,COL6A2,MYLK,NETO1,SFRP1,COL3A1,KDR,STRA6,ST8SIA1,CBFA2T3,PLAC8,ID2,ATP1B1,COL6A1,IGFBP2,TGFB3,NPPC,TSC22D3,IL1R1,MLC1,GPR88,TGFB2,TTPA,FGF1,NOTCH1,SHANK3,ZFP36L1,ALAD,SCX,GJA1,ADA,STK39,FGFR2,FOXO1,CACNB4,WNK3,IFI205,GATA4,SLC6A4,ITGB3,WNT11,IL33,FZD4,GM28035,GPR68,COL1…
GO:BP	digestive tract morphogenesis	GO:0048546	6.83306e-15	14.1654	53	1801	27	26963	SFRP2,TRP73,SFRP1,STRA6,ID2,TCF7,TCF21,HOXA13,TRP63,SOX10,NOTCH1,PDGFRA,HLX,GATA4,WNT11,WNT5A,SHOX2,GLI2,FOXF1,HIF1A,NPR2,VANGL2,GLI3,EPHB3,EGFR,RBPMS2,DACT1
GO:BP	cellular component organization or biogenesis	GO:0071840	7.96537e-15	14.0988	7831	1801	688	26963	SPRR2A2,SEZ6L,IGFBP5,PTPN5,CNTNAP2,POSTN,SMOC2,ELN,AQP1,SFRP2,TNFAIP8L3,TGM2,MGP,ANGPTL7,WNT7B,THBS2,MFAP4,SNCAIP,FMNL1,PRELID2,DLX5,ENPP2,APLN,LINGO1,FMOD,TNFRSF11B,NYAP2,ADAMTS16,WNT3,SGCD,CALML4,IGF1,MYL9,SEMA7A,ASIC1,TRABD2B,SCO2,SRPX,TRP73,ANO9,MYH14,TNC,TNXB,ADAMTS12,SLC1A2,KANK4,CEBPA,CDA,BMP10,MMP3,CCR7,CLDN1,KCTD14,WFDC1,PRKAA2,MMP9,SERPINF1,LTBP4,MMP17,IGFBP3,MMP2,RHOBTB1,LTBP2,CAMSAP3,…
GO:BP	carbohydrate derivative metabolic process	GO:1901135	1.09997e-14	13.9586	985	1801	141	26963	NEU2,GBGT1,B4GALNT3,SULT2B1,IGF1,LEP,ADAMTS12,NPR1,CDA,CCR7,PRKAA2,AK4,CHST11,BACE2,ST8SIA1,CBFA2T3,AKR1C14,MGAT3,ATP1B1,SMPD3,SULF2,COL6A1,UGT8A,ANGPT1,SEC1,GUCY2G,GCK,B3GNT7,NPPC,FA2H,PEMT,HS3ST3B1,PDGFRB,ALDH1A7,GAMT,ACTN3,PFKFB3,B3GNT9,APRT,B3GALNT1,ADA,CRYL1,GALK1,EGF,MAN2A1,ITM2A,SULF1,CACNB4,SLC25A12,AK5,NME3,CSGALNACT1,GMPR,IL33,GPAM,GALNT4,PCSK6,FBXO2,GXYLT2,DCTD,GALC,AMPD3,TET1,ENO3,NME…
GO:BP	positive regulation of cellular component organization	GO:0051130	1.52147e-14	13.8177	1227	1801	164	26963	PTPN5,CNTNAP2,AQP1,THBS2,ENPP2,APLN,WNT3,IGF1,SEMA7A,TRABD2B,TNXB,BMP10,MMP3,CCR7,CLDN1,MMP9,SERPINF1,SYK,ESPN,KDR,IGF2,EMILIN1,TRF,SMPD3,ANGPT1,ABCB4,TGFB3,EPHA3,GAS6,HOXA13,NRP1,SELE,C3,ROR1,PLK5,IL4RA,TNFSF10,TGFB2,PDLIM4,CDC42EP5,PDGFRB,SHANK3,PIWIL2,GJA1,GPC3,EGF,CLU,DNM1,CRB3,LTK,NTN1,DCN,IGTP,BAIAP2L2,COL16A1,FUZ,SH3PXD2B,FMN1,CDC42EP1,WNT11,LIMCH1,FZD4,NEURL1A,RAP1GAP,WNT5A,ITPKA,IRGM2,SH…
GO:BP	cell-cell signaling	GO:0007267	2.13636e-14	13.6703	1381	1801	178	26963	PTPN5,CNTNAP2,AQP1,TGM2,SNCAIP,APLN,HTR1D,GJB5,WNT3,IGF1,ASIC1,LEP,TNC,MYLK2,SCN4B,GJB3,OPRL1,WNT10A,MMP9,LTBP4,WNT5B,IGFBP3,P2RX6,ANO1,SYK,IL1RN,MYT1,GRM3,NETO1,SFRP1,KDR,FJX1,EDN2,SORCS2,SMPD3,SHISA8,CHRDL1,CDH11,RASL10B,PGR,GCK,CHRM4,NPPC,NPY1R,SYT5,CACNA1G,CFTR,NRGN,GJA4,PVALB,TRP63,SLC6A6,SHANK2,PDLIM4,PTGS1,GRIA4,GRIN2C,SHANK3,HCN4,LY6A,FAM107A,NTF5,GJA1,DNM1,RGS10,CABP1,FOXO1,CACNB4,C1QTNF…
GO:BP	protein metabolic process	GO:0019538	2.51239e-14	13.5999	4653	1801	449	26963	IGFBP5,PTPN5,PGC,NOTUM,SFRP2,TGM2,UNC45B,NEU2,CPZ,ENPP2,FNDC1,GBGT1,PRSS12,DAPK1,B4GALNT3,ADAMTS16,IGF1,SEMA7A,TRABD2B,LEP,MYLK2,HTRA3,ADAMTS12,PPM1N,NPR1,MMP3,ASB5,CCR7,PRKAA2,MMP9,GGT5,MMP17,IGFBP3,MMP2,PDGFC,SYK,ENPEP,PM20D2,SOCS2,SERPINB1A,AMHR2,AXIN2,MYLK,ANPEP,HHATL,SFRP1,CHST11,CRLF1,ADAM12,KDR,ADAMTS2,BACE2,ST8SIA1,CBFA2T3,IGF2,RNF112,DCLK1,PAPPA,KRT13,MGAT3,ADAMTS14,ECEL1,NDN,ALOX12B,SMP…
GO:BP	small molecule biosynthetic process	GO:0044283	3.20972e-14	13.4935	607	1801	101	26963	LEP,PRKAA2,GGT5,SYK,PTGDS,EDN2,AKR1C14,SRD5A2,ASS1,ALOX12B,ELOVL6,ALOX5AP,GCK,LIPG,ALDH1A2,CFTR,FA2H,CD74,GPT,ILVBL,FGF1,PTGS1,SERPINA12,GAMT,APRT,ADA,SCD1,SCD2,FADS2,FOXO1,C1QTNF3,SLC25A12,IDI1,HMGCS1,ITPKA,DCTD,MGLL,NSDHL,FDXR,FDFT1,DHCR24,SDSL,BMP6,CYP51,MIF,LSS,WNT4,MTHFD1L,FDPS,MVD,GNPDA1,CAD,ALDOC,MTHFD1,ISYNA1,LDHA,HSD17B10,MSMO1,RDH10,PTGIS,ENO2,SREBF2,DHRS9,DHCR7,HIF1A,IPPK,ACACA,TPI1,UG…
GO:BP	regionalization	GO:0003002	3.23151e-14	13.4906	412	1801	79	26963	SFRP2,WNT7B,WNT3,DLX2,AXIN2,CELSR1,SFRP1,GLI1,ALDH1A2,NRP1,C3,TRP63,MDFI,FGF1,HOXC8,NOTCH1,NRP2,DNAAF1,CELSR2,NTF5,GJA1,GPC3,DLX1,NBL1,FUZ,GATA4,SMAD6,DAAM2,GAS1,HOXD10,WNT11,PCSK6,WNT5A,EOMES,GLI2,HAND2,SMARCD3,FGFR1,FOXC2,COBL,PRICKLE1,CC2D2A,SEMA3C,LEF1,FGF2,OSR1,HEY2,FOXF1,HOXA4,HOXD8,DMRT3,ACVR1,LFNG,FOXA2,FGF8,BMP1,BICC1,HIF1A,CDON,WNT2B,CRB2,NR2F2,HOXC9,LEFTY1,VANGL2,BMI1,RARG,MICAL2,HOXD4…
GO:BP	mesenchymal cell differentiation	GO:0048762	4.33597e-14	13.3629	239	1801	57	26963	SFRP2,SEMA7A,WNT10A,AXIN2,SFRP1,TCF21,TGFB3,FRZB,ALDH1A2,NRP1,OLFM1,TGFB2,SOX10,NOTCH1,NRP2,LDLRAD4,SLC39A10,GJA1,SEMA6A,FGFR2,FUZ,WNT11,WNT5A,EOMES,EFNA1,HAND2,FGFR1,FOXC2,EMP2,DAG1,SEMA3C,FBXL17,WNT4,LEF1,SEMA6D,OSR1,NOLC1,HEY2,ACVR1,RDH10,FN1,FOXA2,FGF8,HIF1A,TGFBR3,SEMA4C,IL17RD,CRB2,BAMBI,VANGL2,COL1A1,MAPK3,HES1,BMP4,PDCD4,SEMA4G,MAD2L2
GO:BP	brain development	GO:0007420	6.06956e-14	13.2168	726	1801	113	26963	SEZ6L,CNTNAP2,AQP1,SFRP2,SOX6,WNT7B,DLX5,WNT3,IGF1,SEMA7A,TRP73,SLC1A2,DLX2,SFRP1,COL3A1,RTN4RL1,AKR1C14,DCLK1,SRD5A2,ID2,DRAXIN,NOTCH3,GLI1,SMAD9,ALDH1A2,MDGA1,NRP1,PHACTR1,ID4,S1PR1,RTN4RL2,NOTCH1,RTN4R,NRP2,SHANK3,KIRREL3,CELSR2,MFSD2A,CCDC85C,POU3F1,ZMIZ1,EGF,DLX1,SMARCA1,TACC1,CNTN2,SLC6A4,GAS1,TYRO3,FZD4,WNT5A,EOMES,GLI2,PCDH18,GATA2,FGFR1,SEMA5A,EFNA2,PLXNA4,EPHA7,WNT4,LEF1,SEMA6D,FGF2,EPH…
GO:BP	organophosphate metabolic process	GO:0019637	6.25674e-14	13.2037	1046	1801	145	26963	TNFAIP8L3,CBR2,ENPP2,ABCA8A,SULT2B1,IGF1,ALPL,NPR1,ENTPD2,CDA,PRKAA2,AK4,SOCS2,CBFA2T3,PLB1,ATP1B1,SMPD3,COL6A1,PLCB2,ELOVL6,GUCY2G,GCK,NPPC,FMO2,PEMT,GNB3,PDGFRB,INPP5J,ACTN3,PFKFB3,MFSD2A,APRT,ADA,CRYL1,GALK1,NCF2,NMNAT3,NAAA,LDLR,CACNB4,SUCLG2,SLC25A12,AK5,TMEM150A,NME3,CSGALNACT1,LACC1,IDI1,GMPR,GPAM,HMGCS1,ITPKA,DCTD,SH3YL1,AMPD3,FDXR,SERINC5,FDFT1,ENO3,PIK3R1,NME4,CKMT1,ENPP1,HK2,PDE8B,FDPS…
GO:BP	regulation of biosynthetic process	GO:0009889	8.92581e-14	13.0494	5712	1801	527	26963	IGFBP5,POSTN,SMOC2,PGC,SFRP2,SOX6,FST,WNT7B,IL12RB1,NDRG2,CYGB,DLX5,APLN,DAPK1,WNT3,IGF1,SEMA7A,CRIP1,FOXS1,TRP73,LEP,TNC,MYLK2,CEBPA,WNT10A,BMP10,SPON2,DLX2,CCR7,ITGB2,PRKAA2,SERPINF1,CCDC3,EDAR,MYCL,SYK,MYT1,ICOSL,PKNOX2,SERPINB1A,MUC16,VTCN1,AXIN2,RASD1,SSC5D,HHATL,SFRP1,C1QTNF2,KDR,BACE2,BMP15,CBFA2T3,IGF2,AKR1C14,EMILIN1,KRT13,PLAC8,ASS1,ID2,ATP1B1,NDN,TRF,ALOX12B,SMPD3,ID3,SULF2,TCF7,PRRX2,…
GO:BP	blood circulation	GO:0008015	9.68213e-14	13.014	534	1801	92	26963	POSTN,APLN,MYL7,HTR1D,ADAMTS16,SGCD,LEP,SCN4B,OPRL1,SLC8A1,NPR1,BMP10,MMP2,ENPEP,ADRA1B,KDR,EDN2,EMILIN1,KCNH6,ID2,ATP1B1,SMPD3,RAMP2,ANGPT1,RASL10B,COL1A2,NPPC,GAS6,NPY1R,CACNA1G,CFTR,TGFB2,PTGS1,KCNH2,HCN4,GJA1,ADA,STK39,NCF2,RNLS,MAP2K6,GATA4,SMAD6,SLC6A4,AOC3,ARHGAP42,BVES,SHOX2,MGLL,DSP,CACNA1C,SCN3B,FOXC2,PIK3R1,EMP2,MYL4,BMP6,SNTA1,VEGFC,TACR2,NAV2,HEY2,WNK4,ECE1,CORO2B,NOS3,MAP2K1,SCNN1A,…
GO:BP	cellular response to BMP stimulus	GO:0071773	1.00796e-13	12.9966	179	1801	48	26963	SFRP2,FST,DLX5,HTRA3,ADAMTS12,BMP10,SCUBE3,AMHR2,SFRP1,KDR,SMPD3,CHRDL1,SMAD9,HOXA13,NOTCH1,SCX,KCP,GPC3,DLX1,SULF1,NBL1,SPINT1,GATA4,SMAD6,WNT5A,BMP6,NEO1,ID1,LEF1,ACVR1,FZD1,RGMA,ADAMTS7,TGFBR3,GATA6,CRB2,BAMBI,CAV1,NFIX,HTRA1,MAPK3,SKIL,HES1,BMP4,PDCD4,NOTCH2,RBPMS2,BMPER
GO:BP	response to BMP	GO:0071772	1.00796e-13	12.9966	179	1801	48	26963	SFRP2,FST,DLX5,HTRA3,ADAMTS12,BMP10,SCUBE3,AMHR2,SFRP1,KDR,SMPD3,CHRDL1,SMAD9,HOXA13,NOTCH1,SCX,KCP,GPC3,DLX1,SULF1,NBL1,SPINT1,GATA4,SMAD6,WNT5A,BMP6,NEO1,ID1,LEF1,ACVR1,FZD1,RGMA,ADAMTS7,TGFBR3,GATA6,CRB2,BAMBI,CAV1,NFIX,HTRA1,MAPK3,SKIL,HES1,BMP4,PDCD4,NOTCH2,RBPMS2,BMPER
GO:BP	regulation of immune system process	GO:0002682	1.03483e-13	12.9851	1590	1801	195	26963	PGC,IL12RB1,MADCAM1,CXCL14,TNFRSF11B,IGF1,SEMA7A,LEP,CEBPA,SPON2,CCR7,PIANP,MMP9,DOCK8,SYK,ICOSL,SERPINB1A,VTCN1,SFRP1,COL3A1,EDN2,IGF2,EMILIN1,SUSD4,ID2,SMPD3,TCF7,ITGAL,IGFBP2,ESR1,ANGPT1,CD55,IRF5,TGFB3,NPPC,GAS6,TSC22D3,CXCL1,IL1R1,CFTR,SELE,C3,TRIL,IL4RA,CD74,TGFB2,PPARGC1B,CTSH,ZFP36L1,CLEC2D,RASSF2,SLC39A10,PLVAP,SERPING1,ADA,H2-M5,STK39,HLX,ZMIZ1,FCHO1,ECM1,LDLR,LRRC32,IGTP,NBL1,CACNB4,IF…
GO:BP	circulatory system process	GO:0003013	1.19191e-13	12.9238	563	1801	95	26963	POSTN,APLN,MYL7,HTR1D,ADAMTS16,SGCD,LEP,SCN4B,OPRL1,SLC8A1,NPR1,BMP10,MMP2,ENPEP,ADRA1B,KDR,EDN2,EMILIN1,KCNH6,ID2,ATP1B1,SMPD3,RAMP2,ANGPT1,RASL10B,COL1A2,NPPC,GAS6,NPY1R,CACNA1G,CFTR,TGFB2,PTGS1,KCNH2,HCN4,MFSD2A,GJA1,ADA,STK39,NCF2,RNLS,MAP2K6,GATA4,SMAD6,SLC6A4,AOC3,ARHGAP42,BVES,SHOX2,MGLL,DSP,CACNA1C,SCN3B,FOXC2,PIK3R1,EMP2,MYL4,BMP6,SNTA1,VEGFC,TACR2,NAV2,HEY2,WNK4,ECE1,CORO2B,NOS3,MAP2K1,…
GO:BP	muscle tissue development	GO:0060537	1.21346e-13	12.916	491	1801	87	26963	IGFBP5,CNTNAP2,ELN,SOX6,MYL7,RTL1,SGCD,IGF1,TRP73,MYH14,MYLK2,BMP10,COL14A1,TENM4,MYLK,COL3A1,STRA6,IGF2,ID2,COL6A1,ANGPT1,TCF21,GLI1,ALDH1A2,NEBL,TGFB2,S1PR1,FGF1,PDGFRB,NOTCH1,ACTN3,PDGFRA,SCX,GJA1,HLX,PLAGL1,CSRP2,MYBPC3,SVIL,GATA4,LOX,HOXD10,XK,BVES,NEURL1A,EOMES,SHOX2,DSP,HAND2,FGFR1,FOXC2,PRICKLE1,SMYD1,SEMA3C,LEF1,FGF2,FDPS,OSR1,EGLN1,HEY2,RXRA,LDHA,ACVR1,SYNE1,FGF8,GPC1,FGF9,CDON,NPR2,POP…
GO:BP	pattern specification process	GO:0007389	1.25005e-13	12.9031	456	1801	83	26963	SFRP2,FST,WNT7B,WNT3,DLX2,AXIN2,CELSR1,SFRP1,CHRDL1,GLI1,ALDH1A2,NRP1,C3,TRP63,MDFI,FGF1,HOXC8,NOTCH1,NRP2,DNAAF1,CELSR2,NTF5,GJA1,GPC3,DLX1,NBL1,FUZ,GATA4,SMAD6,DAAM2,GAS1,HOXD10,WNT11,PCSK6,WNT5A,EOMES,GLI2,HAND2,SMARCD3,FGFR1,FOXC2,COBL,PRICKLE1,CC2D2A,SEMA3C,LEF1,FGF2,OSR1,HEY2,FOXF1,HOXA4,HOXD8,DMRT3,ACVR1,LFNG,FOXA2,FGF8,BMP1,BICC1,HIF1A,CDON,WNT2B,CRB2,NR2F2,HOXC9,LEFTY1,MEIS1,VANGL2,BMI1,…
GO:BP	placenta development	GO:0001890	1.28678e-13	12.8905	180	1801	48	26963	WNT7B,RTL1,GJB5,LEP,GJB3,CEBPA,PLAC1,KRT19,FBN2,IGF2,MDFI,NRK,TTPA,ZFP36L1,SPINT2,GJA1,ADA,TFEB,RSPO3,STOX2,ESX1,SPINT1,TCF23,EOMES,NSDHL,GATA2,MME,LHX4,LEF1,EGLN1,HEY2,RXRA,CTSL,PTGIS,MAP2K1,STC2,HIF1A,VCAM1,NR2F2,EPOR,ITGAV,IL11RA1,HTRA1,MAPK3,HES1,VASH1,EGFR,NOTCH2
GO:BP	negative regulation of programmed cell death	GO:0043069	1.39246e-13	12.8562	1066	1801	146	26963	AQP1,SFRP2,CNTFR,DAPK1,IGF1,TRP73,LEP,PROKR1,CCR7,PRKAA2,MMP9,MGMT,DOCK8,IL1RN,VTCN1,SFRP1,CHST11,CRLF1,KDR,PLAC8,TCF7,RAMP2,ESR1,ANGPT1,DRAXIN,GM13057,PGR,NPPC,HCK,GAS6,TSC22D3,CFTR,NRP1,SLC2A3,FLT4,CD74,TGFB2,DPEP1,TTPA,PDGFRB,SOX10,NOTCH1,GRIA4,CTSH,NTF5,SCX,SLC39A10,ADA,DLX1,CLU,UNG,LTK,FOXO1,WNK3,TMEM132A,GATA4,SMAD6,UNC5B,ITGB3,GAS1,TYRO3,GPAM,WNT5A,GLI2,MERTK,EFNA1,HAND2,GATA2,ARRB1,FOXC2,…
GO:BP	response to hormone	GO:0009725	1.40381e-13	12.8527	1035	1801	143	26963	IGFBP5,CNTNAP2,AQP1,TNFRSF11B,IGF1,ALPL,LEP,TNC,CCR7,CLDN1,PRKAA2,SERPINF1,MMP2,IL1RN,SOCS2,AXIN2,KRT19,PTGDS,SFRP1,COL3A1,IGF2,AKR1C14,SRD5A2,PAPPA,ASS1,COL6A1,RAMP2,IGFBP2,ESR1,TCF21,CST11,PGR,GCK,TGFB3,ALDH1A2,MN1,TRP63,TNFSF10,TGFB2,GPT,PPARGC1B,SOX10,NOTCH1,CTSH,SERPINA12,GRB10,ZFP36L1,VWA2,FAM107A,ALAD,DHRS3,GJA1,STK39,SLIT3,ZMIZ1,NCF2,FOXO1,RERG,GATA4,SMAD6,ITGB3,LOX,GSTM5,GPAM,ITGA2,MME,F…
GO:BP	glial cell differentiation	GO:0010001	1.4296e-13	12.8448	283	1801	62	26963	CNTNAP2,LAMC3,SOX6,ENPP2,LINGO1,IGF1,TRP73,DLX2,ANO1,TENM4,BACE2,RNF112,ID2,COL6A1,FA2H,ROR1,DUSP15,ID4,SOX10,NOTCH1,POU3F1,DLX1,CLU,LDLR,SPINT1,ADAM22,DAAM2,IL33,EOMES,MYRF,MMP24,MYCN,ROR2,BOK,DAG1,LEF1,FGF2,TLR2,GPC1,MAP2K1,NAB2,PTPRJ,SOX5,NFIB,NFIX,ULK4,MAPK3,ERBB3,TNFRSF1B,GLI3,MYD88,CASZ1,HES1,TPPP,CNP,TMEM98,CLCF1,BMP4,EGFR,EXOC4,NOTCH2,MXRA8
GO:BP	regulation of vasculature development	GO:1901342	1.5551e-13	12.8082	315	1801	66	26963	SMOC2,AQP1,SFRP2,ANGPTL7,THBS2,LEP,ITGB2,MMP9,SERPINF1,ADAM12,KDR,IGF2,EMILIN1,RAMP2,NRP1,C3,TGFB2,CCR3,FGF1,CTSH,FBLN5,SEMA6A,ECM1,DCN,SULF1,GATA4,ITGB3,WNT5A,EFNA1,CREB3L1,GATA2,FOXC2,EMP2,ID1,HK2,WNT4,FGF2,VEGFC,PRKD1,SPARC,EGLN1,AGO1,CD34,PTGIS,GTF2I,NOS3,ITGB8,HIF1A,ERAP1,CCBE1,PLXND1,GATA6,PRKCA,STAT1,PGK1,TCF4,SASH1,GPR4,VASH1,CCL2,PML,SHC1,VEGFB,HSPB6,BMPER,CXCL12
GO:BP	cell activation	GO:0001775	1.59495e-13	12.7973	1162	1801	155	26963	IL12RB1,CYGB,IGF1,LEP,ENTPD2,CEBPA,CCR7,DOCK8,SYK,ICOSL,VTCN1,PTGDS,SFRP1,BACE2,EDN2,IGF2,EMILIN1,ID2,TCF7,ITGAL,IGFBP2,CD55,NPPC,GAS6,CFTR,IL4RA,CD74,SPIB,PDGFRB,ZFP36L1,PDGFRA,SLC39A10,GJA1,ADA,H2-M5,STK39,HLX,ZMIZ1,TSPAN9,FCHO1,CLU,UNG,IFNK,ITM2A,LDLR,NTN1,LRRC32,IGTP,SLC6A4,ITGB3,TSPAN32,TYRO3,IL33,GPAM,PEAR1,GM28035,WNT5A,EOMES,PSMB10,CD276,MERTK,LBP,BATF3,DOCK10,SMARCD3,GATA2,FGFR1,CAMK2B,P…
GO:BP	gland morphogenesis	GO:0022612	1.74889e-13	12.7572	148	1801	43	26963	IGFBP5,TGM2,IGF1,TNC,MMP2,EDAR,SFRP1,SULF2,ESR1,PGR,GLI1,TGFB3,HOXA13,NRP1,TRP63,TGFB2,ID4,FGF1,NOTCH1,NTN1,SULF1,LAMA1,WNT5A,GLI2,FGFR1,DAG1,SEMA3C,WNT4,RXRA,RPS6KA1,FGF8,HOXB13,PLXND1,CAV1,NFIB,RARG,GLI3,CCL2,PML,BMP4,EGFR,NOTCH2,PLAU
GO:BP	endocytosis	GO:0006897	1.79192e-13	12.7467	698	1801	109	26963	PTPN5,TGM2,ENPP2,APLN,SRPX,LEP,SPON2,CCR7,ITGB2,RHOBTB1,SYK,SSC5D,MEGF6,DNAJC6,TRF,ITGAL,RAMP2,ANGPT1,EPHA3,HCK,GAS6,SYT5,SELE,C3,ACKR2,MLC1,EPN3,MST1R,RHOU,ACKR4,SNPH,FCHO1,GPC3,EGF,CLU,NCF2,DNM1,LGALS3BP,LDLR,MRC2,ITGB3,TYRO3,SLC17A7,PEAR1,RAP1GAP,WNT5A,MERTK,LBP,ELMO1,GATA2,ITGA2,ARRB1,CXCL16,RIN3,BTBD9,ENPP1,MICALL1,HPSE,TBC1D5,RSPO1,PACSIN2,SYNE1,EEF2K,TPCN1,RAB20,XKR4,COLEC11,ESYT2,IFITM3,I…
GO:BP	muscle cell proliferation	GO:0033002	2.8239e-13	12.5492	279	1801	61	26963	IGFBP5,TGM2,NDRG2,APLN,OGN,RTL1,IGF1,TRP73,NPR1,BMP10,SPON2,MMP9,IGFBP3,MMP2,TENM4,ID2,SMPD3,ESR1,ANGPT1,NOTCH3,GLI1,TGFB3,NPPC,TGFB2,S1PR1,FGF1,PDGFRB,NOTCH1,GJA1,FGFR2,SULF1,MAP3K5,GATA4,ITGB3,FGFR1,ITGA2,FOXC2,PIK3R1,FGF2,SIX5,TRIB1,HEY2,RXRA,IL6RA,NOS3,FGF9,HIF1A,GATA6,CYBA,MAPK11,PRKG1,CAV1,APOE,MYD88,BMP4,PDCD4,SHC1,EGFR,NAMPT,RBPMS2,CX3CL1
GO:BP	chemotaxis	GO:0006935	3.52801e-13	12.4525	455	1801	82	26963	SMOC2,SAA3,WNT7B,ENPP2,MSMP,CXCL14,WNT3,SEMA7A,ARHGEF16,CCR7,MMP9,MMP2,SYK,RTN4RL1,KDR,EDN2,ANGPT1,GAS6,CXCL1,NRP1,CD74,ACKR2,TGFB2,DPEP1,CCR3,S1PR1,FGF1,PDGFRB,NOTCH1,RTN4R,S100A4,NRP2,ACKR4,PDGFRA,STK39,SLIT3,SEMA6A,NTN1,CXCL15,NBL1,ITGB3,LOX,WNT5A,LBP,FGFR1,ITGA2,SEMA5A,CXCL16,RIN3,PLEKHG5,SEMA3C,MIF,PLXNA4,EPHA7,TMEM102,LEF1,SEMA6D,FGF2,VEGFC,PRKD1,ST6GAL1,FN1,VAV3,FGF8,PDGFA,SEMA4C,CMTM8,VCA…
GO:BP	actin cytoskeleton organization	GO:0030036	3.93939e-13	12.4046	696	1801	108	26963	ELN,AQP1,FMNL1,MYL9,MYH14,KANK4,BMP10,CCR7,RHOBTB1,ESPN,KRT19,CELSR1,SFRP1,WIPF3,TRF,TGFB3,EPHA3,HCK,ABI3,NRP1,PHACTR1,NEBL,TGFB2,PDLIM4,CDC42EP5,PPARGC1B,S1PR1,PDGFRB,ACTL9,SHANK3,RHOU,SPTB,ACTN3,FAM107A,PDGFRA,GJA1,CSRP2,CORO6,SVIL,BAIAP2L2,SH3PXD2B,FMN1,ANTXR1,DAAM2,ITGB3,WNT11,LIMCH1,ABI3BP,PALLD,ITPKA,SPTBN5,ARHGEF19,ELMO1,FLNC,ARRB1,CAMK2B,PIK3R1,EMP2,COBL,LIMD2,EPS8,DPYSL3,ID1,WNT4,PRKD1,P…
GO:BP	taxis	GO:0042330	4.5954e-13	12.3377	457	1801	82	26963	SMOC2,SAA3,WNT7B,ENPP2,MSMP,CXCL14,WNT3,SEMA7A,ARHGEF16,CCR7,MMP9,MMP2,SYK,RTN4RL1,KDR,EDN2,ANGPT1,GAS6,CXCL1,NRP1,CD74,ACKR2,TGFB2,DPEP1,CCR3,S1PR1,FGF1,PDGFRB,NOTCH1,RTN4R,S100A4,NRP2,ACKR4,PDGFRA,STK39,SLIT3,SEMA6A,NTN1,CXCL15,NBL1,ITGB3,LOX,WNT5A,LBP,FGFR1,ITGA2,SEMA5A,CXCL16,RIN3,PLEKHG5,SEMA3C,MIF,PLXNA4,EPHA7,TMEM102,LEF1,SEMA6D,FGF2,VEGFC,PRKD1,ST6GAL1,FN1,VAV3,FGF8,PDGFA,SEMA4C,CMTM8,VCA…
GO:BP	biomineral tissue development	GO:0031214	5.08362e-13	12.2938	172	1801	46	26963	NOTUM,MGP,IGF1,ALPL,LEP,SLC8A1,AXIN2,FBN2,SMPD3,COL6A1,COL1A2,GAS6,CFTR,S1PR1,NOTCH1,ACTN3,GJA1,GPC3,ECM1,FOXO1,PKDCC,LOX,TMEM119,WNT11,CD276,FGFR1,LTBP3,PRICKLE1,BMP6,ROR2,ENPP1,SLC24A3,WNT4,MMP13,OSR1,HEY2,RXRA,ACVR1,FAM20C,NOS3,HIF1A,COL1A1,NFIX,BCOR,ISG15,BMP4
GO:BP	reproductive structure development	GO:0048608	5.35218e-13	12.2715	372	1801	72	26963	SFRP2,FST,IGF1,LEP,TNC,SERPINF1,MMP2,AMHR2,SFRP1,KDR,STRA6,EDN2,SRD5A2,TCF7,COL6A1,ESR1,ANGPT1,TCF21,PGR,GLI1,NPPC,CFTR,HOXA13,C3,TRP63,TNFSF10,TGFB2,ID4,NOTCH1,PDGFRA,SCX,GJA1,SLIT3,SULF1,GATA4,TYRO3,FZD4,WNT5A,GLI2,MERTK,ARRB1,DHCR24,BMP6,ROR2,BOK,WNT4,NEFH,OSR1,MMP14,RXRA,WT1,CTSL,LFNG,RDH10,FGF8,NOS3,FGF9,HOXB13,NPR2,GATA6,WNT2B,RARA,NR2F2,ITGAV,FER,RARG,MAMLD1,GLI3,CHD7,BMP4,CD2AP,INHBB
GO:BP	branching morphogenesis of an epithelial tube	GO:0048754	6.4831e-13	12.1882	173	1801	46	26963	SFRP2,MGP,ADAMTS16,IGF1,TNC,CELSR1,KDR,ESR1,ANGPT1,TCF21,PGR,NRP1,HS3ST3B1,FGF1,NOTCH1,CTSH,PDGFRA,GPC3,EGF,LAMA1,WNT5A,GLI2,FOXC2,MYCN,DAG1,NFATC4,WNT4,LEF1,FGF2,MMP14,FOXF1,WT1,ACVR1,RDH10,FOXA2,FGF8,PLXND1,WNT2B,MAGED1,VANGL2,GLI3,NPNT,PML,BMP4,CXCL12,PBX1
GO:BP	regulation of response to stress	GO:0080134	6.71161e-13	12.1732	1386	1801	174	26963	SMOC2,PGC,IL12RB1,IGF1,SEMA7A,LGALS2,TRP73,LEP,TNC,ADAMTS12,CEBPA,BMP10,CCR7,CLDN1,WFDC1,MGMT,SYK,GRPR,SERPINB1A,MUC16,AXIN2,TRPC3,MYLK,RTN4RL1,IGF2,EMILIN1,SUSD4,ESR1,ALOX5AP,PRRX1,CXCL1,IL1R1,C3,TRIL,IGFBP6,CD74,MLC1,TGFB2,RTN4R,SHANK3,CLEC2D,PDGFRA,GJA1,SERPING1,ADA,H2-M5,STK39,FBLN5,CLU,IL22RA1,LDLR,IGTP,FOXO1,C1QTNF3,IFI205,TSPAN32,TYRO3,LACC1,IL33,AOC3,RFTN1,WNT5A,IRGM2,MGLL,CD276,LBP,USP18…
GO:BP	oxoacid metabolic process	GO:0043436	6.78842e-13	12.1682	961	1801	134	26963	CYGB,SULT2B1,IGF1,LEP,TNXB,PRKAA2,CYP2S1,GGT5,SYK,PTGDS,C1QTNF2,CBFA2T3,EDN2,AKR1C14,SRD5A2,ASS1,ALOX12B,COL6A1,CES2G,ELOVL6,ALOX5AP,GCK,CES2E,NAALAD2,LIPG,ALDH1A2,FA2H,FMO2,PEMT,C3,CD74,GPT,ILVBL,DPEP1,PTGS1,FAH,GAMT,ACTN3,MFSD2A,SCD1,CRYL1,GALK1,SCD2,NAAA,FADS2,SUCLG2,SLC16A3,SLC25A12,CSGALNACT1,GPAM,MGLL,FGFR1,ECHS1,ENO3,HAL,SDSL,MIF,ENPP1,PPA2,HK2,MTHFD1L,SLC16A1,TLR2,GNPDA1,CAD,ALDOC,ST6GAL1…
GO:BP	defense response	GO:0006952	7.91894e-13	12.1013	1837	1801	214	26963	SPRR2A2,CNTNAP2,PGC,AQP1,SAA3,IL12RB1,MSMP,CXCL14,DAPK1,IGF1,SEMA7A,ASIC1,LGALS2,TRP73,LEP,TNC,ADAMTS12,IIGP1,CEBPA,SPON2,MMP3,CCR7,CLDN1,ITGB2,WFDC1,GGT5,GBP6,SYK,GRPR,IL1RN,SERPINB1A,SSC5D,BACE2,IGF2,EMILIN1,PLAC8,ASS1,SUSD4,TRF,COL6A1,ESR1,CST11,CD55,IRF5,ALOX5AP,HCK,CXCL1,IL1R1,ABI3,IRGC1,GBP9,C3,PLK5,TRIL,SLFN8,IL4RA,CD74,ACKR2,TBKBP1,DPEP1,CCR3,NOTCH1,MST1R,SHANK3,CLEC2D,GJA1,SERPING1,ADA,H…
GO:BP	canonical Wnt signaling pathway	GO:0060070	8.36086e-13	12.0777	301	1801	63	26963	NOTUM,SFRP2,WNT7B,DLX5,WNT3,PPM1N,WNT10A,WNT5B,AXIN2,SFRP1,LGR5,SULF2,TCF7,COL6A1,DRAXIN,GLI1,FRZB,CDH3,SOX10,NOTCH1,TLE3,CCDC88C,GPC3,EGF,RSPO3,NKD2,FOXO1,FUZ,DAAM2,LYPD6,WNT11,PYGO1,FZD4,WNT5A,PRICKLE1,WNT4,LEF1,FGF2,RSPO1,PTK7,FZD1,TMEM88,BICC1,FGF9,WNT2B,BAMBI,MCC,NID1,TMEM64,CAV1,COL1A1,APOE,FZD7,GLI3,ZNRF3,TBL1XR1,LZTS2,THRA,LRP4,WNT9A,EGFR,DACT1,MAD2L2
GO:BP	negative regulation of apoptotic process	GO:0043066	8.38706e-13	12.0764	1036	1801	141	26963	AQP1,SFRP2,CNTFR,DAPK1,IGF1,TRP73,LEP,PROKR1,CCR7,PRKAA2,MMP9,MGMT,DOCK8,IL1RN,VTCN1,SFRP1,CHST11,CRLF1,KDR,PLAC8,TCF7,RAMP2,ESR1,ANGPT1,DRAXIN,GM13057,PGR,NPPC,HCK,GAS6,TSC22D3,CFTR,NRP1,SLC2A3,FLT4,CD74,TGFB2,DPEP1,TTPA,PDGFRB,SOX10,NOTCH1,GRIA4,CTSH,NTF5,SCX,SLC39A10,ADA,DLX1,CLU,UNG,LTK,FOXO1,WNK3,GATA4,SMAD6,UNC5B,ITGB3,GAS1,TYRO3,GPAM,WNT5A,GLI2,MERTK,EFNA1,HAND2,GATA2,ARRB1,FOXC2,BIRC7,PIK…
GO:BP	positive regulation of cell development	GO:0010720	1.105e-12	11.9566	536	1801	90	26963	TGM2,ENPP2,WNT3,IGF1,SEMA7A,TRP73,CCR7,SERPINF1,SYK,TENM4,KDR,RNF112,ID2,TRF,GAS6,CFTR,NRP1,IL4RA,CD74,ID4,PPARGC1B,SOX10,NOTCH1,SHANK3,ZFP36L1,ACTN3,GJA1,ADA,HLX,ZMIZ1,MAN2A1,NTN1,SPINT1,ITGB3,GJC2,IL33,FZD4,NEURL1A,WNT5A,ITPKA,MYRF,SHOX2,GPR68,SMARCD3,MME,CAMK2B,SEMA5A,ROR2,DAG1,CYP51,PLXNA4,RUNX3,LEF1,FGF2,EPHB2,VEGFC,TLR2,MMP14,TRIB1,SOX12,BNC1,EEF2K,FN1,RND2,PLXNB1,MAP2K1,HIF1A,CDON,PLXND1,R…
GO:BP	reproductive system development	GO:0061458	1.11781e-12	11.9516	377	1801	72	26963	SFRP2,FST,IGF1,LEP,TNC,SERPINF1,MMP2,AMHR2,SFRP1,KDR,STRA6,EDN2,SRD5A2,TCF7,COL6A1,ESR1,ANGPT1,TCF21,PGR,GLI1,NPPC,CFTR,HOXA13,C3,TRP63,TNFSF10,TGFB2,ID4,NOTCH1,PDGFRA,SCX,GJA1,SLIT3,SULF1,GATA4,TYRO3,FZD4,WNT5A,GLI2,MERTK,ARRB1,DHCR24,BMP6,ROR2,BOK,WNT4,NEFH,OSR1,MMP14,RXRA,WT1,CTSL,LFNG,RDH10,FGF8,NOS3,FGF9,HOXB13,NPR2,GATA6,WNT2B,RARA,NR2F2,ITGAV,FER,RARG,MAMLD1,GLI3,CHD7,BMP4,CD2AP,INHBB
GO:BP	organic acid metabolic process	GO:0006082	1.12509e-12	11.9488	967	1801	134	26963	CYGB,SULT2B1,IGF1,LEP,TNXB,PRKAA2,CYP2S1,GGT5,SYK,PTGDS,C1QTNF2,CBFA2T3,EDN2,AKR1C14,SRD5A2,ASS1,ALOX12B,COL6A1,CES2G,ELOVL6,ALOX5AP,GCK,CES2E,NAALAD2,LIPG,ALDH1A2,FA2H,FMO2,PEMT,C3,CD74,GPT,ILVBL,DPEP1,PTGS1,FAH,GAMT,ACTN3,MFSD2A,SCD1,CRYL1,GALK1,SCD2,NAAA,FADS2,SUCLG2,SLC16A3,SLC25A12,CSGALNACT1,GPAM,MGLL,FGFR1,ECHS1,ENO3,HAL,SDSL,MIF,ENPP1,PPA2,HK2,MTHFD1L,SLC16A1,TLR2,GNPDA1,CAD,ALDOC,ST6GAL1…
GO:BP	regulation of Wnt signaling pathway	GO:0030111	1.15877e-12	11.936	311	1801	64	26963	NOTUM,SFRP2,DLX5,WNT3,TRABD2B,PPM1N,WNT5B,LGR6,AXIN2,SFRP1,LGR5,SULF2,APCDD1,DRAXIN,GLI1,FRZB,MDFI,CDH3,SOX10,NOTCH1,GRB10,TLE3,CCDC88C,GPC3,EGF,RSPO3,NKD2,SULF1,FOXO1,FUZ,TMEM132A,DAAM2,LYPD6,WNT11,WNT5A,PRICKLE1,NFATC4,LEF1,FGF2,TLR2,RSPO1,PTK7,FZD1,TMEM88,BICC1,FGF9,BAMBI,MCC,TMEM64,CAV1,VANGL2,COL1A1,APOE,FZD7,GLI3,HIC1,ZNRF3,TBL1XR1,LZTS2,THRA,LRP4,EGFR,DACT1,MAD2L2
GO:BP	negative regulation of locomotion	GO:0040013	1.3405e-12	11.8727	353	1801	69	26963	IGFBP5,SFRP2,CYGB,PODN,WNT3,SEMA7A,ROBO4,BMP10,SERPINF1,IGFBP3,IL1RN,SFRP1,COL3A1,EMILIN1,CDH11,NRP1,CD74,DPEP1,NOTCH1,EGFL7,STK26,SPINT2,LDLRAD4,GJA1,ADA,SEMA6A,SRGAP1,DCN,SULF1,NBL1,FUZ,WNT11,IL33,LIMCH1,WNT5A,TET1,SEMA5A,RIN3,DAG1,SEMA3C,DPYSL3,MIF,WNT4,SEMA6D,FGF2,TRIB1,CARD10,ST6GAL1,APEX1,TGFBR3,SEMA4C,NR2F2,PTPRJ,MCC,PRKG1,CAV1,ABR,APOE,BST2,MMP28,PTPRK,LRCH1,VASH1,HDAC5,RBBP7,IDH2,CXCL12,…
GO:BP	heart morphogenesis	GO:0003007	1.57069e-12	11.8039	273	1801	59	26963	ELN,SFRP2,MYLK2,BMP10,AXIN2,ID2,ANGPT1,NPY1R,ALDH1A2,NRP1,OLFM1,TGFB2,S1PR1,NOTCH1,NRP2,DNAAF1,DHRS3,GJA1,SLIT3,ZMIZ1,MYBPC3,GATA4,SMAD6,WNT11,WNT5A,SHOX2,DSP,EFNA1,HAND2,SMARCD3,FOXC2,EMP2,PRICKLE1,DAG1,SEMA3C,COL5A1,EGLN1,HEY2,FOXF1,RXRA,ACVR1,FZD1,FGF8,NOS3,FGF9,HIF1A,TGFBR3,PLXND1,GATA6,EPOR,LEFTY1,VANGL2,MICAL2,CHD7,NEDD4,HES1,BMP4,PDCD4,NOTCH2
GO:BP	regulation of cell projection organization	GO:0031344	1.6339e-12	11.7868	769	1801	114	26963	PTPN5,AQP1,SFRP2,ENPP2,ADAMTS16,WNT3,SEMA7A,CCR7,SERPINF1,NGEF,ESPN,SFRP1,RTN4RL1,PODXL,DRAXIN,FAM110C,EPHA3,PRRX1,ABI3,NRP1,ROR1,PLK5,CDC42EP5,RTN4RL2,RTN4R,TLX2,SHANK3,INPP5J,MFSD2A,SEMA6A,LTK,NTN1,FUZ,RUNX1T1,CDC42EP1,DAAM2,XK,FZD4,NEURL1A,RAP1GAP,ABI3BP,WNT5A,ITPKA,SH3YL1,SHOX2,EFNA1,FGFR1,LZTS1,ITGA2,CAMK2B,SEMA5A,PIK3R1,COBL,EPS8,SEMA3C,DPYSL3,NEO1,PLXNA4,EPHA7,ID1,NFATC4,ZDHHC15,SEMA6D,DOC…
GO:BP	nephron development	GO:0072006	1.64092e-12	11.7849	170	1801	45	26963	AQP1,WNT7B,ADAMTS16,KIF26B,ENPEP,PODXL,SULF2,ANGPT1,TCF21,NOTCH3,HS3ST3B1,FGF1,PDGFRB,NOTCH1,KIRREL3,PDGFRA,GPC3,SULF1,FMN1,ITGB3,WNT11,FOXC2,WNT4,FGF2,OSR1,WT1,WNK4,CD34,FGF8,IL6RA,ACAT1,WNT2B,MAGED1,HS2ST1,NID1,VANGL2,GLI3,GPR4,HES1,NPNT,LZTS2,BMP4,NOTCH2,PBX1,AMPD2
GO:BP	positive regulation of cell adhesion	GO:0045785	1.8935e-12	11.7227	504	1801	86	26963	SMOC2,TGM2,IL12RB1,ENPP2,IGF1,LEP,CCR7,KIF26B,DOCK8,SYK,ICOSL,VTCN1,KDR,IGF2,EMILIN1,PODXL,ITGAL,IGFBP2,ANGPT1,CD55,NRP1,SELE,IL4RA,CD74,TGFB2,RELL2,ADA,H2-M5,HLX,ZMIZ1,FCHO1,FBLN2,COL16A1,FMN1,LAMA1,ITGB3,GPAM,RAP1GAP,ABI3BP,WNT5A,CD276,SMARCD3,ITGA2,FOXC2,EMP2,DAG1,CCDC80,RUNX3,PIEZO1,TMEM102,WNT4,LEF1,FOXF1,LGALS1,SOX12,MAGI1,PRKCE,FN1,SELP,VAV3,IL6RA,GCNT1,ST3GAL4,DOCK1,RARA,VCAM1,SIRPA,PRKCA…
GO:BP	regulation of body fluid levels	GO:0050878	2.10359e-12	11.677	356	1801	69	26963	AQP1,APLN,TRP73,OPRL1,ENTPD2,ANO1,SYK,SOCS2,EMILIN1,ALOX12B,GAS6,CFTR,ATP7B,CELSR2,PDGFRA,APRT,GJA1,SERPING1,ADA,STK39,TSPAN9,PROCR,WNK3,SLC6A4,ITGB3,TSPAN32,ANGPTL2,TYRO3,PEAR1,NEURL1A,SERPIND1,MERTK,EMP2,PROZ,PRICKLE1,PLAT,HK2,C1QTNF1,EPHB2,HPSE,MMP13,ZFP385A,CAD,WNK4,TSPAN8,PRKCE,OAS2,CORO2B,SELP,FOXA2,IL6RA,PDGFA,SCNN1A,HIF1A,ST3GAL4,PRKCA,PTPRJ,CYBA,PRKG1,CAV1,ANXA5,APOE,CD9,VKORC1,MMRN1,ENP…
GO:BP	osteoblast differentiation	GO:0001649	2.27643e-12	11.6427	229	1801	53	26963	IGFBP5,SFRP2,WNT7B,DLX5,WNT3,IGF1,CEBPA,SCUBE3,IGFBP3,AXIN2,SFRP1,FBN2,IGF2,ID2,ID3,GLI1,NPPC,TRP63,ID4,NOTCH1,RASSF2,GJA1,SH3PXD2B,MAP2K6,SMAD6,LOX,TMEM119,WNT11,SHOX2,GLI2,CD276,HAND2,FGFR1,BMP6,ID1,WNT4,LEF1,FGF2,VEGFC,PRKD1,TWIST2,ACVR1,FZD1,FAM20C,FGF9,BAMBI,MAPK11,TMEM64,COL1A1,GLI3,NPNT,BMP4,FTO
GO:BP	cell fate commitment	GO:0045165	2.29113e-12	11.64	291	1801	61	26963	SFRP2,SOX6,WNT7B,WNT3,WNT10A,DLX2,WNT5B,TENM4,SFRP1,KDR,ID2,CHRDL1,NOTCH3,PRRX1,HOXA13,TGFB2,NOTCH1,SOX18,NTF5,DLX1,SH3PXD2B,GATA4,GAS1,HOXD10,WNT11,WNT5A,EOMES,GLI2,GATA2,FGFR1,FOXC2,WNT4,FGF2,HEY2,JAG2,DMRT3,CTSL,ACVR1,FOXA2,FGF8,IL6RA,CDON,GATA6,WNT2B,RARA,NR2F2,SOX5,NFIB,NFIX,FZD7,GLI3,ZFP521,CASZ1,HES1,RBBP7,PML,BMP4,WNT9A,NOTCH2,MTA1,LY9
GO:BP	regulation of growth	GO:0040008	2.44606e-12	11.6115	656	1801	102	26963	IGFBP5,SFRP2,WNT3,IGF1,SEMA7A,FOXS1,TRP73,LEP,TNC,CDA,BMP10,WFDC1,IGFBP3,SOCS2,COL14A1,SFRP1,IGF2,PLAC8,DRAXIN,GLI1,NPPC,NPY1R,FRZB,NRP1,C3,OLFM1,FLT4,TGFB2,NOTCH1,RTN4R,COLQ,GAMT,ACTN3,FAM107A,MFSD2A,GJA1,HLX,SLIT3,GPC3,SEMA6A,NTN1,SH3PXD2B,RERG,GATA4,SLC6A4,GAS1,WNT11,GPAM,RFTN1,WNT5A,MGLL,CACNA1C,FGFR1,SEMA5A,FOXC2,CXCL16,SEMA3C,CPNE5,PLXNA4,EPHA7,ENPP1,SEMA6D,FGF2,FDPS,TFCP2L1,MMP14,HEY2,MNDA…
GO:BP	regulation of system process	GO:0044057	2.50303e-12	11.6015	618	1801	98	26963	IGFBP5,CNTNAP2,AQP1,APLN,IGF1,LEP,MYLK2,SCN4B,SLC8A1,BMP10,MMP2,GRM3,ADRA1B,TENM4,TRPC3,NETO1,EDN2,KCNH6,ATP1B1,TRF,NPPC,GAS6,NPY1R,CACNA1G,TGFB2,SOX10,NOTCH1,PTGS1,GRIN2C,KCNH2,SHANK3,HCN4,ACTN3,GJA1,ADA,STK39,RNLS,FOXO1,WNK3,SLC25A12,GATA4,SMAD6,ARHGAP42,BVES,MYRF,SHOX2,MGLL,DSP,HAND2,CACNA1C,FGFR1,ABCG8,ITGA2,SCN3B,PIK3R1,EMP2,MYL4,BMP6,DAG1,C1QTNF1,SNTA1,FDPS,CERS1,PRKD1,TACR2,HEY2,WNK4,SYNE1…
GO:BP	BMP signaling pathway	GO:0030509	2.56138e-12	11.5915	165	1801	44	26963	SFRP2,FST,DLX5,HTRA3,BMP10,SCUBE3,AMHR2,SFRP1,KDR,SMPD3,CHRDL1,SMAD9,HOXA13,NOTCH1,SCX,KCP,GPC3,DLX1,SULF1,NBL1,GATA4,SMAD6,WNT5A,BMP6,NEO1,ID1,LEF1,ACVR1,FZD1,RGMA,TGFBR3,GATA6,CRB2,BAMBI,CAV1,HTRA1,MAPK3,SKIL,HES1,BMP4,PDCD4,NOTCH2,RBPMS2,BMPER
GO:BP	regulation of angiogenesis	GO:0045765	2.66191e-12	11.5748	308	1801	63	26963	SMOC2,AQP1,SFRP2,THBS2,LEP,ITGB2,MMP9,SERPINF1,ADAM12,KDR,IGF2,EMILIN1,RAMP2,NRP1,C3,TGFB2,CCR3,FGF1,CTSH,FBLN5,SEMA6A,ECM1,DCN,SULF1,GATA4,ITGB3,WNT5A,EFNA1,CREB3L1,GATA2,FOXC2,EMP2,ID1,HK2,FGF2,VEGFC,PRKD1,SPARC,EGLN1,AGO1,CD34,PTGIS,GTF2I,NOS3,ITGB8,HIF1A,ERAP1,CCBE1,PLXND1,GATA6,PRKCA,STAT1,PGK1,TCF4,SASH1,GPR4,VASH1,CCL2,PML,SHC1,VEGFB,HSPB6,BMPER
GO:BP	regulation of protein metabolic process	GO:0051246	2.70704e-12	11.5675	1835	1801	212	26963	IGFBP5,PTPN5,SFRP2,ENPP2,FNDC1,DAPK1,IGF1,SEMA7A,TRABD2B,LEP,ASB5,CCR7,PRKAA2,MMP9,IGFBP3,PDGFC,SYK,PM20D2,SERPINB1A,AXIN2,HHATL,SFRP1,CRLF1,KDR,BACE2,CBFA2T3,IGF2,KRT13,NDN,SMPD3,ANGPT1,LIPG,GAS6,PEMT,NRP1,C3,FLT4,CD74,FGF1,PDGFRB,GRIN2C,CTSH,DDX25,INPP5J,ZFP36L1,FAM107A,RASSF2,NTF5,PDGFRA,ALAD,PIWIL2,MOB3B,CCDC88C,GJA1,TSPAN9,GPC3,EGF,CLU,ECM1,IFNK,ITM2A,NKD2,LDLR,IGTP,FOXO1,FUZ,WNK3,MAP2K6,TME…
GO:BP	phosphatidylinositol 3-kinase/protein kinase B signal transduction	GO:0043491	2.95997e-12	11.5287	325	1801	65	26963	IGFBP5,CNTNAP2,LINGO1,NYAP2,IGF1,COL6A3,LEP,MMP3,PDGFC,COL6A2,KDR,IGF2,AKR1C14,SMPD3,COL6A1,ANGPT1,FAM110C,GAS6,ROR1,TGFB2,PDGFRB,MST1R,SERPINA12,ZFP36L1,PDGFRA,EGF,LTK,DCN,C1QTNF3,UNC5B,LOX,TYRO3,PEAR1,PIK3IP1,FGFR3,PTPN13,MERTK,FGFR1,PIK3R1,RCN3,DAG1,C1QTNF1,FGF2,HPSE,PRKD1,PRR5,FN1,SELP,VAV3,PLXNB1,PDGFA,SESN1,PTPRJ,FER,PIK3C2B,ERBB3,NEDD4,CLCF1,EGFR,CD2AP,VEGFB,PHLDA3,MFHAS1,CXCL12,CX3CL1
GO:BP	gastrulation	GO:0007369	3.80494e-12	11.4197	202	1801	49	26963	SFRP2,APLN,WNT3,MMP9,WNT5B,MMP2,IL1RN,TENM4,SFRP1,COL6A1,COL12A1,TLX2,SCX,GJA1,MMP15,GPC3,FGFR2,GATA4,ITGB3,WNT11,ATOH8,WNT5A,EOMES,FGFR1,ITGA2,FOXC2,PRICKLE1,DAG1,COL5A1,LEF1,OSR1,MMP14,FOXF1,ACVR1,FN1,FOXA2,FGF8,MAP2K1,GATA6,CRB2,LEFTY1,ITGAV,KIF16B,VANGL2,FZD7,BMP4,EXOC4,ITGB5,DACT1
GO:BP	muscle cell differentiation	GO:0042692	3.94547e-12	11.4039	447	1801	79	26963	IGFBP5,CNTNAP2,SOX6,WNT7B,NEU2,SGCD,IGF1,MYL9,MYLK2,BMP10,WNT5B,COL14A1,KRT19,IGF2,ID2,COL6A1,RAMP2,HEY1,PRDM6,IL4RA,NEBL,PDGFRB,NOTCH1,PTGFRN,ACTN3,PDGFRA,CSRP2,SVIL,CACNB4,LAMA1,GATA4,SMAD6,TCF23,LOX,TMEM119,XK,BVES,SHOX2,HAND2,SMARCD3,FLNC,PRICKLE1,SMYD1,NEO1,PIEZO1,NFATC4,WNT4,FDPS,PRKD1,MMP14,HEY2,FOXF1,RXRA,ACVR1,SYNE1,FGF9,CDON,SEMA4C,DOCK1,POPDC3,GATA6,DMPK,RARA,MEIS1,TMEM204,PRKG1,NID1,V…
GO:BP	carboxylic acid metabolic process	GO:0019752	4.01933e-12	11.3958	941	1801	130	26963	CYGB,IGF1,LEP,TNXB,PRKAA2,CYP2S1,GGT5,SYK,PTGDS,C1QTNF2,CBFA2T3,EDN2,AKR1C14,SRD5A2,ASS1,ALOX12B,COL6A1,CES2G,ELOVL6,ALOX5AP,GCK,CES2E,NAALAD2,LIPG,ALDH1A2,FA2H,FMO2,PEMT,C3,CD74,GPT,ILVBL,DPEP1,PTGS1,FAH,GAMT,ACTN3,MFSD2A,SCD1,CRYL1,GALK1,SCD2,NAAA,FADS2,SUCLG2,SLC16A3,SLC25A12,CSGALNACT1,GPAM,MGLL,ECHS1,ENO3,HAL,SDSL,MIF,HK2,MTHFD1L,SLC16A1,TLR2,GNPDA1,CAD,ALDOC,ST6GAL1,MCCC1,MTHFD1,PRKCE,LDHA,…
GO:BP	digestive tract development	GO:0048565	5.15463e-12	11.2878	141	1801	40	26963	SFRP2,TRP73,PDGFC,SFRP1,COL3A1,STRA6,ASS1,ID2,TCF7,TCF21,TGFB3,ALDH1A2,HOXA13,TRP63,TGFB2,SOX10,NOTCH1,DNAAF1,PDGFRA,ADA,HLX,GATA4,PKDCC,WNT11,WNT5A,SHOX2,GLI2,COBL,FOXF1,FGF9,HIF1A,NPR2,GATA6,VANGL2,GLI3,HES1,EPHB3,EGFR,RBPMS2,DACT1
GO:BP	positive regulation of phosphate metabolic process	GO:0045937	7.75569e-12	11.1104	648	1801	100	26963	PTPN5,SFRP2,ENPP2,APLN,FNDC1,IGF1,SEMA7A,LEP,CCR7,PRKAA2,MMP9,PDGFC,SYK,AXIN2,CRLF1,KDR,IGF2,TRF,ANGPT1,GCK,GAS6,NRP1,C3,FLT4,CD74,PPARGC1B,FGF1,PDGFRB,GRB10,RASSF2,NTF5,PDGFRA,MOB3B,TSPAN9,EGF,IFNK,IGTP,WNK3,MAP2K6,SLC25A12,MAP3K5,ITGB3,TMEM119,LIMCH1,WNT5A,IRGM2,FGFR3,EFNA1,FGFR1,ARRB1,PIK3R1,EMP2,BMP6,CTF1,MIF,TNKS1BP1,EPHA7,CAMKK2,FGF2,VEGFC,PRKD1,RSPO1,CARD10,PRR5,CEMIP,MOB3C,ACVR1,FZD1,BCAR…
GO:BP	positive regulation of phosphorus metabolic process	GO:0010562	7.75569e-12	11.1104	648	1801	100	26963	PTPN5,SFRP2,ENPP2,APLN,FNDC1,IGF1,SEMA7A,LEP,CCR7,PRKAA2,MMP9,PDGFC,SYK,AXIN2,CRLF1,KDR,IGF2,TRF,ANGPT1,GCK,GAS6,NRP1,C3,FLT4,CD74,PPARGC1B,FGF1,PDGFRB,GRB10,RASSF2,NTF5,PDGFRA,MOB3B,TSPAN9,EGF,IFNK,IGTP,WNK3,MAP2K6,SLC25A12,MAP3K5,ITGB3,TMEM119,LIMCH1,WNT5A,IRGM2,FGFR3,EFNA1,FGFR1,ARRB1,PIK3R1,EMP2,BMP6,CTF1,MIF,TNKS1BP1,EPHA7,CAMKK2,FGF2,VEGFC,PRKD1,RSPO1,CARD10,PRR5,CEMIP,MOB3C,ACVR1,FZD1,BCAR…
GO:BP	embryonic skeletal system development	GO:0048706	7.75588e-12	11.1104	136	1801	39	26963	DLX2,CHST11,SULF2,TGFB3,PRRX1,MDFI,TGFB2,PDGFRA,SCX,ETL4,DLX1,FGFR2,SULF1,FUZ,GAS1,HOXD10,WNT11,WNT5A,SHOX2,HAND2,FOXC2,MYCN,MTHFD1L,OSR1,MMP14,SLC2A10,CDK20,RDH10,FGF8,FGF9,HOXC9,COL1A1,BMI1,HOXD4,GLI3,HOXD9,BMP4,WNT9A,PBX1
GO:BP	digestive system development	GO:0055123	7.91011e-12	11.1018	156	1801	42	26963	SFRP2,IGF1,TRP73,PDGFC,SFRP1,COL3A1,STRA6,IGF2,ASS1,ID2,TCF7,TCF21,TGFB3,ALDH1A2,HOXA13,TRP63,TGFB2,SOX10,NOTCH1,DNAAF1,PDGFRA,ADA,HLX,GATA4,PKDCC,WNT11,WNT5A,SHOX2,GLI2,COBL,FOXF1,FGF9,HIF1A,NPR2,GATA6,VANGL2,GLI3,HES1,EPHB3,EGFR,RBPMS2,DACT1
GO:BP	regulation of phosphorylation	GO:0042325	8.6983e-12	11.0606	868	1801	122	26963	PTPN5,SFRP2,ENPP2,APLN,FNDC1,IGF1,SEMA7A,LEP,CCR7,MMP9,IGFBP3,PDGFC,SYK,AXIN2,SFRP1,CRLF1,KDR,IGF2,TRF,SMPD3,ANGPT1,GCK,GAS6,NRP1,PHACTR1,C3,FLT4,CD74,PPARGC1B,FGF1,PDGFRB,INPP5J,GRB10,RASSF2,NTF5,PDGFRA,MOB3B,CCDC88C,TSPAN9,EGF,IFNK,IGTP,WNK3,MAP2K6,MAP3K5,ITGB3,LOX,TMEM119,GJC2,LIMCH1,WNT5A,IRGM2,FGFR3,PTPN13,EFNA1,FGFR1,ARRB1,PIK3R1,EMP2,BMP6,CTF1,MIF,TNKS1BP1,EPHA7,ENPP1,CAMKK2,TMEM102,FGF2,E…
GO:BP	striated muscle tissue development	GO:0014706	1.08524e-11	10.9645	464	1801	80	26963	CNTNAP2,ELN,SOX6,MYL7,RTL1,SGCD,IGF1,TRP73,MYH14,MYLK2,BMP10,COL14A1,TENM4,IGF2,ID2,COL6A1,ANGPT1,TCF21,GLI1,ALDH1A2,NEBL,TGFB2,S1PR1,FGF1,PDGFRB,NOTCH1,ACTN3,PDGFRA,SCX,GJA1,HLX,PLAGL1,MYBPC3,SVIL,GATA4,LOX,HOXD10,XK,BVES,NEURL1A,EOMES,SHOX2,DSP,HAND2,FGFR1,FOXC2,PRICKLE1,SMYD1,SEMA3C,LEF1,FGF2,FDPS,EGLN1,HEY2,RXRA,LDHA,ACVR1,SYNE1,FGF8,GPC1,FGF9,CDON,POPDC3,GATA6,RARA,NR2F2,EPOR,MAPK11,MEIS1,PR…
GO:BP	bone mineralization	GO:0030282	1.15918e-11	10.9358	131	1801	38	26963	NOTUM,MGP,IGF1,ALPL,LEP,SLC8A1,AXIN2,FBN2,SMPD3,COL6A1,COL1A2,S1PR1,ACTN3,GJA1,GPC3,ECM1,PKDCC,LOX,TMEM119,WNT11,CD276,LTBP3,PRICKLE1,BMP6,ROR2,ENPP1,SLC24A3,WNT4,MMP13,OSR1,RXRA,ACVR1,FAM20C,HIF1A,NFIX,BCOR,ISG15,BMP4
GO:BP	negative regulation of response to external stimulus	GO:0032102	1.21394e-11	10.9158	438	1801	77	26963	CNTNAP2,WNT3,IGF1,SEMA7A,WFDC1,MUC16,RTN4RL1,IGF2,SUSD4,NRP1,NOTCH1,RTN4R,CLEC2D,PDGFRA,SERPING1,ADA,H2-M5,SEMA6A,IL22RA1,LDLR,IGTP,NBL1,C1QTNF3,IFI205,TYRO3,IL33,WNT5A,IRGM2,CD276,USP18,SEMA5A,FNDC4,RIN3,SEMA3C,MIF,PLAT,NEO1,C1QTNF1,WNT4,SEMA6D,FGF2,TRIB1,FOXF1,MNDAL,ST6GAL1,TSPAN8,TAP2,OAS1G,RGMA,PTGIS,OAS1A,PDGFA,SEMA4C,NLRX1,SIRPA,TRIM65,PRKG1,ANXA5,ABR,MVK,HTRA1,PARP14,BACE1,NMI,TNFRSF1B,NR1…
GO:BP	positive regulation of neurogenesis	GO:0050769	1.34859e-11	10.8701	310	1801	62	26963	TGM2,ENPP2,WNT3,IGF1,SEMA7A,TRP73,SERPINF1,TENM4,KDR,RNF112,ID2,TRF,NRP1,ID4,SOX10,NOTCH1,SHANK3,MAN2A1,NTN1,SPINT1,GJC2,IL33,FZD4,NEURL1A,WNT5A,ITPKA,MYRF,SHOX2,SMARCD3,MME,CAMK2B,SEMA5A,DAG1,PLXNA4,FGF2,EPHB2,VEGFC,TLR2,EEF2K,FN1,RND2,PLXNB1,MAP2K1,HIF1A,CDON,PLXND1,TNIK,TRAK1,PTPRF,TNFRSF1B,APOE,PTPRD,SKIL,GLI3,HES1,CLCF1,EGFR,OBSL1,NOTCH2,CXCL12,CX3CL1,ATXN1
GO:BP	macromolecule modification	GO:0043412	1.41659e-11	10.8488	2821	1801	292	26963	PTPN5,NOTUM,SFRP2,TGM2,ENPP2,FNDC1,GBGT1,DAPK1,IGF1,SEMA7A,TRABD2B,LEP,MYLK2,PPM1N,NPR1,ASB5,CCR7,PRKAA2,MMP9,IGFBP3,PDGFC,MGMT,SYK,SOCS2,AMHR2,AXIN2,MYLK,HHATL,SFRP1,CRLF1,KDR,ST8SIA1,IGF2,RNF112,DCLK1,MGAT3,NDN,ALOX12B,SMPD3,PTPN7,ANGPT1,SEC1,GUCY2G,B3GNT7,EPHA3,HCK,GAS6,HUNK,GSTT1,AATK,NRP1,C3,ROR1,PLK5,FLT4,CD74,DUSP15,NRK,FGF1,PDGFRB,MST1R,INPP5J,STK26,FAM107A,RASSF2,NTF5,PDGFRA,B3GNT9,MOB3B…
GO:BP	regulation of plasma membrane bounded cell projection organization	GO:0120035	1.64726e-11	10.7832	754	1801	110	26963	PTPN5,AQP1,SFRP2,ENPP2,ADAMTS16,WNT3,SEMA7A,CCR7,SERPINF1,NGEF,ESPN,SFRP1,RTN4RL1,PODXL,DRAXIN,EPHA3,PRRX1,ABI3,NRP1,ROR1,PLK5,CDC42EP5,RTN4RL2,RTN4R,TLX2,SHANK3,INPP5J,MFSD2A,SEMA6A,LTK,NTN1,FUZ,RUNX1T1,CDC42EP1,DAAM2,XK,FZD4,NEURL1A,RAP1GAP,ABI3BP,WNT5A,ITPKA,SH3YL1,SHOX2,EFNA1,FGFR1,LZTS1,CAMK2B,SEMA5A,PIK3R1,COBL,EPS8,SEMA3C,DPYSL3,NEO1,PLXNA4,EPHA7,ID1,NFATC4,ZDHHC15,SEMA6D,DOCK11,EPHB2,PRKD…
GO:BP	catabolic process	GO:0009056	1.98045e-11	10.7032	2499	1801	265	26963	NOTUM,NEU2,CYGB,ENPP2,DAPK1,IGF1,SRPX,LEP,ADAMTS12,IIGP1,ENTPD2,CDA,MMP3,ASB5,PRKAA2,MMP9,GGT5,MMP17,IGFBP3,MMP2,ENPEP,SERPINB1A,AXIN2,ANPEP,KDR,ADAMTS2,CBFA2T3,AKR1C14,SRD5A2,PAPPA,PLB1,SMPD3,ENPP6,COL6A1,PLCB2,GCK,NAALAD2,LIPG,CSDC2,SLFN8,GPT,ILVBL,DPEP1,NOTCH1,GRIN2C,RUFY4,CTSH,FAH,ALDH1A7,ZFP36L1,ACTN3,PPP1R3D,ALAD,PIWIL2,MFSD2A,GJA1,ADA,FBXL16,CRYL1,MMP15,GALK1,GPC3,EGF,CLU,TFEB,NCF2,NAAA,NK…
GO:BP	positive regulation of phosphorylation	GO:0042327	1.9961e-11	10.6998	590	1801	93	26963	PTPN5,SFRP2,ENPP2,APLN,FNDC1,IGF1,SEMA7A,LEP,CCR7,MMP9,PDGFC,SYK,AXIN2,CRLF1,KDR,IGF2,TRF,ANGPT1,GCK,GAS6,NRP1,C3,FLT4,CD74,PPARGC1B,FGF1,PDGFRB,GRB10,RASSF2,NTF5,PDGFRA,MOB3B,TSPAN9,EGF,IFNK,IGTP,WNK3,MAP2K6,MAP3K5,ITGB3,TMEM119,LIMCH1,WNT5A,IRGM2,FGFR3,EFNA1,FGFR1,ARRB1,PIK3R1,EMP2,BMP6,CTF1,MIF,TNKS1BP1,EPHA7,CAMKK2,FGF2,VEGFC,PRKD1,RSPO1,CARD10,PRR5,CEMIP,MOB3C,ACVR1,FZD1,BCAR3,RGMA,FGF8,IL6R…
GO:BP	negative regulation of cell development	GO:0010721	2.50886e-11	10.6005	314	1801	62	26963	WNT7B,LINGO1,TNFRSF11B,WNT3,IGF1,SEMA7A,CEBPA,DLX2,SFRP1,ID2,DRAXIN,NPPC,FRZB,CFTR,NRP1,IL4RA,CD74,TTPA,ID4,SOX10,NOTCH1,RTN4R,TLX2,CLEC2D,HLX,SEMA6A,DLX1,LDLR,NTN1,DAAM2,WNT5A,GPR68,GATA2,SEMA5A,PIK3R1,MYCN,SEMA3C,EPHA7,ID1,RUNX3,NFATC4,SEMA6D,EPHB2,IL17D,TRIB1,RGMA,TMEM176A,SEMA4C,NPR2,RARA,ZFP608,FBXO7,GLI3,CASZ1,HES1,TMEM98,TMEM176B,LRP4,BMP4,IDH2,SEMA4G,NME2
GO:BP	urogenital system development	GO:0001655	4.19881e-11	10.3769	70	1801	27	26963	IGF1,TNC,SERPINF1,MMP2,SFRP1,ESR1,GLI1,HOXA13,TRP63,ID4,NOTCH1,SULF1,WNT11,WNT5A,GLI2,GATA2,EPHB2,OSR1,RXRA,ACVR1,HOXB13,RARA,RARG,GLI3,EPHB3,BMP4,PBX1
GO:BP	positive regulation of epithelial cell proliferation	GO:0050679	4.95948e-11	10.3046	230	1801	51	26963	DLX5,APLN,IGF1,CLDN1,SFRP1,KDR,ST8SIA1,IGF2,ESR1,TRP63,FLT4,CDH3,CCR3,FGF1,NOTCH1,EGFL7,GPBAR1,HLX,EGF,ECM1,ITGB3,GAS1,WNT5A,GLI2,COL18A1,GATA2,FGFR1,MYCN,BMP6,ID1,FGF2,VEGFC,OSR1,PRKD1,FGF9,PRKCA,RREB1,CYBA,SAAL1,CAV1,HTRA1,FZD7,CCL2,BMP4,EGFR,NOTCH2,VEGFB,B4GALT1,CXCL12,HSPG2,NME2
GO:BP	ERK1 and ERK2 cascade	GO:0070371	5.44001e-11	10.2644	353	1801	66	26963	CNTNAP2,TNFAIP8L3,NDRG2,IGF1,SEMA7A,PDGFC,SYK,KDR,EMILIN1,TRF,ESR1,ANGPT1,GAS6,NRP1,C3,FLT4,CD74,DUSP15,CCR3,FGF1,PDGFRB,NOTCH1,CTSH,GRB10,ZFP36L1,PDGFRA,GPBAR1,SEMA6A,EGF,C1QTNF3,ITGB3,FGFR3,HAND2,ARRB1,MIF,C1QL4,EPHA7,FGF2,EPHB2,WNK4,PDE8A,ECE1,FN1,FGF8,PDGFA,MAP2K1,SIRPA,EPOR,ITGAV,CAV1,MAPK3,APOE,NPNT,CCL2,CLCF1,ZDHHC17,BMP4,NOD1,SHC1,EGFR,NOTCH2,VEGFB,BMPER,MFHAS1,CXCL12,CX3CL1
GO:BP	regulation of protein modification process	GO:0031399	6.0815e-11	10.216	1049	1801	137	26963	PTPN5,SFRP2,ENPP2,FNDC1,IGF1,SEMA7A,TRABD2B,LEP,CCR7,PRKAA2,MMP9,IGFBP3,PDGFC,SYK,AXIN2,HHATL,SFRP1,CRLF1,KDR,IGF2,NDN,SMPD3,ANGPT1,GAS6,NRP1,C3,FLT4,CD74,FGF1,PDGFRB,INPP5J,FAM107A,RASSF2,NTF5,PDGFRA,MOB3B,CCDC88C,TSPAN9,EGF,IFNK,IGTP,WNK3,MAP2K6,MAP3K5,ITGB3,LOX,TMEM119,GJC2,LIMCH1,WNT5A,FBXO2,IRGM2,FGFR3,PTPN13,EFNA1,FGFR1,ARRB1,BIRC7,PIK3R1,EMP2,FAM161A,PRICKLE1,BMP6,CTF1,MIF,TNKS1BP1,EPHA7,E…
GO:BP	leukocyte migration	GO:0050900	6.27534e-11	10.2024	380	1801	69	26963	MADCAM1,MSMP,CXCL14,LEP,CCR7,ITGB2,MMP9,MMP2,DOCK8,SYK,EDN2,EMILIN1,PODXL,SMPD3,ITGAL,GAS6,CXCL1,IL1R1,SELE,CD74,TGFB2,DPEP1,CCR3,S1PR1,PLVAP,ADA,STK39,ECM1,CXCL15,NBL1,ITGB3,IL33,AOC3,WNT5A,LBP,ITGA2,CXCL16,PIK3R1,EMP2,RIN3,ROR2,EPS8,MIF,TMEM102,VEGFC,MMP14,SPNS2,CD34,SELP,VAV3,GCNT1,ST3GAL4,VCAM1,SIRPA,PTPRJ,SLC37A4,FER,ABR,MAPK3,CD9,MYD88,MMP28,LRCH1,CCL2,VEGFB,B4GALT1,CXCL12,ITGA6,CX3CL1
GO:BP	chondrocyte differentiation	GO:0002062	6.55999e-11	10.1831	118	1801	35	26963	SFRP2,SOX6,ADAMTS12,WNT5B,AXIN2,COL3A1,CHST11,SMPD3,SULF2,NPPC,SCX,ECM1,SULF1,PKDCC,SHOX2,GLI2,FGFR1,LTBP3,BMP6,RUNX3,OSR1,CHADL,ADAMTS7,FGF9,HIF1A,NPR2,WNT2B,SOX5,ZFP219,NFIB,RARG,GLI3,BMP4,WNT9A,CREB3L2
GO:BP	response to peptide	GO:1901652	6.56827e-11	10.1825	1212	1801	152	26963	CNTNAP2,POSTN,SAA3,IL12RB1,CNTFR,DAPK1,ALPL,LEP,ADAMTS12,IIGP1,ENTPD2,CEBPA,IL20RA,CCR7,CLDN1,SERPINF1,CCDC3,MMP2,GBP6,EDAR,DOCK8,ANO1,SYK,IL1RN,SFRP1,COL3A1,CRLF1,EDN2,ASS1,SMPD3,TCF7,COL6A1,ANGPT1,IRF5,GAS6,CXCL1,IL1R1,ALDH1A2,SELE,GBP9,IL4RA,CD74,ACKR2,CCR3,NOTCH1,RUFY4,NRP2,SHANK3,ZFP36L1,ACKR4,ALAD,PLVAP,STK39,SLIT3,NMNAT3,ECM1,IL22RA1,IFNK,IGTP,CXCL15,PCOLCE,SRM,CACNB4,MAP3K5,IFI205,IL13RA1…
GO:BP	regulation of macromolecule biosynthetic process	GO:0010556	7.23095e-11	10.1408	5509	1801	497	26963	IGFBP5,POSTN,SMOC2,PGC,SFRP2,SOX6,FST,WNT7B,IL12RB1,NDRG2,DLX5,APLN,DAPK1,WNT3,IGF1,SEMA7A,CRIP1,FOXS1,TRP73,LEP,TNC,MYLK2,CEBPA,WNT10A,BMP10,SPON2,DLX2,CCR7,PRKAA2,SERPINF1,CCDC3,EDAR,MYCL,SYK,MYT1,ICOSL,PKNOX2,SERPINB1A,MUC16,VTCN1,AXIN2,RASD1,SSC5D,HHATL,SFRP1,C1QTNF2,KDR,BACE2,BMP15,CBFA2T3,IGF2,EMILIN1,KRT13,PLAC8,ID2,ATP1B1,NDN,TRF,ALOX12B,SMPD3,ID3,SULF2,TCF7,PRRX2,RAMP2,ESR1,ANGPT1,TCF21,…
GO:BP	extracellular matrix assembly	GO:0085029	8.99207e-11	10.0461	47	1801	22	26963	ELN,MFAP4,TNXB,LTBP4,COL3A1,EMILIN1,SMPD3,COL6A1,RAMP2,COL1A2,GAS6,NOTCH1,FBLN5,ANTXR1,LOX,QSOX1,PRICKLE1,DAG1,THSD4,TGFBR3,FKBP10,MAD2L2
GO:BP	protein modification process	GO:0036211	9.17391e-11	10.0374	2666	1801	276	26963	PTPN5,NOTUM,SFRP2,TGM2,ENPP2,FNDC1,GBGT1,DAPK1,IGF1,SEMA7A,TRABD2B,LEP,MYLK2,PPM1N,NPR1,ASB5,CCR7,PRKAA2,MMP9,IGFBP3,PDGFC,SYK,SOCS2,AMHR2,AXIN2,MYLK,HHATL,SFRP1,CRLF1,KDR,ST8SIA1,IGF2,RNF112,DCLK1,MGAT3,NDN,ALOX12B,SMPD3,PTPN7,ANGPT1,SEC1,GUCY2G,B3GNT7,EPHA3,HCK,GAS6,HUNK,AATK,NRP1,C3,ROR1,PLK5,FLT4,CD74,DUSP15,NRK,FGF1,PDGFRB,MST1R,INPP5J,STK26,FAM107A,RASSF2,NTF5,PDGFRA,B3GNT9,MOB3B,CCDC88C,B3…
GO:BP	nucleobase-containing small molecule metabolic process	GO:0055086	9.95896e-11	10.0018	674	1801	100	26963	CBR2,SULT2B1,IGF1,NPR1,ENTPD2,CDA,PRKAA2,AK4,CBFA2T3,ATP1B1,COL6A1,ELOVL6,GUCY2G,GCK,NPPC,FMO2,PEMT,GAMT,ACTN3,APRT,ADA,GALK1,NCF2,NMNAT3,CACNB4,SUCLG2,SLC25A12,AK5,NME3,CSGALNACT1,LACC1,GMPR,GPAM,HMGCS1,DCTD,AMPD3,FDXR,ENO3,NME4,ENPP1,HK2,PDE8B,MVD,GNPDA1,CAD,ALDOC,PDE8A,MTHFD1,LDHA,NUDT19,ENO2,ACAA2,OAS1A,MAP2K1,HIF1A,FUT8,ACAT1,NPR2,ACOT11,ACACA,TPI1,PANK3,PDK2,UCP2,DDIT4,NT5M,ELOVL5,PFKL,MVK,…
GO:BP	visual system development	GO:0150063	1.00408e-10	9.99823	437	1801	75	26963	AQP1,LAMC3,ANGPTL7,UNC45B,SCO2,FREM2,LCTL,DLX2,SERPINF1,KDR,STRA6,FJX1,FBN2,DCLK1,CHRDL1,ALDH1A2,NRP1,C3,COL8A2,TGFB2,PDGFRB,NOTCH1,PDGFRA,MFSD2A,GJA1,DLX1,MAN2A1,SH3PXD2B,BFSP2,LAMA1,GAS1,SLC17A7,FZD4,MERTK,CACNA1C,SMARCD3,SALL2,FOXC2,BIRC7,HSF4,PRICKLE1,BMP6,CC2D2A,COL5A1,FGF2,EPHB2,SIX5,CDK20,RXRA,BCAR3,RDH10,FGF9,HIF1A,CDON,RARA,CRB2,GPM6A,TENM3,MEIS1,NFIB,NFIX,RARG,SKIL,GLI3,CHD7,CRYAB,CASZ1…
GO:BP	response to organic cyclic compound	GO:0014070	1.00823e-10	9.99644	1142	1801	145	26963	SPRR2A2,IGFBP5,POSTN,AQP1,SAA3,FST,TGM2,IGF1,ALPL,LEP,TNC,OPRL1,SLC1A2,CEBPA,CDA,CLDN1,PRKAA2,SERPINF1,MMP2,P2RX6,IL1RN,SOCS2,PPP1R1B,AXIN2,TRPC3,PTGDS,SFRP1,IGF2,AKR1C14,SRD5A2,PAPPA,ASS1,ID3,SPRR2F,RYR3,IGFBP2,ESR1,ABCB4,TCF21,CST11,PGR,TGFB3,SMAD9,GSTT1,ALDH1A2,CFTR,HOXA13,MN1,TRP63,MLC1,TGFB2,PPARGC1B,SOX10,ZFP36L1,HCN4,FAM107A,ALAD,GPBAR1,GJA1,ADA,STK39,SLIT3,MMP15,ZMIZ1,NCF2,IFNK,FOXO1,SLC6…
GO:BP	regulation of response to wounding	GO:1903034	1.04207e-10	9.9821	167	1801	42	26963	SMOC2,CLDN1,WFDC1,MUC16,MYLK,RTN4RL1,EMILIN1,RTN4R,PDGFRA,SERPING1,IL33,FOXC2,PLAT,NEO1,C1QTNF1,WNT4,FGF2,EPHB2,HPSE,TSPAN8,PRKCE,FOXA2,RGMA,PDGFA,MAP2K1,HIF1A,ST3GAL4,CADM4,RREB1,PRKG1,CAV1,ANXA5,PTPRF,APOE,CD9,VKORC1,MMRN1,CCL2,ENPP4,TMEM97,VEGFB,PLAU
GO:BP	regulation of neuron projection development	GO:0010975	1.15214e-10	9.93849	559	1801	88	26963	PTPN5,SFRP2,WNT3,SEMA7A,SERPINF1,NGEF,SFRP1,RTN4RL1,DRAXIN,EPHA3,PRRX1,ABI3,NRP1,ROR1,PLK5,RTN4RL2,RTN4R,TLX2,SHANK3,INPP5J,MFSD2A,SEMA6A,LTK,NTN1,RUNX1T1,XK,FZD4,ABI3BP,WNT5A,ITPKA,SHOX2,EFNA1,FGFR1,LZTS1,CAMK2B,SEMA5A,COBL,SEMA3C,DPYSL3,NEO1,PLXNA4,EPHA7,ID1,NFATC4,ZDHHC15,SEMA6D,EPHB2,PRKD1,ARSB,LGALS1,PTK7,SYNE1,FZD1,EEF2K,FN1,RND2,RGMA,PLXNB1,TANC2,MAP2K1,CPEB1,SEMA4C,PLXND1,PMP22,SCARB2,EPO…
GO:BP	ear development	GO:0043583	1.26157e-10	9.89909	243	1801	52	26963	DLX5,CXCL14,IGF1,CEBPA,FREM2,MYCL,CELSR1,STRA6,LGR5,TGFB3,PRRX1,FRZB,HOXA13,ROR1,TPRN,TGFB2,NOTCH1,NTN1,GAS1,C1QTNF5,WNT5A,GLI2,GATA2,FGFR1,MYCN,PDZD7,FGF2,EPHB2,OSR1,HEY2,JAG2,PTK7,ECE1,RDH10,FGF8,FGF9,USH1G,ABR,VANGL2,WHRN,NFIX,MAPKAPK2,MAPK3,INSIG1,MCM2,GLI3,CHD7,HES1,H2-T23,BMP4,BMPER,ALMS1
GO:BP	formation of primary germ layer	GO:0001704	1.32243e-10	9.87863	127	1801	36	26963	SFRP2,WNT3,MMP9,MMP2,COL6A1,COL12A1,TLX2,SCX,GJA1,MMP15,FGFR2,GATA4,ITGB3,WNT11,ATOH8,WNT5A,EOMES,FGFR1,ITGA2,FOXC2,COL5A1,LEF1,MMP14,FOXF1,ACVR1,FN1,FOXA2,MAP2K1,GATA6,CRB2,ITGAV,KIF16B,FZD7,BMP4,EXOC4,ITGB5
GO:BP	positive regulation of DNA-templated transcription	GO:0045893	1.33817e-10	9.87349	1742	1801	198	26963	SFRP2,SOX6,DLX5,APLN,IGF1,TRP73,CEBPA,BMP10,DLX2,MYT1,SFRP1,BMP15,IGF2,PLAC8,ID2,NDN,TRF,ESR1,TCF21,IRF5,PGR,NOTCH3,GLI1,LUM,TGFB3,PRRX1,SMAD9,HOXA13,TRP63,CD74,TGFB2,ID4,AKAP8L,SPIB,PPARGC1B,S1PR1,FGF1,SOX10,NOTCH1,SOX18,TLX2,KCNH2,SLC38A3,SCX,ZFP467,PLAGL1,POU3F1,ZMIZ1,FBLN5,EGF,DLX1,TFEB,SMARCA1,TACC1,DCN,DBP,FOXO1,MAP3K5,ZBTB7C,IFI205,GATA4,SMAD6,HOXD10,WNT11,IL33,PYGO1,ATOH8,FZD4,EBF4,WNT5A,…
GO:BP	multicellular organismal-level homeostasis	GO:0048871	1.51193e-10	9.82047	913	1801	123	26963	SPRR2A2,CNTNAP2,AQP1,SOX6,APLN,TNFRSF11B,LGALS2,ALPL,LEP,IL20RA,CCR7,PRKAA2,PDGFC,SYK,IL1RN,COL14A1,COL3A1,KDR,EDN2,PLAC8,ID2,LAMA4,NDN,TRF,COL6A1,ANGPT1,ELOVL6,TSC22D3,CFTR,HOXA13,FMO2,PEMT,IL4RA,CD74,CDH3,TGFB2,PPARGC1B,S1PR1,PDGFRB,NOTCH1,PTGS1,CTSH,GRB10,ZFP36L1,ACTN3,RASSF2,TLE3,SCX,MFSD2A,GJA1,ADA,STK39,SCD1,TSPAN9,CNTN2,WNK3,MAP2K6,ITGB3,TMEM119,GPAM,MERTK,DOCK10,AMPD3,GATA2,LTBP3,FOXC2,RC…
GO:BP	tissue remodeling	GO:0048771	1.53796e-10	9.81305	198	1801	46	26963	IGFBP5,ELN,TGM2,TNFRSF11B,IGF1,LEP,IL20RA,MMP9,MMP2,SYK,SFRP1,TRF,COL6A1,NPPC,FLT4,TGFB2,PPARGC1B,S1PR1,RASSF2,GJA1,RSPO3,GATA4,ITGB3,TMEM119,ABI3BP,HAND2,LTBP3,FOXC2,SEMA3C,EFNA2,MMP14,TNS3,FGF8,NOS3,HIF1A,NPR2,ITGAV,TMEM64,CAV1,ABR,NCDN,CHD7,CCL2,PML,EGFR,NOTCH2
GO:BP	positive regulation of RNA biosynthetic process	GO:1902680	1.58101e-10	9.80107	1745	1801	198	26963	SFRP2,SOX6,DLX5,APLN,IGF1,TRP73,CEBPA,BMP10,DLX2,MYT1,SFRP1,BMP15,IGF2,PLAC8,ID2,NDN,TRF,ESR1,TCF21,IRF5,PGR,NOTCH3,GLI1,LUM,TGFB3,PRRX1,SMAD9,HOXA13,TRP63,CD74,TGFB2,ID4,AKAP8L,SPIB,PPARGC1B,S1PR1,FGF1,SOX10,NOTCH1,SOX18,TLX2,KCNH2,SLC38A3,SCX,ZFP467,PLAGL1,POU3F1,ZMIZ1,FBLN5,EGF,DLX1,TFEB,SMARCA1,TACC1,DCN,DBP,FOXO1,MAP3K5,ZBTB7C,IFI205,GATA4,SMAD6,HOXD10,WNT11,IL33,PYGO1,ATOH8,FZD4,EBF4,WNT5A,…
GO:BP	endothelial cell proliferation	GO:0001935	1.62072e-10	9.79029	169	1801	42	26963	APLN,IGF1,LEP,ENPEP,KDR,IGF2,ALDH1A2,FLT4,COL8A2,CCR3,EGFL7,GJA1,EGF,ECM1,SULF1,ITGB3,ATOH8,WNT5A,COL18A1,GATA2,FGFR1,BMP6,FGF2,VEGFC,PRKD1,SPARC,MMP14,CD34,PRKCA,NR2F2,CYBA,STAT1,CAV1,APOE,SCARB1,VASH1,CCL2,BMP4,VEGFB,BMPER,CXCL12,HSPG2
GO:BP	sensory system development	GO:0048880	1.83833e-10	9.73558	442	1801	75	26963	AQP1,LAMC3,ANGPTL7,UNC45B,SCO2,FREM2,LCTL,DLX2,SERPINF1,KDR,STRA6,FJX1,FBN2,DCLK1,CHRDL1,ALDH1A2,NRP1,C3,COL8A2,TGFB2,PDGFRB,NOTCH1,PDGFRA,MFSD2A,GJA1,DLX1,MAN2A1,SH3PXD2B,BFSP2,LAMA1,GAS1,SLC17A7,FZD4,MERTK,CACNA1C,SMARCD3,SALL2,FOXC2,BIRC7,HSF4,PRICKLE1,BMP6,CC2D2A,COL5A1,FGF2,EPHB2,SIX5,CDK20,RXRA,BCAR3,RDH10,FGF9,HIF1A,CDON,RARA,CRB2,GPM6A,TENM3,MEIS1,NFIB,NFIX,RARG,SKIL,GLI3,CHD7,CRYAB,CASZ1…
GO:BP	odontogenesis	GO:0042476	1.88935e-10	9.72369	135	1801	37	26963	AQP1,FST,WNT7B,TNFRSF11B,ALPL,TNC,WNT10A,DLX2,EDAR,AXIN2,SMPD3,ID3,APCDD1,CFTR,TRP63,PDGFRA,DLX1,FOXO1,GAS1,GLI2,HAND2,FGFR1,LEF1,OSR1,JAG2,DMRT3,CD34,FAM20C,FGF8,NFIC,GATA6,COL1A1,BCOR,GLI3,LRP4,BMP4,ITGA6
GO:BP	stem cell proliferation	GO:0072089	1.88935e-10	9.72369	135	1801	37	26963	SFRP2,WNT7B,WNT3,CEBPA,AXIN2,KDR,SCRG1,PRRX1,CXCL1,TRP63,NOTCH1,SOX18,ZFP36L1,GJA1,WNT11,WNT5A,SHOX2,GLI2,FGFR1,LTBP3,FGF2,VEGFC,CCNE1,CD34,FGF8,FGF9,WNT2B,NFIB,RARG,GLI3,ZNRF3,ETV6,AGO3,OVOL1,BMP4,MECOM,PBX1
GO:BP	eye development	GO:0001654	2.09493e-10	9.67883	434	1801	74	26963	AQP1,LAMC3,ANGPTL7,UNC45B,SCO2,FREM2,LCTL,DLX2,SERPINF1,KDR,STRA6,FJX1,FBN2,DCLK1,CHRDL1,ALDH1A2,NRP1,COL8A2,TGFB2,PDGFRB,NOTCH1,PDGFRA,MFSD2A,GJA1,DLX1,MAN2A1,SH3PXD2B,BFSP2,LAMA1,GAS1,SLC17A7,FZD4,MERTK,CACNA1C,SMARCD3,SALL2,FOXC2,BIRC7,HSF4,PRICKLE1,BMP6,CC2D2A,COL5A1,FGF2,EPHB2,SIX5,CDK20,RXRA,BCAR3,RDH10,FGF9,HIF1A,CDON,RARA,CRB2,GPM6A,TENM3,MEIS1,NFIB,NFIX,RARG,SKIL,GLI3,CHD7,CRYAB,CASZ1,HE…
GO:BP	endothelial cell migration	GO:0043542	2.41488e-10	9.6171	231	1801	50	26963	SMOC2,IGF1,ROBO4,BMP10,ITGB2,SERPINF1,KDR,EDN2,IGF2,ANGPT1,NRP1,FLT4,FGF1,NOTCH1,SOX18,EGF,DCN,ITGB3,ATOH8,WNT5A,COL18A1,EFNA1,GATA2,FGFR1,FOXC2,EMP2,PLEKHG5,FGF2,VEGFC,PRKD1,SPARC,CARD10,TNS3,NOS3,HIF1A,TGFBR3,CCBE1,PLXND1,PRKCA,NR2F2,ITGAV,SH3BP1,APOE,SCARB1,SASH1,VASH1,HDAC5,BMP4,BMPER,CXCL12
GO:BP	forebrain development	GO:0030900	3.74109e-10	9.427	448	1801	75	26963	CNTNAP2,AQP1,WNT7B,DLX5,SEMA7A,TRP73,SLC1A2,DLX2,COL3A1,RTN4RL1,AKR1C14,DCLK1,SRD5A2,ID2,DRAXIN,NOTCH3,GLI1,ALDH1A2,MDGA1,NRP1,PHACTR1,ID4,RTN4RL2,NOTCH1,RTN4R,NRP2,SHANK3,KIRREL3,MFSD2A,CCDC85C,POU3F1,ZMIZ1,DLX1,TACC1,TYRO3,WNT5A,EOMES,GLI2,GATA2,FGFR1,SEMA5A,EFNA2,PLXNA4,WNT4,LEF1,FGF2,EPHB2,FGF8,DBI,SLC2A1,HIF1A,CDON,WNT2B,RARA,NR2F2,PRKG1,CCDC141,NFIB,NFIX,ULK4,GART,GLI3,CHD7,KAT2A,HES1,EPHB3…
GO:BP	positive regulation of protein metabolic process	GO:0051247	3.79035e-10	9.42132	1085	1801	138	26963	PTPN5,SFRP2,ENPP2,FNDC1,IGF1,SEMA7A,TRABD2B,LEP,ASB5,CCR7,PRKAA2,MMP9,PDGFC,SYK,AXIN2,CRLF1,KDR,CBFA2T3,IGF2,NDN,ANGPT1,GAS6,PEMT,NRP1,C3,FLT4,CD74,FGF1,PDGFRB,CTSH,FAM107A,RASSF2,NTF5,PDGFRA,PIWIL2,MOB3B,GJA1,TSPAN9,GPC3,EGF,CLU,IFNK,NKD2,LDLR,IGTP,FOXO1,FUZ,WNK3,MAP2K6,MAP3K5,ITGB3,TMEM119,IL33,LIMCH1,WNT5A,IRGM2,FGFR3,GSAP,EFNA1,FGFR1,ITGA2,ARRB1,BIRC7,PIK3R1,EMP2,FAM161A,RCN3,PRICKLE1,SH3RF3,…
GO:BP	regulation of wound healing	GO:0061041	4.41931e-10	9.35465	125	1801	35	26963	SMOC2,CLDN1,WFDC1,MUC16,MYLK,EMILIN1,PDGFRA,SERPING1,FOXC2,PLAT,C1QTNF1,WNT4,FGF2,EPHB2,HPSE,TSPAN8,PRKCE,FOXA2,PDGFA,HIF1A,ST3GAL4,CADM4,RREB1,PRKG1,CAV1,ANXA5,APOE,CD9,VKORC1,MMRN1,CCL2,ENPP4,TMEM97,VEGFB,PLAU
GO:BP	response to cytokine	GO:0034097	4.61438e-10	9.33589	1197	1801	148	26963	CNTNAP2,POSTN,SAA3,IL12RB1,CNTFR,DAPK1,ALPL,LEP,ADAMTS12,IIGP1,ENTPD2,CEBPA,IL20RA,CCR7,CLDN1,CCDC3,MMP2,GBP6,EDAR,DOCK8,SYK,IL1RN,SFRP1,COL3A1,CRLF1,EDN2,ASS1,SMPD3,TCF7,ANGPT1,IRF5,GAS6,CXCL1,IL1R1,ALDH1A2,SELE,GBP9,IL4RA,CD74,ACKR2,CCR3,NOTCH1,RUFY4,NRP2,SHANK3,ZFP36L1,ACKR4,ALAD,PLVAP,STK39,SLIT3,NMNAT3,ECM1,IL22RA1,IFNK,IGTP,CXCL15,PCOLCE,SRM,CACNB4,MAP3K5,IFI205,IL13RA1,LOX,IL33,FZD4,WNT5A,…
GO:BP	axonogenesis	GO:0007409	4.84768e-10	9.31447	478	1801	78	26963	CNTNAP2,WNT7B,DLX5,WNT3,SEMA7A,RTN4RL1,EDN2,DCLK1,NDN,CDH11,DRAXIN,NOTCH3,NRP1,OLFM1,TGFB2,MATN2,NOTCH1,RTN4R,NRP2,ACTL9,NEXN,SLIT3,SEMA6A,NTN1,CNTN2,LAMA1,UNC5B,GAS1,XK,PALLD,WNT5A,SHOX2,GLI2,MGLL,EFNA1,SEMA5A,COBL,PRICKLE1,DAG1,SEMA3C,EFNA2,NEO1,PLXNA4,EPHA7,LHX4,RUNX3,SEMA6D,EPHB2,NEFH,ALCAM,NPTX1,ECE1,FN1,RND2,RGMA,PLXNB1,FGF8,MAP2K1,SEMA4C,NPR2,PLXND1,PRKG1,MAP1A,VANGL2,NFIB,NFIX,TRAK1,APOE,…
GO:BP	kidney epithelium development	GO:0072073	5.1635e-10	9.28706	160	1801	40	26963	AQP1,WNT7B,ADAMTS16,KIF26B,SFRP1,CRLF1,PODXL,TCF21,SMAD9,HS3ST3B1,FGF1,NOTCH1,GPC3,FMN1,SMAD6,WNT11,FGFR1,FOXC2,EPHA7,WNT4,FGF2,OSR1,WT1,WNK4,CD34,FGF8,ACAT1,WNT2B,RARA,MAGED1,HS2ST1,GLI3,HES1,NPNT,LZTS2,BMP4,NOTCH2,BMPER,PBX1,AMPD2
GO:BP	negative regulation of metabolic process	GO:0009892	5.37413e-10	9.26969	3332	1801	326	26963	IGFBP5,SFRP2,SOX6,FST,NDRG2,CYGB,APLN,DAPK1,IGF1,FOXS1,LEP,CEBPA,CDA,MMP3,DLX2,CCR7,PRKAA2,SERPINF1,CCDC3,IGFBP3,MYT1,SERPINB1A,MUC16,AXIN2,RASD1,SSC5D,HHATL,SFRP1,KDR,BACE2,CBFA2T3,IGF2,AKR1C14,EMILIN1,ID2,LAMA4,NDN,SMPD3,ID3,TCF7,ESR1,ANGPT1,TCF21,GM13057,PGR,GCK,NOTCH3,TGFB3,PRRX1,NPPC,GAS6,SERPINB1C,HEY1,PRDM6,PHF19,FMO2,TRP63,CSDC2,OLFM1,SNAI3,DUSP15,MDFI,CDH3,TGFB2,AEBP1,ID4,PPARGC1B,HOXC8,…
GO:BP	response to transforming growth factor beta	GO:0071559	5.39788e-10	9.26778	276	1801	55	26963	POSTN,SOX6,HTRA3,WNT10A,CLDN1,LTBP4,AMHR2,SFRP1,COL3A1,CHST11,FBN2,EMILIN1,COL1A2,TGFB3,SMAD9,NREP,CDH3,TGFB2,ZFP36L1,LDLRAD4,SCX,ZMIZ1,DLX1,FGFR2,LRRC32,SMAD6,LOX,WNT5A,TET1,LTBP3,FNDC4,RUNX3,WNT4,RASL11B,SLC2A10,ACVR1,NOS3,ITGB8,FUT8,TGFBR3,IL17RD,BAMBI,SOX5,CAV1,COL1A1,HTRA1,SKIL,PTPRK,NPNT,CCL2,RBBP7,PML,ARAP1,CD2AP,ITGB5
GO:BP	nucleoside phosphate metabolic process	GO:0006753	6.21155e-10	9.2068	644	1801	95	26963	CBR2,SULT2B1,IGF1,NPR1,ENTPD2,CDA,PRKAA2,AK4,CBFA2T3,ATP1B1,COL6A1,ELOVL6,GUCY2G,GCK,NPPC,FMO2,ACTN3,APRT,ADA,GALK1,NCF2,NMNAT3,CACNB4,SUCLG2,SLC25A12,AK5,NME3,CSGALNACT1,LACC1,GMPR,GPAM,HMGCS1,DCTD,AMPD3,FDXR,ENO3,NME4,ENPP1,HK2,PDE8B,MVD,GNPDA1,CAD,ALDOC,PDE8A,MTHFD1,LDHA,NUDT19,ENO2,ACAA2,OAS1A,MAP2K1,HIF1A,FUT8,ACAT1,NPR2,ACOT11,ACACA,TPI1,PANK3,PDK2,UCP2,DDIT4,NT5M,ELOVL5,PFKL,MVK,PGK1,UGP2,…
GO:BP	regulation of protein phosphorylation	GO:0001932	7.41357e-10	9.12997	808	1801	111	26963	PTPN5,SFRP2,ENPP2,FNDC1,IGF1,SEMA7A,LEP,CCR7,MMP9,IGFBP3,PDGFC,SYK,AXIN2,SFRP1,CRLF1,KDR,IGF2,SMPD3,ANGPT1,GAS6,NRP1,C3,FLT4,CD74,FGF1,PDGFRB,INPP5J,RASSF2,NTF5,PDGFRA,MOB3B,CCDC88C,TSPAN9,EGF,IFNK,IGTP,WNK3,MAP2K6,MAP3K5,ITGB3,LOX,TMEM119,GJC2,LIMCH1,WNT5A,IRGM2,FGFR3,PTPN13,EFNA1,FGFR1,ARRB1,PIK3R1,EMP2,BMP6,CTF1,MIF,TNKS1BP1,EPHA7,ENPP1,CAMKK2,TMEM102,FGF2,EPHB2,VEGFC,PRKD1,TRIB1,RSPO1,CARD10,…
GO:BP	coronary vasculature development	GO:0060976	7.9601e-10	9.09908	72	1801	26	26963	APLN,SGCD,PROKR1,ANGPT1,NRP1,FGF1,PDGFRB,NOTCH1,GPC3,FUZ,GATA4,SMAD6,HAND2,FGFR1,PRICKLE1,FGF2,HEY2,RXRA,PTK7,FGF9,PLXND1,GATA6,EPOR,VANGL2,BMP4,VEGFB
GO:BP	regulation of canonical Wnt signaling pathway	GO:0060828	8.12481e-10	9.09019	246	1801	51	26963	NOTUM,SFRP2,DLX5,PPM1N,WNT5B,AXIN2,SFRP1,LGR5,SULF2,DRAXIN,GLI1,FRZB,CDH3,SOX10,NOTCH1,TLE3,CCDC88C,GPC3,EGF,RSPO3,NKD2,FOXO1,FUZ,DAAM2,LYPD6,WNT11,WNT5A,PRICKLE1,FGF2,RSPO1,PTK7,FZD1,TMEM88,BICC1,FGF9,BAMBI,MCC,TMEM64,CAV1,COL1A1,APOE,FZD7,GLI3,ZNRF3,TBL1XR1,LZTS2,THRA,LRP4,EGFR,DACT1,MAD2L2
GO:BP	cellular response to oxygen-containing compound	GO:1901701	8.3904e-10	9.07622	1430	1801	168	26963	IGFBP5,POSTN,AQP1,TGM2,WNT7B,CYGB,DAPK1,IGF1,LEP,TNC,GJB3,SLC1A2,SPON2,MMP3,CLDN1,PRKAA2,MMP9,SERPINF1,MMP2,ANO1,SOCS2,MYT1,PPP1R1B,AXIN2,SFRP1,IGF2,AKR1C14,KRT13,ASS1,SMPD3,ID3,COL6A1,RYR3,ESR1,ABCB4,CD55,GCK,EPHA3,CHRM4,NPPC,GAS6,CXCL1,ALDH1A2,CFTR,MN1,MLC1,GPT,DPEP1,PPARGC1B,PDGFRB,SOX10,SERPINA12,ALDH1A7,GRB10,ZFP36L1,VWA2,HCN4,LY6A,PDGFRA,GPBAR1,GJA1,FBLN5,PLSCR4,FGFR2,RGS10,LDLR,LTK,IGTP,CX…
GO:BP	positive regulation of protein phosphorylation	GO:0001934	9.21176e-10	9.03566	560	1801	86	26963	PTPN5,SFRP2,ENPP2,FNDC1,IGF1,SEMA7A,LEP,CCR7,MMP9,PDGFC,SYK,AXIN2,CRLF1,KDR,IGF2,ANGPT1,GAS6,NRP1,C3,FLT4,CD74,FGF1,PDGFRB,RASSF2,NTF5,PDGFRA,MOB3B,TSPAN9,EGF,IFNK,IGTP,WNK3,MAP2K6,MAP3K5,ITGB3,TMEM119,LIMCH1,WNT5A,IRGM2,FGFR3,EFNA1,FGFR1,ARRB1,PIK3R1,EMP2,BMP6,CTF1,MIF,TNKS1BP1,EPHA7,CAMKK2,FGF2,VEGFC,PRKD1,RSPO1,CARD10,PRR5,CEMIP,MOB3C,ACVR1,FZD1,BCAR3,RGMA,FGF8,IL6RA,PDGFA,FGF9,CDON,MAGED1,TRI…
GO:BP	regulation of transmembrane receptor protein serine/threonine kinase signaling pathway	GO:0090092	9.2325e-10	9.03468	263	1801	53	26963	SFRP2,FST,HTRA3,BMP10,SCUBE3,SFRP1,CHST11,KDR,FBN2,EMILIN1,DACT2,CHRDL1,TGFB3,NREP,HOXA13,CDH3,TGFB2,NOTCH1,LDLRAD4,KCP,GPC3,DLX1,SULF1,NBL1,GATA4,SMAD6,LOX,WNT5A,TET1,BMP6,NEO1,RASL11B,SLC2A10,ACVR1,FZD1,RGMA,FGF9,TGFBR3,GATA6,IL17RD,CRB2,BAMBI,LEFTY1,CAV1,HTRA1,SKIL,HES1,NPNT,RBBP7,BMP4,NOTCH2,RBPMS2,BMPER
GO:BP	inflammatory response	GO:0006954	9.35113e-10	9.02914	842	1801	114	26963	CNTNAP2,SAA3,MSMP,IGF1,SEMA7A,LGALS2,TRP73,LEP,TNC,ADAMTS12,CEBPA,CCR7,ITGB2,WFDC1,GGT5,SYK,IL1RN,SERPINB1A,BACE2,ASS1,COL6A1,ESR1,IRF5,ALOX5AP,HCK,CXCL1,IL1R1,C3,TRIL,IL4RA,ACKR2,DPEP1,CCR3,NOTCH1,GJA1,ADA,H2-M5,STK39,CLU,ECM1,IL22RA1,LDLR,IGTP,CXCL15,C1QTNF3,IFI205,TYRO3,LACC1,IL33,AOC3,ABI3BP,WNT5A,IRGM2,MGLL,CD276,LBP,USP18,FNDC4,AFAP1L2,BMP6,MIF,GBP3,EPHB2,IL17D,PRKD1,TLR2,FOXF1,MNDAL,LGALS1…
GO:BP	regulation of anatomical structure size	GO:0090066	9.51093e-10	9.02178	570	1801	87	26963	ELN,AQP1,WNT7B,APLN,HTR1D,WNT3,SEMA7A,TRP73,LEP,NPR1,KANK4,MMP2,ADRA1B,KDR,EDN2,SMPD3,COL6A1,DRAXIN,NPPC,NPY1R,CACNA1G,CFTR,NRP1,OLFM1,GNB3,CDC42EP5,PTGS1,RTN4R,SHANK3,SPTB,GJA1,STK39,SEMA6A,DNM1,NTN1,SVIL,BAIAP2L2,FMN1,WNK3,SMAD6,SLC6A4,DAAM2,XK,ARHGAP42,GM28035,WNT5A,MGLL,CACNA1C,SEMA5A,FOXC2,RIN3,EPS8,SEMA3C,PLXNA4,EPHA7,LRRC8E,SNTA1,SEMA6D,PRKD1,PRKCE,ECE1,FN1,VAV3,RND2,RGMA,NOS3,MAP2K1,HIF1A…
GO:BP	positive regulation of protein modification process	GO:0031401	9.74001e-10	9.01144	709	1801	101	26963	PTPN5,SFRP2,ENPP2,FNDC1,IGF1,SEMA7A,TRABD2B,LEP,CCR7,PRKAA2,MMP9,PDGFC,SYK,AXIN2,CRLF1,KDR,IGF2,NDN,ANGPT1,GAS6,NRP1,C3,FLT4,CD74,FGF1,PDGFRB,FAM107A,RASSF2,NTF5,PDGFRA,MOB3B,TSPAN9,EGF,IFNK,IGTP,WNK3,MAP2K6,MAP3K5,ITGB3,TMEM119,LIMCH1,WNT5A,IRGM2,FGFR3,EFNA1,FGFR1,ARRB1,BIRC7,PIK3R1,EMP2,FAM161A,PRICKLE1,BMP6,CTF1,MIF,TNKS1BP1,EPHA7,CAMKK2,FGF2,VEGFC,PRKD1,TRIB1,RSPO1,CARD10,PRR5,CEMIP,MOB3C,ACV…
GO:BP	response to chemical	GO:0042221	1.07031e-09	8.97049	5487	1801	489	26963	SPRR2A2,IGFBP5,PTPN5,CNTNAP2,POSTN,SMOC2,AQP1,SAA3,SFRP2,FST,TGM2,WNT7B,IL12RB1,CYGB,ENPP2,FNDC1,MSMP,CNTFR,HTR1D,PTGER3,CXCL14,DAPK1,TNFRSF11B,WNT3,IGF1,COL6A3,SEMA7A,ASIC1,ARHGEF16,CRIP1,ALPL,TRP73,LEP,TNC,GJB3,OPRL1,ADAMTS12,SLC1A2,IIGP1,ENTPD2,CEBPA,IL20RA,CDA,SPON2,MMP3,CCR7,CLDN1,PRKAA2,MMP9,SERPINF1,CYP2S1,CCDC3,MMP2,P2RX6,GBP6,PDGFC,AK4,EDAR,DOCK8,ANO1,SYK,IL1RN,SOCS2,MYT1,PPP1R1B,COL6A2,…
GO:BP	negative regulation of cell migration	GO:0030336	1.29639e-09	8.88726	307	1801	58	26963	IGFBP5,SFRP2,CYGB,PODN,ROBO4,BMP10,SERPINF1,IGFBP3,IL1RN,SFRP1,COL3A1,EMILIN1,CDH11,CD74,DPEP1,NOTCH1,EGFL7,STK26,LDLRAD4,GJA1,ADA,SRGAP1,DCN,SULF1,NBL1,FUZ,WNT11,IL33,LIMCH1,TET1,RIN3,DAG1,DPYSL3,MIF,WNT4,SEMA6D,FGF2,TRIB1,CARD10,APEX1,TGFBR3,NR2F2,PTPRJ,MCC,PRKG1,CAV1,ABR,APOE,BST2,MMP28,PTPRK,LRCH1,VASH1,HDAC5,RBBP7,IDH2,CXCL12,CX3CL1
GO:BP	positive regulation of nervous system development	GO:0051962	1.31592e-09	8.88077	368	1801	65	26963	TGM2,THBS2,ENPP2,WNT3,IGF1,SEMA7A,TRP73,SERPINF1,TENM4,KDR,RNF112,ID2,TRF,NRP1,ID4,SOX10,NOTCH1,SHANK3,MAN2A1,NTN1,SPINT1,GJC2,IL33,FZD4,NEURL1A,WNT5A,ITPKA,MYRF,SHOX2,SMARCD3,MME,CAMK2B,SEMA5A,PIK3R1,DAG1,PLXNA4,FGF2,EPHB2,VEGFC,TLR2,EEF2K,FN1,RND2,PLXNB1,MAP2K1,HIF1A,CDON,PLXND1,TNIK,TRAK1,PTPRF,TNFRSF1B,APOE,PTPRD,SKIL,GLI3,HES1,EPHB3,CLCF1,EGFR,OBSL1,NOTCH2,CXCL12,CX3CL1,ATXN1
GO:BP	purine-containing compound metabolic process	GO:0072521	1.44719e-09	8.83948	584	1801	88	26963	CBR2,SULT2B1,IGF1,SLC16A9,NPR1,PRKAA2,AK4,CBFA2T3,ATP1B1,COL6A1,ELOVL6,GUCY2G,GCK,NPPC,FMO2,PEMT,GAMT,ACTN3,APRT,ADA,GALK1,NCF2,NMNAT3,CACNB4,SUCLG2,SLC25A12,AK5,NME3,LACC1,GMPR,GPAM,HMGCS1,AMPD3,FDXR,ENO3,NME4,ENPP1,HK2,PDE8B,MVD,ALDOC,PDE8A,MTHFD1,LDHA,NUDT19,ENO2,ACAA2,OAS1A,MAP2K1,HIF1A,ACAT1,NPR2,ACOT11,ACACA,TPI1,PANK3,PDK2,UCP2,DDIT4,ELOVL5,PFKL,MVK,PGK1,FIS1,PRDX5,FASN,PRPS1,PGM2,PDE5A,GA…
GO:BP	regulation of cartilage development	GO:0061035	1.67255e-09	8.77662	74	1801	26	26963	SOX6,LEP,ADAMTS12,BMP10,AXIN2,SMPD3,FRZB,TGFB2,SCX,PKDCC,WNT5A,SHOX2,GLI2,LTBP3,BMP6,CHADL,BMP1,ADAMTS7,RARA,SOX5,ZFP219,RARG,GLI3,KAT2A,BMP4,WNT9A
GO:BP	skin development	GO:0043588	1.67587e-09	8.77576	326	1801	60	26963	IGFBP5,FST,MADCAM1,GJB3,WNT10A,CLDN1,EDAR,KRT9,CELSR1,KRT14,COL3A1,ADAMTS2,LGR5,DACT2,ALOX12B,SPRR2F,COL6A1,APCDD1,COL1A2,FA2H,TRP63,CDH3,TGFB2,NOTCH1,SOX18,PTGS1,ZFP36L1,SCD1,POU3F1,SPRR1A,FUZ,KRT83,FRAS1,PALLD,WNT5A,GLI2,IVL,DSP,NSDHL,ITGA2,DHCR24,COL5A1,RUNX3,HPSE,SLC2A10,CTSL,KRT7,DBI,MAP2K1,GATA6,VANGL2,COL1A1,MYD88,OVOL1,HOXC13,LRP4,EGFR,LSR,ITGA6,NME2
GO:BP	regulation of BMP signaling pathway	GO:0030510	1.67707e-09	8.77545	104	1801	31	26963	SFRP2,FST,HTRA3,SCUBE3,SFRP1,KDR,CHRDL1,HOXA13,NOTCH1,KCP,GPC3,DLX1,SULF1,NBL1,GATA4,SMAD6,WNT5A,NEO1,FZD1,RGMA,GATA6,CRB2,BAMBI,CAV1,HTRA1,SKIL,HES1,BMP4,NOTCH2,RBPMS2,BMPER
GO:BP	positive regulation of gene expression	GO:0010628	1.69518e-09	8.77079	1295	1801	155	26963	POSTN,PGC,WNT7B,IL12RB1,DLX5,WNT3,IGF1,SEMA7A,LEP,TNC,MYLK2,CEBPA,WNT10A,BMP10,SPON2,CCR7,EDAR,SYK,MYT1,ICOSL,VTCN1,AXIN2,EMILIN1,ID2,ALOX12B,ID3,SULF2,RAMP2,ANGPT1,CD55,IRF5,LUM,GAS6,IL1R1,ALDH1A2,PHACTR1,C3,OLFM1,IL4RA,FLT4,CD74,CDH3,TGFB2,ID4,FGF1,SOX10,NOTCH1,CTSH,PIWIL2,SCX,GJA1,H2-M5,POU3F1,EGF,CLU,NKD2,LDLR,LRRC32,SULF1,FUZ,SH3PXD2B,C1QTNF3,IFI205,GATA4,TCF23,SLC6A4,ITGB3,TMEM119,GJC2,LACC…
GO:BP	anterior/posterior pattern specification	GO:0009952	1.83661e-09	8.73598	219	1801	47	26963	SFRP2,WNT3,AXIN2,CELSR1,SFRP1,ALDH1A2,HOXC8,NOTCH1,CELSR2,GPC3,FUZ,GATA4,HOXD10,PCSK6,WNT5A,GLI2,FOXC2,COBL,PRICKLE1,SEMA3C,LEF1,OSR1,HEY2,FOXF1,HOXA4,HOXD8,LFNG,FOXA2,FGF8,CDON,WNT2B,CRB2,NR2F2,HOXC9,LEFTY1,VANGL2,BMI1,RARG,HOXD4,SSBP3,GLI3,KAT2A,HES1,HOXC13,HOXD9,BMP4,PBX1
GO:BP	muscle organ development	GO:0007517	1.90149e-09	8.72091	362	1801	64	26963	CNTNAP2,ELN,UNC45B,CNTFR,RTL1,MYH14,MYLK2,BMP10,MYT1,MYLK,COL3A1,STRA6,IGF2,ASS1,ID3,COL6A1,ANGPT1,TCF21,TGFB2,S1PR1,NOTCH1,ACTN3,SCX,GJA1,HLX,PLAGL1,MYBPC3,SVIL,GATA4,TCF23,LOX,HOXD10,XK,BVES,NEURL1A,EOMES,SHOX2,DSP,FOXC2,SMYD1,DAG1,LEF1,ZBTB42,EGLN1,HEY2,RXRA,LDHA,FZD1,FGF8,GPC1,CDON,POPDC3,NR2F2,EPOR,CAV1,VANGL2,NFIX,ERBB3,SKIL,CHD7,CRYAB,HOXD9,BMP4,USP2
GO:BP	chemical homeostasis	GO:0048878	2.24771e-09	8.64826	1089	1801	136	26963	IGFBP5,SLC39A4,AQP1,TGM2,WNT7B,SGCD,IGF1,CAR12,SCO2,ALPL,LEP,SLC8A1,CEBPA,PRKAA2,SERPINF1,ANO1,MYT1,TRPC3,KDR,BACE2,EDN2,ATP1B1,TRF,RYR3,PLCB2,ABCB4,GCK,NPPC,LIPG,GAS6,NPY1R,CFTR,SLC30A2,TLCD1,TGFB2,TTPA,CTSH,KCNH2,ATP7B,SLC38A3,SLC39A10,STK39,SCD1,LDLR,FOXO1,CACNB4,ATP2A3,C1QTNF3,WNK3,GATA4,ITGB3,SV2A,SLC9A9,LACC1,SLC17A7,XK,GPAM,GM28035,WNT5A,GPR68,CACNA1C,FGFR1,ABCG8,ARRB1,PIK3R1,RCN3,BMP6,BOK…
GO:BP	organic hydroxy compound metabolic process	GO:1901615	2.4812e-09	8.60534	570	1801	86	26963	SNCAIP,SULT2B1,ALPL,LEP,NPR1,CEBPA,PRKAA2,CYB5R2,AKR1C14,SRD5A2,PLB1,CES2E,ALDH1A2,CFTR,CDH3,TGFB2,GNB3,TTPA,FGF1,SERPINA12,FAH,ALDH1A7,ACTN3,DHRS3,GALK1,NAAA,LDLR,SLC25A12,CPQ,IDI1,HMGCS1,WNT5A,ITPKA,NSDHL,HAND2,FDXR,SQLE,FGFR1,FDFT1,ALDH1B1,DHCR24,BMP6,CYP51,BTBD9,LSS,WNT4,FDPS,MVD,ISYNA1,LDHA,CTSL,HSD17B10,MSMO1,RDH10,ALDH2,SREBF2,DHRS9,LIPE,DHCR7,RAB38,HIF1A,ITPK1,IPPK,CYP46A1,TPI1,SLC37A4,PN…
GO:BP	positive regulation of nucleobase-containing compound metabolic process	GO:0045935	2.76692e-09	8.558	2072	1801	221	26963	SMOC2,SFRP2,SOX6,DLX5,APLN,IGF1,TRP73,CEBPA,BMP10,DLX2,PRKAA2,IGFBP3,MGMT,MYT1,SFRP1,BMP15,IGF2,PLAC8,ID2,NDN,TRF,ESR1,TCF21,IRF5,PGR,GCK,NOTCH3,GLI1,LUM,TGFB3,PRRX1,SMAD9,HOXA13,TRP63,CD74,TGFB2,ID4,AKAP8L,SPIB,PPARGC1B,S1PR1,FGF1,PDGFRB,SOX10,NOTCH1,SOX18,TLX2,KCNH2,ZFP36L1,SLC38A3,PIWIL2,SCX,ZFP467,PLAGL1,POU3F1,ZMIZ1,FBLN5,EGF,DLX1,TFEB,SMARCA1,TACC1,DCN,DBP,FOXO1,SLC25A12,MAP3K5,ZBTB7C,IFI20…
GO:BP	sex differentiation	GO:0007548	2.78672e-09	8.55491	365	1801	64	26963	SFRP2,FST,CNTFR,LEP,MMP2,AMHR2,SFRP1,KDR,STRA6,EDN2,SRD5A2,TCF7,ESR1,ANGPT1,TCF21,PGR,NPPC,SMAD9,CFTR,HOXA13,TRP63,TNFSF10,TGFB2,NOTCH1,LHFPL2,PDGFRA,SCX,GJA1,SLIT3,GATA4,TYRO3,FZD4,WNT5A,MERTK,ARRB1,DHCR24,BMP6,ROR2,BOK,WNT4,NEFH,OSR1,MMP14,WT1,DMRT3,CTSL,LFNG,RDH10,FGF8,NOS3,FGF9,NPR2,GATA6,WNT2B,RARA,NR2F2,ITGAV,FER,MAMLD1,CHD7,BMP4,CD2AP,INHBB,PBX1
GO:BP	negative regulation of cell motility	GO:2000146	3.16859e-09	8.49913	322	1801	59	26963	IGFBP5,SFRP2,CYGB,PODN,ROBO4,BMP10,SERPINF1,IGFBP3,IL1RN,SFRP1,COL3A1,EMILIN1,CDH11,CD74,DPEP1,NOTCH1,EGFL7,STK26,SPINT2,LDLRAD4,GJA1,ADA,SRGAP1,DCN,SULF1,NBL1,FUZ,WNT11,IL33,LIMCH1,TET1,RIN3,DAG1,DPYSL3,MIF,WNT4,SEMA6D,FGF2,TRIB1,CARD10,APEX1,TGFBR3,NR2F2,PTPRJ,MCC,PRKG1,CAV1,ABR,APOE,BST2,MMP28,PTPRK,LRCH1,VASH1,HDAC5,RBBP7,IDH2,CXCL12,CX3CL1
GO:BP	regulation of osteoblast differentiation	GO:0045667	3.17344e-09	8.49847	154	1801	38	26963	IGFBP5,SFRP2,WNT7B,DLX5,WNT3,IGF1,CEBPA,SCUBE3,AXIN2,SFRP1,FBN2,ID2,ID3,GLI1,NPPC,TRP63,NOTCH1,RASSF2,SMAD6,TMEM119,CD276,HAND2,FGFR1,BMP6,ID1,WNT4,FGF2,VEGFC,PRKD1,TWIST2,ACVR1,FZD1,FAM20C,BAMBI,TMEM64,GLI3,NPNT,BMP4
GO:BP	cardiac chamber morphogenesis	GO:0003206	3.30019e-09	8.48146	140	1801	36	26963	SFRP2,BMP10,ID2,NRP1,TGFB2,NOTCH1,NRP2,DHRS3,SLIT3,MYBPC3,GATA4,SMAD6,WNT11,SHOX2,DSP,HAND2,SMARCD3,FOXC2,SEMA3C,EGLN1,HEY2,FOXF1,RXRA,ACVR1,FZD1,FGF8,NOS3,FGF9,HIF1A,GATA6,EPOR,VANGL2,CHD7,HES1,BMP4,NOTCH2
GO:BP	organ growth	GO:0035265	3.50313e-09	8.45554	207	1801	45	26963	IGF1,TRP73,LEP,BMP10,COL14A1,TENM4,KDR,IGF2,SMPD3,ESR1,GLI1,NPPC,TGFB2,S1PR1,FGF1,PDGFRB,NOTCH1,PDGFRA,GJA1,HLX,FBLN5,ECM1,FGFR2,GATA4,SLC6A4,BNC2,CACNA1C,FGFR1,FOXC2,FGF2,FDPS,MMP13,HEY2,RXRA,FGF8,THBS3,FGF9,NPR2,GATA6,RARA,EVC,MAPK11,MEIS1,PRKG1,RARG
GO:BP	positive regulation of RNA metabolic process	GO:0051254	3.67879e-09	8.4343	1875	1801	204	26963	SFRP2,SOX6,DLX5,APLN,IGF1,TRP73,CEBPA,BMP10,DLX2,MYT1,SFRP1,BMP15,IGF2,PLAC8,ID2,NDN,TRF,ESR1,TCF21,IRF5,PGR,NOTCH3,GLI1,LUM,TGFB3,PRRX1,SMAD9,HOXA13,TRP63,CD74,TGFB2,ID4,AKAP8L,SPIB,PPARGC1B,S1PR1,FGF1,SOX10,NOTCH1,SOX18,TLX2,KCNH2,ZFP36L1,SLC38A3,PIWIL2,SCX,ZFP467,PLAGL1,POU3F1,ZMIZ1,FBLN5,EGF,DLX1,TFEB,SMARCA1,TACC1,DCN,DBP,FOXO1,MAP3K5,ZBTB7C,IFI205,GATA4,SMAD6,HOXD10,WNT11,IL33,PYGO1,ATOH8,F…
GO:BP	negative regulation of Wnt signaling pathway	GO:0030178	3.72888e-09	8.42842	162	1801	39	26963	NOTUM,SFRP2,TRABD2B,WNT5B,AXIN2,SFRP1,APCDD1,DRAXIN,GLI1,FRZB,MDFI,SOX10,NOTCH1,GRB10,TLE3,CCDC88C,GPC3,NKD2,FOXO1,FUZ,WNT11,WNT5A,PRICKLE1,NFATC4,FZD1,TMEM88,BICC1,FGF9,MCC,TMEM64,CAV1,APOE,GLI3,HIC1,ZNRF3,LZTS2,LRP4,DACT1,MAD2L2
GO:BP	regulation of smooth muscle cell proliferation	GO:0048660	3.79799e-09	8.42045	192	1801	43	26963	IGFBP5,TGM2,NDRG2,APLN,OGN,IGF1,NPR1,MMP9,IGFBP3,MMP2,ID2,SMPD3,ESR1,NOTCH3,TGFB3,NPPC,S1PR1,PDGFRB,GJA1,FGFR2,SULF1,MAP3K5,ITGB3,ITGA2,PIK3R1,FGF2,TRIB1,IL6RA,NOS3,FGF9,HIF1A,CYBA,PRKG1,CAV1,APOE,MYD88,BMP4,PDCD4,SHC1,EGFR,NAMPT,RBPMS2,CX3CL1
GO:BP	carbohydrate derivative biosynthetic process	GO:1901137	3.84276e-09	8.41536	614	1801	90	26963	GBGT1,B4GALNT3,IGF1,NPR1,CDA,CCR7,AK4,CHST11,BACE2,ST8SIA1,MGAT3,SMPD3,UGT8A,ANGPT1,SEC1,GUCY2G,B3GNT7,NPPC,FA2H,HS3ST3B1,PDGFRB,B3GNT9,APRT,B3GALNT1,ADA,CRYL1,EGF,MAN2A1,ITM2A,SLC25A12,NME3,CSGALNACT1,GMPR,IL33,GALNT4,GXYLT2,DCTD,AMPD3,TET1,NME4,ST3GAL5,MGAT5,GNPDA1,SLC2A10,CAD,ST6GAL1,ST6GALNAC6,MTHFD1,B4GALT2,B4GALNT1,GCNT1,MAP2K1,ST3GAL4,FUT8,TYW3,NPR2,TPI1,MGAT4B,HS2ST1,GLT28D2,VANGL2,MAN2A2…
GO:BP	regulation of endothelial cell migration	GO:0010594	3.89547e-09	8.40944	177	1801	41	26963	SMOC2,IGF1,ROBO4,BMP10,SERPINF1,KDR,IGF2,ANGPT1,NRP1,FLT4,FGF1,NOTCH1,EGF,DCN,ITGB3,ATOH8,WNT5A,COL18A1,EFNA1,GATA2,FGFR1,FOXC2,EMP2,FGF2,VEGFC,PRKD1,SPARC,CARD10,NOS3,HIF1A,TGFBR3,CCBE1,PRKCA,NR2F2,SH3BP1,APOE,SASH1,VASH1,HDAC5,BMP4,BMPER
GO:BP	axon development	GO:0061564	4.14185e-09	8.38281	546	1801	83	26963	CNTNAP2,WNT7B,DLX5,WNT3,SEMA7A,TNC,MMP2,RTN4RL1,EDN2,DCLK1,NDN,CDH11,DRAXIN,NOTCH3,NREP,NRP1,OLFM1,TGFB2,MATN2,RTN4RL2,NOTCH1,RTN4R,NRP2,ACTL9,NEXN,SLIT3,SEMA6A,NTN1,CNTN2,LAMA1,UNC5B,GAS1,XK,PALLD,WNT5A,SHOX2,GLI2,MGLL,EFNA1,SEMA5A,COBL,PRICKLE1,DAG1,SEMA3C,EFNA2,NEO1,PLXNA4,EPHA7,LHX4,RUNX3,SEMA6D,EPHB2,NEFH,ALCAM,NPTX1,ECE1,FN1,RND2,RGMA,PLXNB1,FGF8,MAP2K1,SEMA4C,NPR2,PLXND1,PRKG1,MAP1A,VANGL2…
GO:BP	collagen fibril organization	GO:0030199	4.27257e-09	8.36931	60	1801	23	26963	SFRP2,FMOD,TNXB,ADAMTS12,COL14A1,COL3A1,ADAMTS2,EMILIN1,ADAMTS14,COL6A1,COL1A2,TGFB2,AEBP1,SCX,LOX,COL18A1,FOXC2,COL5A1,CHADL,ADAMTS7,CRTAP,FKBP10,COL1A1
GO:BP	in utero embryonic development	GO:0001701	4.58488e-09	8.33867	518	1801	80	26963	CNTNAP2,SOX6,WNT7B,RTL1,GJB5,IGF1,SCO2,GJB3,CEBPA,PLAC1,CAMSAP3,KRT19,ARHGDIG,COL3A1,CHST11,IGF2,ANGPT1,PEMT,MDFI,NRK,TTPA,ADAMTS3,PDGFRB,SOX10,NOTCH1,SOX18,ZFP36L1,SPINT2,PDGFRA,GJA1,ADA,ZMIZ1,TFEB,MAN2A1,RSPO3,ESX1,SPINT1,GATA4,EOMES,GLI2,NSDHL,TET1,HAND2,GATA2,FGFR1,ENDOG,LEF1,CERS1,EGLN1,HEY2,FOXF1,RXRA,JAG2,ACVR1,RDH10,FOXA2,TANC2,NOS3,MAP2K1,HIF1A,SH3PXD2A,GATA6,VCAM1,NR2F2,ITGAV,SOX5,FKBP1…
GO:BP	positive regulation of programmed cell death	GO:0043068	4.62776e-09	8.33463	646	1801	93	26963	SFRP2,TGM2,FNDC1,DAPK1,LGALS2,SRPX,TRP73,LEP,IL20RA,MMP9,IGFBP3,MMP2,SYK,SFRP1,AKR1C14,EMILIN1,ID3,IRF5,TGFB3,CXCL1,FRZB,ALDH1A2,HOXA13,TRP63,OLFM1,TNFSF10,TGFB2,PDGFRB,NOTCH1,CTSH,RASSF2,CLU,NCF2,LTK,FOXO1,MAP2K6,MAP3K5,UNC5B,WNT11,NEURL1A,CD248,WNT5A,COL18A1,CRADD,MAP3K9,ARRB1,CAMK2B,ENDOG,PPP2R2B,MYCN,BOK,EPHA7,RUNX3,NFATC4,NACC2,FAM162A,EGLN1,RXRA,LGALS1,LDHA,CTSL,PTGIS,NOS3,HIF1A,BMF,GATA6,M…
GO:BP	monocarboxylic acid metabolic process	GO:0032787	4.81305e-09	8.31758	697	1801	98	26963	CYGB,IGF1,LEP,TNXB,PRKAA2,CYP2S1,GGT5,PTGDS,C1QTNF2,CBFA2T3,EDN2,AKR1C14,ALOX12B,COL6A1,CES2G,ELOVL6,ALOX5AP,GCK,CES2E,LIPG,ALDH1A2,FA2H,FMO2,C3,CD74,ILVBL,PTGS1,FAH,GAMT,ACTN3,MFSD2A,SCD1,CRYL1,GALK1,SCD2,NAAA,FADS2,SLC16A3,SLC25A12,GPAM,MGLL,ECHS1,ENO3,HAL,MIF,HK2,MTHFD1L,SLC16A1,ALDOC,PRKCE,LDHA,HSD17B10,RDH10,NUDT19,PTGIS,ENO2,ACAA2,DBI,DHRS9,LIPE,ALDH5A1,HIF1A,GRHPR,ACAT1,ACOT11,ACACA,TPI1,S…
GO:BP	smooth muscle cell proliferation	GO:0048659	4.81919e-09	8.31703	201	1801	44	26963	IGFBP5,TGM2,NDRG2,APLN,OGN,IGF1,NPR1,SPON2,MMP9,IGFBP3,MMP2,ID2,SMPD3,ESR1,NOTCH3,TGFB3,NPPC,S1PR1,PDGFRB,GJA1,FGFR2,SULF1,MAP3K5,ITGB3,ITGA2,PIK3R1,FGF2,TRIB1,IL6RA,NOS3,FGF9,HIF1A,CYBA,PRKG1,CAV1,APOE,MYD88,BMP4,PDCD4,SHC1,EGFR,NAMPT,RBPMS2,CX3CL1
GO:BP	renal tubule development	GO:0061326	5.10911e-09	8.29165	108	1801	31	26963	AQP1,WNT7B,ADAMTS16,KIF26B,LGR5,TCF21,HS3ST3B1,FGF1,NOTCH1,GPC3,FMN1,WNT11,PRICKLE1,WNT4,FGF2,OSR1,WT1,WNK4,FGF8,ACAT1,WNT2B,MAGED1,HS2ST1,STAT1,GLI3,HES1,NPNT,LZTS2,BMP4,NOTCH2,PBX1
GO:BP	cardiac chamber development	GO:0003205	5.15805e-09	8.28751	186	1801	42	26963	SFRP2,BMP10,STRA6,ID2,HOXA13,NRP1,TGFB2,NOTCH1,NRP2,DHRS3,SLIT3,MYBPC3,FUZ,GATA4,SMAD6,WNT11,WNT5A,SHOX2,DSP,HAND2,SMARCD3,FOXC2,SEMA3C,EGLN1,HEY2,FOXF1,RXRA,PTK7,ACVR1,FZD1,FGF8,NOS3,FGF9,HIF1A,PLXND1,GATA6,EPOR,VANGL2,CHD7,HES1,BMP4,NOTCH2
GO:BP	renal system vasculature development	GO:0061437	5.2532e-09	8.27958	32	1801	17	26963	AQP1,ANGPT1,TCF21,NOTCH3,NRP1,PDGFRB,NOTCH1,PDGFRA,ITGB3,FOXC2,OSR1,CD34,IL6RA,GPR4,HES1,BMP4,NOTCH2
GO:BP	kidney vasculature development	GO:0061440	5.2532e-09	8.27958	32	1801	17	26963	AQP1,ANGPT1,TCF21,NOTCH3,NRP1,PDGFRB,NOTCH1,PDGFRA,ITGB3,FOXC2,OSR1,CD34,IL6RA,GPR4,HES1,BMP4,NOTCH2
GO:BP	ureteric bud development	GO:0001657	5.77274e-09	8.23862	102	1801	30	26963	ADAMTS16,KIF26B,SFRP1,CRLF1,TCF21,SMAD9,HS3ST3B1,FGF1,GPC3,FMN1,SMAD6,WNT11,FGFR1,FOXC2,WNT4,FGF2,OSR1,WT1,FGF8,WNT2B,RARA,MAGED1,HS2ST1,GLI3,HES1,NPNT,LZTS2,BMP4,BMPER,PBX1
GO:BP	positive regulation of immune system process	GO:0002684	7.43918e-09	8.12848	1118	1801	137	26963	PGC,IL12RB1,MADCAM1,CXCL14,IGF1,SEMA7A,LEP,CEBPA,SPON2,CCR7,MMP9,DOCK8,SYK,ICOSL,VTCN1,EDN2,IGF2,SUSD4,ID2,ITGAL,IGFBP2,ESR1,CD55,IRF5,NPPC,GAS6,CXCL1,IL1R1,CFTR,SELE,C3,TRIL,IL4RA,CD74,TGFB2,PPARGC1B,ZFP36L1,SLC39A10,PLVAP,SERPING1,ADA,H2-M5,STK39,HLX,ZMIZ1,FCHO1,IGTP,CACNB4,IFI205,ITGB3,TYRO3,LACC1,IL33,AOC3,GPAM,RFTN1,WNT5A,IRGM2,GPR68,CD276,LBP,SMARCD3,GATA2,ITGA2,PIK3R1,ROR2,C1S1,MIF,GBP3,RU…
GO:BP	regulation of cell activation	GO:0050865	7.96752e-09	8.09868	632	1801	91	26963	IL12RB1,CYGB,IGF1,LEP,CEBPA,CCR7,DOCK8,SYK,ICOSL,VTCN1,SFRP1,IGF2,EMILIN1,ID2,TCF7,ITGAL,IGFBP2,CD55,GAS6,CFTR,IL4RA,CD74,PDGFRB,ZFP36L1,PDGFRA,SLC39A10,ADA,H2-M5,HLX,ZMIZ1,FCHO1,LDLR,LRRC32,TSPAN32,TYRO3,IL33,GPAM,PEAR1,WNT5A,CD276,MERTK,LBP,SMARCD3,FGFR1,MIF,RUNX3,ILDR2,C1QTNF1,LEF1,EPHB2,MMP14,LGALS1,SOX12,FN1,SELP,VAV3,RPS6KA1,IL6RA,PDGFA,MYO18A,RARA,VCAM1,SIRPA,PRKCA,PTPRJ,ZFP608,PRKG1,CAV1,…
GO:BP	leukocyte activation	GO:0045321	8.98745e-09	8.04636	1033	1801	129	26963	IL12RB1,IGF1,LEP,CEBPA,CCR7,DOCK8,SYK,ICOSL,VTCN1,PTGDS,SFRP1,EDN2,IGF2,ID2,TCF7,ITGAL,IGFBP2,CD55,NPPC,GAS6,CFTR,IL4RA,CD74,SPIB,ZFP36L1,SLC39A10,GJA1,ADA,H2-M5,STK39,HLX,ZMIZ1,FCHO1,CLU,UNG,IFNK,ITM2A,LDLR,NTN1,LRRC32,IGTP,TSPAN32,TYRO3,IL33,GPAM,GM28035,WNT5A,EOMES,PSMB10,CD276,MERTK,LBP,BATF3,DOCK10,SMARCD3,GATA2,PIK3R1,EMP2,MIF,RUNX3,ILDR2,WNT4,LEF1,DOCK11,EPHB2,6030468B19RIK,TLR2,MMP14,FOXF…
GO:BP	cellular response to vascular endothelial growth factor stimulus	GO:0035924	9.57232e-09	8.01898	62	1801	23	26963	SMOC2,ADAMTS12,KDR,EMILIN1,RAMP2,NRP1,FLT4,ADAMTS3,PDGFRB,NOTCH1,NRP2,PDGFRA,SEMA6A,DCN,GAS1,VEGFC,PRKD1,CCBE1,VCAM1,CADM4,MAPKAPK2,TCF4,VEGFB
GO:BP	cellular response to transforming growth factor beta stimulus	GO:0071560	9.58508e-09	8.0184	270	1801	52	26963	POSTN,SOX6,HTRA3,WNT10A,CLDN1,LTBP4,AMHR2,SFRP1,COL3A1,CHST11,FBN2,EMILIN1,COL1A2,TGFB3,SMAD9,NREP,CDH3,TGFB2,ZFP36L1,LDLRAD4,SCX,ZMIZ1,DLX1,FGFR2,LRRC32,SMAD6,LOX,WNT5A,TET1,LTBP3,WNT4,RASL11B,SLC2A10,ACVR1,NOS3,ITGB8,FUT8,TGFBR3,IL17RD,BAMBI,SOX5,CAV1,COL1A1,HTRA1,SKIL,PTPRK,NPNT,CCL2,RBBP7,PML,ARAP1,ITGB5
GO:BP	inner ear development	GO:0048839	9.99005e-09	8.00043	213	1801	45	26963	DLX5,CXCL14,IGF1,CEBPA,FREM2,MYCL,CELSR1,LGR5,TGFB3,PRRX1,FRZB,HOXA13,ROR1,TPRN,TGFB2,NOTCH1,NTN1,C1QTNF5,WNT5A,GLI2,GATA2,FGFR1,MYCN,PDZD7,FGF2,EPHB2,HEY2,JAG2,PTK7,FGF8,FGF9,USH1G,ABR,VANGL2,WHRN,MAPKAPK2,INSIG1,MCM2,GLI3,CHD7,HES1,H2-T23,BMP4,BMPER,ALMS1
GO:BP	regulation of cell-cell adhesion	GO:0022407	1.12938e-08	7.94716	498	1801	77	26963	IL12RB1,IGF1,LEP,CCR7,KIF26B,DOCK8,SYK,IL1RN,ICOSL,VTCN1,IGF2,EMILIN1,ASS1,PODXL,ITGAL,IGFBP2,CD55,MDGA1,SELE,IL4RA,CD74,NOTCH1,CELSR2,SPINT2,ADA,H2-M5,HLX,ZMIZ1,FCHO1,LRRC32,TSPAN32,GPAM,RAP1GAP,WNT5A,CD276,SMARCD3,PIK3R1,BMP6,EPHA7,RUNX3,PIEZO1,ILDR2,C1QTNF1,WNT4,LEF1,LGALS1,SOX12,MAGI1,SELP,IL6RA,GCNT1,MAP2K1,ST3GAL4,RARA,VCAM1,SIRPA,PRKCA,ZFP608,PRKG1,CAV1,BMI1,CD9,PDE5A,LRFN3,GLI3,MMRN1,HES1…
GO:BP	artery development	GO:0060840	1.13308e-08	7.94574	111	1801	31	26963	LEP,MYLK,COL3A1,STRA6,NOTCH3,PRRX1,HOXA13,NRP1,TGFB2,PDGFRB,NOTCH1,ZMIZ1,LDLR,FUZ,SMAD6,LOX,WNT11,HAND2,FOXC2,PRICKLE1,SLC2A10,HEY2,FOXF1,FGF8,PLXND1,FKBP10,APOE,GLI3,CHD7,HES1,BMP4
GO:BP	regulation of cellular component biogenesis	GO:0044087	1.16474e-08	7.93377	1015	1801	127	26963	CNTNAP2,ELN,AQP1,THBS2,SNCAIP,ENPP2,ADAMTS16,TRABD2B,KANK4,MMP3,CCR7,CLDN1,PRKAA2,CAMSAP3,SYK,ESPN,KDR,DNAJC6,EMILIN1,PODXL,SMPD3,FAM110C,TGFB3,EPHA3,HCK,ABI3,MDGA1,NRP1,PDLIM4,CDC42EP5,S1PR1,NOTCH1,SHANK3,INPP5J,COLQ,SPTB,FAM107A,GPBAR1,GJA1,CLU,CRB3,NTN1,IGTP,SVIL,BAIAP2L2,COL16A1,FUZ,SH3PXD2B,FMN1,ANTXR1,CDC42EP1,IFI205,DAAM2,WNT11,LIMCH1,NEURL1A,RAP1GAP,ABI3BP,WNT5A,IRGM2,SH3YL1,PTPN13,LZTS1,…
GO:BP	regulation of endothelial cell proliferation	GO:0001936	1.2592e-08	7.8999	146	1801	36	26963	APLN,IGF1,LEP,KDR,IGF2,ALDH1A2,FLT4,CCR3,EGFL7,GJA1,EGF,ECM1,SULF1,ITGB3,ATOH8,WNT5A,COL18A1,GATA2,FGFR1,BMP6,FGF2,VEGFC,PRKD1,SPARC,PRKCA,NR2F2,CYBA,STAT1,CAV1,APOE,VASH1,CCL2,BMP4,VEGFB,CXCL12,HSPG2
GO:BP	developmental growth involved in morphogenesis	GO:0060560	1.28528e-08	7.891	272	1801	52	26963	POSTN,SFRP2,WNT7B,WNT3,SEMA7A,TNC,KIF26B,SFRP1,EDN2,DCLK1,NDN,ESR1,DRAXIN,NRP1,OLFM1,S1PR1,FGF1,NOTCH1,RTN4R,NRP2,SLIT3,SEMA6A,NTN1,FMN1,WNT11,WNT5A,MGLL,SEMA5A,COBL,PRICKLE1,SEMA3C,CPNE5,PLXNA4,EPHA7,SEMA6D,ALCAM,PTK7,RDH10,FN1,RND2,RGMA,SEMA4C,NPR2,PRKG1,VANGL2,NFIX,RARG,APOE,LZTS2,BMP4,CXCL12,SEMA4G
GO:BP	axon guidance	GO:0007411	1.29665e-08	7.88718	247	1801	49	26963	WNT7B,DLX5,WNT3,SEMA7A,RTN4RL1,DRAXIN,NOTCH3,NRP1,TGFB2,MATN2,NOTCH1,RTN4R,NRP2,NEXN,SLIT3,SEMA6A,NTN1,CNTN2,LAMA1,UNC5B,GAS1,PALLD,WNT5A,GLI2,EFNA1,SEMA5A,DAG1,SEMA3C,EFNA2,NEO1,PLXNA4,EPHA7,LHX4,RUNX3,SEMA6D,EPHB2,ALCAM,ECE1,PLXNB1,FGF8,SEMA4C,PLXND1,VANGL2,NFIB,GLI3,EPHB3,CXCL12,SEMA4G,ABLIM1
GO:BP	neuron projection guidance	GO:0097485	1.29665e-08	7.88718	247	1801	49	26963	WNT7B,DLX5,WNT3,SEMA7A,RTN4RL1,DRAXIN,NOTCH3,NRP1,TGFB2,MATN2,NOTCH1,RTN4R,NRP2,NEXN,SLIT3,SEMA6A,NTN1,CNTN2,LAMA1,UNC5B,GAS1,PALLD,WNT5A,GLI2,EFNA1,SEMA5A,DAG1,SEMA3C,EFNA2,NEO1,PLXNA4,EPHA7,LHX4,RUNX3,SEMA6D,EPHB2,ALCAM,ECE1,PLXNB1,FGF8,SEMA4C,PLXND1,VANGL2,NFIB,GLI3,EPHB3,CXCL12,SEMA4G,ABLIM1
GO:BP	negative regulation of cellular response to growth factor stimulus	GO:0090288	1.31664e-08	7.88053	105	1801	30	26963	SFRP2,APLN,HTRA3,ADAMTS12,SFRP1,EMILIN1,SULF2,CHRDL1,NOTCH1,SEMA6A,DLX1,DCN,SULF1,NBL1,FUZ,SMAD6,WNT5A,CREB3L1,WNT4,FZD1,GPC1,CADM4,BAMBI,CAV1,HTRA1,PTPRF,SKIL,NEDD4,RBPMS2,BMPER
GO:BP	camera-type eye development	GO:0043010	1.37623e-08	7.86131	378	1801	64	26963	AQP1,LAMC3,ANGPTL7,UNC45B,LCTL,DLX2,SERPINF1,KDR,STRA6,FJX1,FBN2,DCLK1,ALDH1A2,NRP1,COL8A2,TGFB2,PDGFRB,NOTCH1,PDGFRA,MFSD2A,GJA1,DLX1,MAN2A1,BFSP2,LAMA1,GAS1,SLC17A7,FZD4,MERTK,CACNA1C,SMARCD3,FOXC2,BIRC7,HSF4,PRICKLE1,CC2D2A,FGF2,EPHB2,SIX5,CDK20,RXRA,BCAR3,RDH10,HIF1A,CDON,RARA,CRB2,GPM6A,TENM3,MEIS1,NFIB,NFIX,RARG,SKIL,GLI3,CHD7,CRYAB,CASZ1,HES1,ZHX2,BMP4,EGFR,NOTCH2,ALMS1
GO:BP	neural tube development	GO:0021915	1.38246e-08	7.85935	176	1801	40	26963	SFRP2,CELSR1,SFRP1,TCF7,ALDH1A2,TGFB2,NOTCH1,ZFP36L1,SPINT2,FUZ,SPINT1,GAS1,WNT5A,GLI2,SALL2,COBL,PRICKLE1,CC2D2A,SEMA3C,MTHFD1L,CDK20,MTHFD1,PTK7,FOXA2,RGMA,FGF8,HIF1A,ITPK1,SEMA4C,RARA,VANGL2,COQ7,BMI1,RARG,SSBP3,GLI3,KAT2A,HES1,BMP4,DACT1
GO:BP	regulation of nucleobase-containing compound metabolic process	GO:0019219	1.39198e-08	7.85637	3897	1801	363	26963	SMOC2,SFRP2,SOX6,FST,DLX5,APLN,IGF1,FOXS1,TRP73,LEP,CEBPA,CDA,BMP10,DLX2,PRKAA2,IGFBP3,MGMT,MYCL,MYT1,PKNOX2,AXIN2,RASD1,SFRP1,BMP15,CBFA2T3,IGF2,PLAC8,ID2,NDN,TRF,ID3,TCF7,PRRX2,ESR1,TCF21,GM13057,IRF5,PGR,GCK,NOTCH3,GLI1,LUM,TGFB3,PRRX1,NPPC,GAS6,SMAD9,TSC22D3,HOXA13,HEY1,PRDM6,PHF19,LMX1B,HOXD11,MN1,TRP63,ROR1,CSDC2,SNAI3,CD74,DUSP15,MDFI,TGFB2,AEBP1,ID4,AKAP8L,SPIB,PPARGC1B,S1PR1,FGF1,HOXC8,P…
GO:BP	cellular homeostasis	GO:0019725	1.42787e-08	7.84531	867	1801	113	26963	SLC39A4,AQP1,TGM2,WNT7B,IGF1,SCO2,ALPL,SLC8A1,PRKAA2,SERPINF1,ANO1,MYT1,SERPINB1A,TRPC3,EDN2,ATP1B1,TRF,RYR3,PLCB2,GCK,NPPC,GAS6,NPY1R,CFTR,SLC30A2,TGFB2,GNB3,TTPA,ATP7B,SHANK3,SLC38A3,SLC39A10,STK39,CACNB4,ATP2A3,C1QTNF3,WNK3,GATA4,ITGB3,SV2A,LOX,SLC9A9,TYRO3,LACC1,SLC17A7,XK,GM28035,WNT5A,GPR68,CACNA1C,ARRB1,PIK3R1,BMP6,BOK,OXCT1,STEAP4,NEO1,ENPP1,HK2,SLC24A3,LRRC8E,PDE8B,FGF2,PRKD1,EGLN1,SLC2A…
GO:BP	metabolic process	GO:0008152	1.48279e-08	7.82892	14349	1801	1097	26963	IGFBP5,PTPN5,CNTNAP2,POSTN,SMOC2,PGC,NOTUM,SFRP2,SOX6,TNFAIP8L3,FST,TGM2,WNT7B,IL12RB1,MFAP4,NDRG2,SNCAIP,UNC45B,NEU2,CYGB,CPZ,DLX5,CBR2,ENPP2,APLN,FNDC1,ALPPL2,ABCA8A,RTL1,GBGT1,PRSS12,DAPK1,B4GALNT3,ADAMTS16,WNT3,SULT2B1,IGF1,SEMA7A,TRABD2B,CRIP1,SCO2,FOXS1,ALPL,SRPX,TRP73,ANO9,LEP,TNC,MYLK2,TNXB,SLC16A9,HTRA3,ADAMTS12,PPM1N,SLC1A2,IIGP1,NPR1,ENTPD2,CEBPA,CDA,WNT10A,BMP10,LCTL,SPON2,MMP3,ASB5,D…
GO:BP	positive regulation of apoptotic process	GO:0043065	1.49175e-08	7.8263	629	1801	90	26963	SFRP2,TGM2,FNDC1,DAPK1,LGALS2,SRPX,TRP73,LEP,IL20RA,MMP9,IGFBP3,MMP2,SFRP1,AKR1C14,EMILIN1,ID3,IRF5,TGFB3,FRZB,ALDH1A2,HOXA13,TRP63,OLFM1,TNFSF10,TGFB2,PDGFRB,NOTCH1,CTSH,RASSF2,CLU,NCF2,LTK,FOXO1,MAP2K6,MAP3K5,UNC5B,WNT11,NEURL1A,CD248,WNT5A,COL18A1,CRADD,MAP3K9,ARRB1,CAMK2B,ENDOG,PPP2R2B,BOK,EPHA7,RUNX3,NFATC4,NACC2,FAM162A,EGLN1,RXRA,LGALS1,LDHA,CTSL,PTGIS,NOS3,HIF1A,BMF,GATA6,MAGED1,DCUN1D3,C…
GO:BP	regulation of endocytosis	GO:0030100	1.51379e-08	7.81993	325	1801	58	26963	PTPN5,TGM2,APLN,CCR7,SYK,DNAJC6,TRF,ANGPT1,EPHA3,HCK,GAS6,SELE,C3,SNPH,GPC3,EGF,CLU,DNM1,ITGB3,SLC17A7,RAP1GAP,WNT5A,MERTK,LBP,GATA2,ITGA2,ARRB1,RIN3,BTBD9,TBC1D5,RSPO1,PACSIN2,SYNE1,EEF2K,COLEC11,MYO18A,TSPAN7,USH1G,SIRPA,LRP1,PTPRJ,CYBA,ITGAV,CD14,CAV1,ABR,C2,APOE,SCARB1,ABCA2,NEDD4,IQSEC1,CCL2,SH3GL3,OPHN1,RUFY1,CD2AP,ALMS1
GO:BP	regulation of gene expression	GO:0010468	1.59039e-08	7.7985	5388	1801	475	26963	IGFBP5,POSTN,PGC,SFRP2,SOX6,FST,WNT7B,IL12RB1,NDRG2,DLX5,APLN,DAPK1,WNT3,IGF1,SEMA7A,CRIP1,FOXS1,TRP73,LEP,TNC,MYLK2,CEBPA,WNT10A,BMP10,SPON2,DLX2,CCR7,PRKAA2,SERPINF1,CCDC3,EDAR,MYCL,SYK,MYT1,ICOSL,PKNOX2,SERPINB1A,MUC16,VTCN1,AXIN2,RASD1,SSC5D,SFRP1,KDR,BMP15,CBFA2T3,IGF2,EMILIN1,KRT13,PLAC8,ID2,ATP1B1,NDN,TRF,ALOX12B,ID3,SULF2,TCF7,PRRX2,RAMP2,ESR1,ANGPT1,TCF21,CD55,GM13057,IRF5,PGR,NOTCH3,GLI…
GO:BP	embryonic placenta development	GO:0001892	1.71992e-08	7.76449	106	1801	30	26963	WNT7B,RTL1,GJB5,CEBPA,PLAC1,KRT19,IGF2,MDFI,NRK,TTPA,ZFP36L1,SPINT2,TFEB,RSPO3,ESX1,SPINT1,EOMES,NSDHL,GATA2,LEF1,EGLN1,HEY2,MAP2K1,HIF1A,VCAM1,NR2F2,ITGAV,HES1,VASH1,EGFR
GO:BP	mesonephric epithelium development	GO:0072163	1.71992e-08	7.76449	106	1801	30	26963	ADAMTS16,KIF26B,SFRP1,CRLF1,TCF21,SMAD9,HS3ST3B1,FGF1,GPC3,FMN1,SMAD6,WNT11,FGFR1,FOXC2,WNT4,FGF2,OSR1,WT1,FGF8,WNT2B,RARA,MAGED1,HS2ST1,GLI3,HES1,NPNT,LZTS2,BMP4,BMPER,PBX1
GO:BP	mesonephric tubule development	GO:0072164	1.71992e-08	7.76449	106	1801	30	26963	ADAMTS16,KIF26B,SFRP1,CRLF1,TCF21,SMAD9,HS3ST3B1,FGF1,GPC3,FMN1,SMAD6,WNT11,FGFR1,FOXC2,WNT4,FGF2,OSR1,WT1,FGF8,WNT2B,RARA,MAGED1,HS2ST1,GLI3,HES1,NPNT,LZTS2,BMP4,BMPER,PBX1
GO:BP	hemopoiesis	GO:0030097	1.75812e-08	7.75495	1054	1801	130	26963	SFRP2,SOX6,FST,TNFRSF11B,LEP,CEBPA,CCR7,SYK,TMEM190,SFRP1,KDR,CBFA2T3,DACT2,ID2,TRF,SMPD3,TCF7,ANGPT1,GAS6,CXCL1,IL4RA,CD74,GAB3,TGFB2,SPIB,PPARGC1B,NOTCH1,ZFP36L1,KIRREL3,CLEC2D,RASSF2,PDGFRA,KCP,ADA,HLX,ZMIZ1,GPC3,IFNK,ITM2A,IGTP,CXCL15,IFI205,ITGB3,LOX,TYRO3,IL33,PYGO1,BVES,GM28035,WNT5A,EOMES,GPR68,MERTK,BATF3,DOCK10,SMARCD3,GATA2,PIK3R1,ROR2,EFNA2,CRIP2,RUNX3,WNT4,LEF1,DOCK11,IL17D,6030468B1…
GO:BP	response to nutrient levels	GO:0031667	1.79806e-08	7.7452	591	1801	86	26963	CNTNAP2,POSTN,SLC39A4,SFRP2,TNFRSF11B,ALPL,LEP,TNC,PRKAA2,SFRP1,SRD5A2,ASS1,COL6A1,IGFBP2,GCK,NPPC,LIPG,GAS6,GSTT1,ALDH1A2,PEMT,MN1,SHANK2,GPT,STK26,SLC38A3,FAM107A,ALAD,MFSD2A,ADA,STK39,SCD1,TFEB,LDLR,FOXO1,CNTN2,MAP3K5,IFI205,GATA4,SLC6A4,WNT11,ABCG8,ITGA2,WNT4,PRKD1,SLC16A1,TBC1D5,NENF,CAD,MNDAL,ARSB,RXRA,WNK4,PRR5,CTSL,FOXA2,SREBF2,STC2,SLC2A1,FCOR,ACAT1,BMF,SESN1,WNT2B,RARA,VCAM1,SLC37A4,PDK…
GO:BP	glomerulus vasculature development	GO:0072012	2.18047e-08	7.66145	30	1801	16	26963	AQP1,ANGPT1,TCF21,NOTCH3,PDGFRB,NOTCH1,PDGFRA,ITGB3,FOXC2,OSR1,CD34,IL6RA,GPR4,HES1,BMP4,NOTCH2
GO:BP	prostate gland epithelium morphogenesis	GO:0060740	2.18047e-08	7.66145	30	1801	16	26963	IGF1,TNC,MMP2,SFRP1,ESR1,HOXA13,TRP63,ID4,NOTCH1,SULF1,WNT5A,GLI2,RXRA,HOXB13,RARG,BMP4
GO:BP	fat cell differentiation	GO:0045444	2.26115e-08	7.64567	259	1801	50	26963	CNTNAP2,SFRP2,IGF1,LEP,CEBPA,CCDC3,WNT5B,MEDAG,AXIN2,SFRP1,PLAC8,ID2,LAMA4,FRZB,GNB3,ID4,ZFP36L1,PDGFRA,SCD1,FOXO1,CNTN2,SH3PXD2B,C1QTNF3,RUNX1T1,ZBTB7C,SMAD6,PSMB8,SELENBP1,WNT5A,GATA2,C1QL4,STEAP4,ENPP1,ZFP385A,DLK2,FCOR,NPR2,RNASEL,RREB1,TMEM64,INSIG1,HES1,TBL1XR1,FTO,INHBB,PEX11A,MECOM,ALMS1,DACT1,ITGA6
GO:BP	glomerulus development	GO:0032835	2.48332e-08	7.60497	76	1801	25	26963	AQP1,ENPEP,PODXL,SULF2,ANGPT1,TCF21,NOTCH3,PDGFRB,NOTCH1,KIRREL3,PDGFRA,SULF1,ITGB3,FOXC2,OSR1,WT1,CD34,IL6RA,NID1,VANGL2,GPR4,HES1,BMP4,NOTCH2,AMPD2
GO:BP	oligodendrocyte differentiation	GO:0048709	2.60567e-08	7.58408	128	1801	33	26963	CNTNAP2,SOX6,ENPP2,LINGO1,TRP73,DLX2,TENM4,ID2,FA2H,DUSP15,ID4,SOX10,NOTCH1,DLX1,CLU,DAAM2,IL33,MYRF,BOK,DAG1,TLR2,PTPRJ,SOX5,NFIX,ULK4,TNFRSF1B,GLI3,HES1,TPPP,CNP,TMEM98,BMP4,EXOC4
GO:BP	regulation of DNA-templated transcription	GO:0006355	2.68413e-08	7.5712	3347	1801	319	26963	SFRP2,SOX6,FST,DLX5,APLN,IGF1,FOXS1,TRP73,LEP,CEBPA,BMP10,DLX2,MYCL,MYT1,PKNOX2,RASD1,SFRP1,BMP15,CBFA2T3,IGF2,PLAC8,ID2,NDN,TRF,ID3,TCF7,PRRX2,ESR1,TCF21,GM13057,IRF5,PGR,NOTCH3,GLI1,LUM,TGFB3,PRRX1,GAS6,SMAD9,TSC22D3,HOXA13,HEY1,PRDM6,PHF19,LMX1B,HOXD11,MN1,TRP63,ROR1,SNAI3,CD74,DUSP15,MDFI,TGFB2,AEBP1,ID4,AKAP8L,SPIB,PPARGC1B,S1PR1,FGF1,HOXC8,SOX10,NOTCH1,SOX18,TLX2,KCNH2,SLC38A3,CELSR2,TLE3,S…
GO:BP	negative regulation of growth	GO:0045926	2.77612e-08	7.55656	252	1801	49	26963	IGFBP5,SFRP2,WNT3,SEMA7A,TRP73,CDA,BMP10,SOCS2,SFRP1,PLAC8,DRAXIN,FRZB,NRP1,TGFB2,RTN4R,GJA1,SLIT3,GPC3,SEMA6A,NTN1,RERG,SLC6A4,GAS1,WNT11,WNT5A,SEMA5A,SEMA3C,EPHA7,ENPP1,SEMA6D,MNDAL,WT1,RGMA,STC2,MT1,HIF1A,SEMA4C,SESN1,DCUN1D3,PTPRJ,MAPK11,RAI1,BST2,CRYAB,RBBP7,PML,ALMS1,SEMA4G,PSRC1
GO:BP	muscle system process	GO:0003012	2.81138e-08	7.55108	440	1801	70	26963	IGFBP5,HTR1D,SGCD,IGF1,SCO2,LEP,MYH14,MYLK2,SCN4B,BMP10,ADRA1B,COL14A1,TRPC3,MYLK,EDN2,ATP1B1,SMPD3,SULF2,COL6A1,RYR3,NPPC,NPY1R,CACNA1G,NOTCH1,PTGS1,KCNH2,HCN4,ACTN3,ADA,SULF1,FOXO1,MAP2K6,GATA4,ARHGAP42,DSP,HAND2,CACNA1C,ITGA2,SCN3B,MYL4,DAG1,SNTA1,FDPS,CERS1,PRKD1,TACR2,SYNM,HEY2,RCSD1,ECE1,NOS3,MAP2K1,SMTN,GATA6,DMPK,SGCA,TRIM63,CYBA,MEIS1,PRKG1,CAV1,TNFRSF1B,PDE5A,ATP1A1,NPNT,ADK,BMP4,SHC1,V…
GO:BP	regulation of ERK1 and ERK2 cascade	GO:0070372	2.88005e-08	7.5406	330	1801	58	26963	TNFAIP8L3,NDRG2,IGF1,SEMA7A,PDGFC,SYK,KDR,EMILIN1,ESR1,ANGPT1,GAS6,NRP1,C3,FLT4,CD74,DUSP15,FGF1,PDGFRB,NOTCH1,PDGFRA,GPBAR1,SEMA6A,EGF,C1QTNF3,ITGB3,FGFR3,HAND2,ARRB1,MIF,C1QL4,EPHA7,FGF2,EPHB2,PDE8A,ECE1,FN1,FGF8,PDGFA,MAP2K1,SIRPA,EPOR,CAV1,MAPK3,APOE,NPNT,CCL2,CLCF1,ZDHHC17,BMP4,NOD1,SHC1,EGFR,NOTCH2,VEGFB,BMPER,MFHAS1,CXCL12,CX3CL1
GO:BP	animal organ formation	GO:0048645	2.99616e-08	7.52344	65	1801	23	26963	AXIN2,TRP63,FGF1,NOTCH1,NTF5,SULF1,WNT11,WNT5A,GLI2,HAND2,SMARCD3,FGFR1,EMP2,FGF2,RDH10,FGF8,MAP2K1,GATA6,WNT2B,MAPK3,GLI3,HES1,BMP4
GO:BP	morphogenesis of embryonic epithelium	GO:0016331	3.04374e-08	7.51659	165	1801	38	26963	SFRP2,WNT7B,CELSR1,SFRP1,ALDH1A2,TRP63,TGFB2,SHANK3,SPINT2,SULF1,FUZ,SPINT1,WNT5A,GLI2,COBL,PRICKLE1,CC2D2A,WNT4,MTHFD1L,VEGFC,OSR1,CDK20,JAG2,MTHFD1,PTK7,RDH10,RGMA,FGF8,HIF1A,SEMA4C,WNT2B,RARA,HS2ST1,VANGL2,COQ7,RARG,KAT2A,BMP4
GO:BP	cellular localization	GO:0051641	3.16501e-08	7.49962	3506	1801	331	26963	PTPN5,CNTNAP2,AQP1,TBCCD1,SNCAIP,MADCAM1,FNDC1,HTR1D,IGF1,ASIC1,ARHGEF16,FRMPD1,ANO9,LEP,MYLK2,SCN4B,SLC1A2,PRKAA2,CAMSAP3,ANO1,SYK,IL1RN,MYT1,AXIN2,TRPC3,CELSR1,PTGDS,NETO1,ARHGDIG,PHYHIP,SFRP1,FBN2,MYO5B,DNAJC6,DCLK1,SORCS2,MGAT3,ATP1B1,SMPD3,ITGAL,RYR3,RAMP2,UGT8A,ESR1,ANGPT1,CHRDL1,PLCB2,GCK,REP15,TGFB3,EPHA3,NPPC,GAS6,SYTL1,NPY1R,SYT5,CFTR,TNS4,ABI3,SLC30A2,ADAM11,RASSF9,NRP1,NUP210,IL4RA,CD…
GO:BP	outflow tract morphogenesis	GO:0003151	3.44504e-08	7.46281	77	1801	25	26963	ELN,SFRP2,NPY1R,NRP1,TGFB2,NOTCH1,NRP2,DHRS3,GATA4,SMAD6,WNT11,HAND2,FOXC2,PRICKLE1,SEMA3C,HEY2,FZD1,FGF8,HIF1A,PLXND1,GATA6,VANGL2,NEDD4,HES1,BMP4
GO:BP	synapse organization	GO:0050808	3.59447e-08	7.44437	539	1801	80	26963	SEZ6L,CNTNAP2,WNT7B,THBS2,TNC,NGEF,CHRDL1,ABI3,MDGA1,NRP1,C3,CTTNBP2,SHANK2,NRP2,ACTL9,SHANK3,COLQ,KIRREL3,SPTB,C1QL1,NTN1,CABP1,CACNB4,CNTN2,ITGB3,PPFIBP2,NEURL1A,ABI3BP,PALLD,WNT5A,ITPKA,PTPN13,DOCK10,EFNA1,MPP2,LZTS1,CAMK2B,PIK3R1,PCDHB16,LRFN1,ROR2,PDZRN3,DAG1,PLXNA4,EPHA7,NFATC4,ZDHHC15,SNTA1,EPHB2,NEFH,SPARC,EGLN1,NPTX1,FZD1,EEF2K,PLXNB1,FILIP1,TANC2,ICAM5,PLXND1,DMPK,PCDHGC4,GPM6A,IGSF9,NO…
GO:BP	DNA-templated transcription	GO:0006351	3.73051e-08	7.42823	3472	1801	328	26963	SFRP2,SOX6,FST,DLX5,APLN,IGF1,FOXS1,TRP73,LEP,CEBPA,BMP10,DLX2,MYCL,MYT1,PPP1R1B,PKNOX2,RASD1,SFRP1,BMP15,CBFA2T3,IGF2,PLAC8,ID2,NDN,TRF,ID3,TCF7,PRRX2,ESR1,TCF21,GM13057,IRF5,PGR,NOTCH3,GLI1,LUM,TGFB3,PRRX1,GAS6,SMAD9,TSC22D3,HOXA13,HEY1,PRDM6,PHF19,LMX1B,HOXD11,MN1,TRP63,ROR1,SNAI3,CD74,DUSP15,MDFI,TGFB2,AEBP1,ID4,AKAP8L,SPIB,PPARGC1B,S1PR1,FGF1,HOXC8,SOX10,NOTCH1,SOX18,TLX2,KCNH2,SLC38A3,CELSR…
GO:BP	regulation of RNA biosynthetic process	GO:2001141	3.83938e-08	7.41574	3357	1801	319	26963	SFRP2,SOX6,FST,DLX5,APLN,IGF1,FOXS1,TRP73,LEP,CEBPA,BMP10,DLX2,MYCL,MYT1,PKNOX2,RASD1,SFRP1,BMP15,CBFA2T3,IGF2,PLAC8,ID2,NDN,TRF,ID3,TCF7,PRRX2,ESR1,TCF21,GM13057,IRF5,PGR,NOTCH3,GLI1,LUM,TGFB3,PRRX1,GAS6,SMAD9,TSC22D3,HOXA13,HEY1,PRDM6,PHF19,LMX1B,HOXD11,MN1,TRP63,ROR1,SNAI3,CD74,DUSP15,MDFI,TGFB2,AEBP1,ID4,AKAP8L,SPIB,PPARGC1B,S1PR1,FGF1,HOXC8,SOX10,NOTCH1,SOX18,TLX2,KCNH2,SLC38A3,CELSR2,TLE3,S…
GO:BP	epidermis development	GO:0008544	4.03642e-08	7.394	378	1801	63	26963	IGFBP5,FST,MADCAM1,SULT2B1,WNT10A,CLDN1,EDAR,MYCL,CELSR1,KRT14,LGR5,ALOX12B,SPRR2F,COL6A1,APCDD1,GLI1,FA2H,TRP63,TPRN,CDH3,TGFB2,NOTCH1,SOX18,PTGS1,ZFP36L1,NTF5,POU3F1,SPRR1A,FUZ,SPINT1,KRT83,PALLD,WNT5A,GLI2,IVL,DSP,NSDHL,FGFR1,MYCN,PDZD7,RUNX3,FGF2,HPSE,HEY2,JAG2,CTSL,KRT7,DBI,MAP2K1,NAB2,GATA6,ALDH3A2,VANGL2,WHRN,OVOL1,HES1,HOXC13,LRP4,BMP4,EGFR,LSR,TFDP1,NME2
GO:BP	alcohol metabolic process	GO:0006066	4.1727e-08	7.37958	360	1801	61	26963	SULT2B1,LEP,CEBPA,PRKAA2,AKR1C14,PLB1,CES2E,ALDH1A2,CFTR,GNB3,FGF1,SERPINA12,ALDH1A7,DHRS3,GALK1,NAAA,LDLR,IDI1,HMGCS1,ITPKA,NSDHL,FDXR,SQLE,FGFR1,FDFT1,ALDH1B1,DHCR24,BMP6,CYP51,LSS,WNT4,FDPS,MVD,ISYNA1,MSMO1,RDH10,ALDH2,SREBF2,DHRS9,LIPE,DHCR7,ITPK1,IPPK,CYP46A1,TPI1,STARD4,PRKG1,ALDH3A2,MVK,INSIG1,MOGAT2,APOE,SCARB1,ABCA2,IDH2,SORD,DHRS4,SOAT1,IDH3B,PGP,SPTSSA
GO:BP	prostate gland morphogenesis	GO:0060512	4.22618e-08	7.37405	31	1801	16	26963	IGF1,TNC,MMP2,SFRP1,ESR1,HOXA13,TRP63,ID4,NOTCH1,SULF1,WNT5A,GLI2,RXRA,HOXB13,RARG,BMP4
GO:BP	positive regulation of vasculature development	GO:1904018	4.22895e-08	7.37377	182	1801	40	26963	SMOC2,AQP1,SFRP2,ITGB2,MMP9,ADAM12,KDR,IGF2,EMILIN1,RAMP2,NRP1,C3,CCR3,FGF1,CTSH,ECM1,GATA4,ITGB3,WNT5A,GATA2,FOXC2,EMP2,HK2,FGF2,VEGFC,PRKD1,CD34,PTGIS,NOS3,ITGB8,HIF1A,ERAP1,CCBE1,GATA6,PRKCA,SASH1,VEGFB,HSPB6,BMPER,CXCL12
GO:BP	lipid biosynthetic process	GO:0008610	4.74218e-08	7.32402	704	1801	96	26963	ABCA8A,GBGT1,IGF1,LEP,PRKAA2,GGT5,CCDC3,SOCS2,CYB5R2,PTGDS,EDN2,IGF2,AKR1C14,SRD5A2,ALOX12B,SMPD3,UGT8A,ELOVL6,LIPG,ALDH1A2,CFTR,FA2H,PEMT,C3,CD74,FGF1,PTGS1,SERPINA12,MFSD2A,SCD1,SCD2,LDLR,FADS2,TMEM150A,IDI1,GPAM,HMGCS1,ITPKA,SH3YL1,MGLL,NSDHL,SQLE,SERINC5,FDFT1,PIK3R1,DHCR24,BMP6,CYP51,MIF,LSS,PDE8B,WNT4,FDPS,MVD,CERS1,LPCAT4,ST6GALNAC6,ISYNA1,HSD17B10,MSMO1,RDH10,PTGIS,B4GALNT1,SREBF2,DBI,DHR…
GO:BP	vascular endothelial growth factor receptor signaling pathway	GO:0048010	4.76029e-08	7.32237	50	1801	20	26963	KDR,EMILIN1,ANGPT1,NRP1,FLT4,GRB10,SULF1,FZD4,FOXC2,VEGFC,PRKD1,FGF9,HIF1A,CADM4,TMEM204,MAPKAPK2,NEDD4,CCL2,BMP4,VEGFB
GO:BP	mesonephros development	GO:0001823	4.83119e-08	7.31595	110	1801	30	26963	ADAMTS16,KIF26B,SFRP1,CRLF1,TCF21,SMAD9,HS3ST3B1,FGF1,GPC3,FMN1,SMAD6,WNT11,FGFR1,FOXC2,WNT4,FGF2,OSR1,WT1,FGF8,WNT2B,RARA,MAGED1,HS2ST1,GLI3,HES1,NPNT,LZTS2,BMP4,BMPER,PBX1
GO:BP	tube formation	GO:0035148	4.96588e-08	7.304	160	1801	37	26963	SFRP2,TGM2,EDAR,CELSR1,SFRP1,PODXL,TGFB2,NOTCH1,SHANK3,SPINT2,EGF,FUZ,SPINT1,ATOH8,WNT5A,COBL,PRICKLE1,CC2D2A,WNT4,FGF2,MTHFD1L,OSR1,CDK20,MTHFD1,PTK7,RGMA,FGF8,HIF1A,SEMA4C,RARA,HS2ST1,VANGL2,NFIB,COQ7,RARG,KAT2A,BMP4
GO:BP	positive regulation of transport	GO:0051050	5.3227e-08	7.27387	972	1801	121	26963	PTPN5,AQP1,APLN,ABCA8A,IGF1,LEP,SCN4B,SLC1A2,CCR7,ANO1,SYK,TRPC3,MYLK,C1QTNF2,EDN2,ATP1B1,TRF,ALOX12B,SMPD3,ANGPT1,ABCB4,RASL10B,GCK,TGFB3,NPPC,LIPG,GAS6,CXCL1,CACNA1G,CFTR,SELE,C3,IL4RA,MLC1,CDH3,TGFB2,PDGFRB,KCNH2,SHANK3,SLC38A3,GJA1,STK39,GPC3,EGF,CLU,DNM1,C1QTNF3,WNK3,MAP2K6,TMEM132A,SLC6A4,SYT10,GJC2,AOC3,RAP1GAP,GM28035,WNT5A,GPR68,MERTK,LBP,CACNA1C,GATA2,FGFR1,ITGA2,ARRB1,SCN3B,PIK3R1,BMP6…
GO:BP	cardiac muscle tissue development	GO:0048738	5.4103e-08	7.26678	265	1801	50	26963	SOX6,MYL7,SGCD,IGF1,TRP73,MYLK2,BMP10,COL14A1,TENM4,ID2,ANGPT1,GLI1,ALDH1A2,NEBL,TGFB2,S1PR1,FGF1,PDGFRB,NOTCH1,PDGFRA,GJA1,MYBPC3,GATA4,BVES,SHOX2,DSP,HAND2,FGFR1,FOXC2,PRICKLE1,FGF2,FDPS,EGLN1,HEY2,RXRA,ACVR1,SYNE1,FGF8,FGF9,GATA6,RARA,EPOR,MAPK11,MEIS1,PRKG1,ERBB3,FZD7,CHD7,KAT2A,BMP4
GO:BP	negative regulation of DNA-templated transcription	GO:0045892	5.77869e-08	7.23817	1424	1801	161	26963	SFRP2,SOX6,FST,FOXS1,LEP,CEBPA,DLX2,RASD1,SFRP1,CBFA2T3,IGF2,ID2,NDN,ID3,TCF7,ESR1,TCF21,GM13057,NOTCH3,PRRX1,GAS6,HEY1,PRDM6,PHF19,TRP63,SNAI3,DUSP15,MDFI,AEBP1,ID4,PPARGC1B,HOXC8,SOX10,NOTCH1,SOX18,TLE3,SCX,POU3F1,FBLN5,DLX1,ZFP503,FOXO1,RUNX1T1,ESX1,IFI205,GATA4,TCF23,WNT11,IL33,ATOH8,WNT5A,EOMES,SHOX2,GLI2,KCNIP3,BATF3,HR,EFNA1,TET1,CREB3L1,GATA2,FGFR1,SAMD1,SALL2,FOXC2,HSF4,MAGED2,TSHZ3,PRIC…
GO:BP	regulation of developmental growth	GO:0048638	5.84293e-08	7.23337	372	1801	62	26963	WNT3,IGF1,SEMA7A,FOXS1,TRP73,LEP,BMP10,SOCS2,COL14A1,IGF2,PLAC8,DRAXIN,GLI1,NPPC,NPY1R,NRP1,C3,OLFM1,NOTCH1,RTN4R,COLQ,GAMT,ACTN3,MFSD2A,GJA1,HLX,SEMA6A,NTN1,SH3PXD2B,GATA4,SLC6A4,GPAM,WNT5A,MGLL,CACNA1C,FGFR1,SEMA5A,FOXC2,SEMA3C,CPNE5,PLXNA4,EPHA7,SEMA6D,FGF2,FDPS,HEY2,FN1,RND2,RGMA,FGF8,FGF9,STC2,SEMA4C,GATA6,MAPK11,RAI1,APOE,CHD7,FTO,CXCL12,ALMS1,SEMA4G
GO:BP	hemostasis	GO:0007599	6.06267e-08	7.21734	184	1801	40	26963	ENTPD2,SYK,EMILIN1,GAS6,PDGFRA,SERPING1,TSPAN9,PROCR,SLC6A4,ITGB3,TSPAN32,ANGPTL2,TYRO3,PEAR1,SERPIND1,MERTK,PROZ,PLAT,C1QTNF1,EPHB2,HPSE,ZFP385A,TSPAN8,SELP,FOXA2,IL6RA,PDGFA,ST3GAL4,PRKCA,PTPRJ,PRKG1,CAV1,ANXA5,APOE,CD9,VKORC1,MMRN1,ENPP4,NBEAL2,PLAU
GO:BP	embryonic digestive tract development	GO:0048566	6.17126e-08	7.20963	36	1801	17	26963	STRA6,ID2,TCF7,TCF21,ALDH1A2,TGFB2,PDGFRA,ADA,HLX,GATA4,PKDCC,SHOX2,GLI2,FOXF1,FGF9,GLI3,RBPMS2
GO:BP	response to retinoic acid	GO:0032526	6.20086e-08	7.20755	111	1801	30	26963	AQP1,WNT7B,LEP,TNC,GJB3,SERPINF1,MMP2,KRT13,IGFBP2,EPHA3,ALDH1A2,CTSH,GJA1,FGFR2,LTK,GATA4,SLC6A4,HAND2,BMP6,OSR1,MEST,RXRA,PTK7,GATA6,RARA,LEFTY1,COL1A1,RARG,CYP26A1,CCL2
GO:BP	cytoskeleton organization	GO:0007010	6.65547e-08	7.17682	1473	1801	165	26963	SPRR2A2,ELN,AQP1,FMNL1,MYL9,MYH14,KANK4,BMP10,CCR7,PRKAA2,RHOBTB1,CAMSAP3,KRT9,ESPN,KRT19,CELSR1,KRT14,SFRP1,MAP7,DCLK1,KRT13,WIPF3,TRF,UGT8A,TGFB3,EPHA3,HCK,ABI3,NRP1,PHACTR1,PLK5,NEBL,TGFB2,PDLIM4,CAPN6,CDC42EP5,PPARGC1B,S1PR1,PDGFRB,DNAAF1,ACTL9,SHANK3,INPP5J,RHOU,SPTB,ACTN3,FAM107A,PDGFRA,CCDC88C,GJA1,NEXN,TACC1,CSRP2,NCKAP5,CORO6,SVIL,BAIAP2L2,SH3PXD2B,FMN1,ANTXR1,BFSP2,FSD1,DAAM2,CCDC69,ITG…
GO:BP	regulation of stem cell proliferation	GO:0072091	6.67879e-08	7.1753	98	1801	28	26963	CEBPA,KDR,PRRX1,CXCL1,TRP63,NOTCH1,SOX18,ZFP36L1,GJA1,WNT11,WNT5A,SHOX2,GLI2,FGFR1,LTBP3,FGF2,VEGFC,CCNE1,FGF8,FGF9,NFIB,RARG,GLI3,AGO3,OVOL1,BMP4,MECOM,PBX1
GO:BP	cell-matrix adhesion	GO:0007160	7.11776e-08	7.14766	225	1801	45	26963	POSTN,MADCAM1,ENPP2,TNXB,ADAMTS12,CAMSAP3,COL3A1,KDR,EMILIN1,ITGAL,CDH11,EPHA3,NRP1,VWA2,ACTN3,FAM107A,NID2,CNTN2,COL16A1,FMN1,ITGB3,LIMCH1,ITGA2,PIK3R1,EMP2,DAG1,WNT4,HPSE,BCAM,MMP14,CD34,CORO2B,FN1,ITGB8,VCAM1,SIRPA,PTPRJ,ITGAV,NID1,PTPRK,NPNT,RASA1,ITGB5,ITGA6,PLAU
GO:BP	negative regulation of nervous system development	GO:0051961	8.33753e-08	7.07896	178	1801	39	26963	WNT7B,LINGO1,WNT3,SEMA7A,DLX2,ID2,DRAXIN,MDGA1,NRP1,ID4,SOX10,NOTCH1,RTN4R,TLX2,SEMA6A,DLX1,LDLR,NTN1,DAAM2,WNT5A,PTPN13,GATA2,SEMA5A,MYCN,SEMA3C,EPHA7,ID1,NFATC4,SEMA6D,EPHB2,RGMA,SEMA4C,CASZ1,HES1,TMEM98,LRP4,BMP4,IDH2,SEMA4G
GO:BP	negative regulation of transcription by RNA polymerase II	GO:0000122	8.43936e-08	7.07369	1034	1801	126	26963	SOX6,FST,FOXS1,LEP,CEBPA,DLX2,CBFA2T3,IGF2,ID2,NDN,ID3,TCF7,ESR1,TCF21,NOTCH3,PRRX1,HEY1,PRDM6,PHF19,TRP63,SNAI3,DUSP15,MDFI,AEBP1,ID4,HOXC8,SOX10,NOTCH1,SOX18,POU3F1,FBLN5,DLX1,FOXO1,ESX1,IFI205,GATA4,TCF23,IL33,EOMES,SHOX2,GLI2,KCNIP3,BATF3,EFNA1,TET1,CREB3L1,GATA2,FGFR1,SAMD1,SALL2,FOXC2,HSF4,MAGED2,BMP6,ID1,RUNX3,NFATC4,CXXC5,LEF1,ZBTB42,TFCP2L1,OSR1,NACC2,HEY2,FOXF1,MNDAL,RXRA,CCNE1,SOX12,WT…
GO:BP	negative regulation of RNA biosynthetic process	GO:1902679	8.91036e-08	7.0501	1432	1801	161	26963	SFRP2,SOX6,FST,FOXS1,LEP,CEBPA,DLX2,RASD1,SFRP1,CBFA2T3,IGF2,ID2,NDN,ID3,TCF7,ESR1,TCF21,GM13057,NOTCH3,PRRX1,GAS6,HEY1,PRDM6,PHF19,TRP63,SNAI3,DUSP15,MDFI,AEBP1,ID4,PPARGC1B,HOXC8,SOX10,NOTCH1,SOX18,TLE3,SCX,POU3F1,FBLN5,DLX1,ZFP503,FOXO1,RUNX1T1,ESX1,IFI205,GATA4,TCF23,WNT11,IL33,ATOH8,WNT5A,EOMES,SHOX2,GLI2,KCNIP3,BATF3,HR,EFNA1,TET1,CREB3L1,GATA2,FGFR1,SAMD1,SALL2,FOXC2,HSF4,MAGED2,TSHZ3,PRIC…
GO:BP	cell junction assembly	GO:0034329	9.59097e-08	7.01814	471	1801	72	26963	CNTNAP2,THBS2,ENPP2,CLDN1,CAMSAP3,KDR,RAMP2,UGT8A,CDH11,EPHA3,ABI3,MDGA1,NRP1,CLDN15,CDH3,SHANK2,SHANK3,COLQ,KIRREL3,ACTN3,FAM107A,GPBAR1,GJA1,CRB3,CDH18,NTN1,COL16A1,FMN1,ITGB3,WNT11,LIMCH1,ABI3BP,WNT5A,PTPN13,LZTS1,ITGA2,PIK3R1,PCDHB16,LRFN1,EPHA7,WNT4,EPHB2,MMP14,NPTX1,FZD1,EEF2K,CORO2B,FN1,PLXNB1,RHOC,ICAM5,PLXND1,TNS1,PRKCA,GPM6A,PTPRJ,ITGAV,CAV1,FER,SH3BP1,PKP4,GPC4,NR1H4,CD9,PTPRD,LRFN3,PT…
GO:BP	response to hypoxia	GO:0001666	9.84259e-08	7.00689	349	1801	59	26963	POSTN,AQP1,CYGB,FNDC1,LEP,MMP2,AK4,SFRP1,KDR,CBFA2T3,ATP1B1,TGFB3,NPPC,TGFB2,NOTCH1,ZFP36L1,ALAD,ADA,FGFR2,SLC6A4,FZD4,ITGA2,PLAT,HK2,VEGFC,FAM162A,TLR2,MMP14,EGLN1,PRKCE,ECE1,EGLN3,PTGIS,ACAA2,MAP2K1,STC2,CPEB1,SLC2A1,HIF1A,TGFBR3,GATA6,VCAM1,UCP2,DDIT4,CAV1,ADO,PGK1,CAR9,CRYAB,CCL2,PDK1,AIFM1,SCFD1,PML,VEGFB,TBL2,CXCL12,HSPG2,PLAU
GO:BP	positive regulation of angiogenesis	GO:0045766	9.98171e-08	7.0008	179	1801	39	26963	SMOC2,AQP1,SFRP2,ITGB2,MMP9,ADAM12,KDR,IGF2,EMILIN1,RAMP2,NRP1,C3,CCR3,FGF1,CTSH,ECM1,GATA4,ITGB3,WNT5A,GATA2,FOXC2,EMP2,HK2,FGF2,VEGFC,PRKD1,CD34,PTGIS,NOS3,ITGB8,HIF1A,ERAP1,CCBE1,GATA6,PRKCA,SASH1,VEGFB,HSPB6,BMPER
GO:BP	vasculogenesis	GO:0001570	1.00031e-07	6.99987	93	1801	27	26963	WNT7B,KDR,RAMP2,ANGPT1,HOXA13,NRP1,FGF1,PDGFRB,NOTCH1,SOX18,EGFL7,ZFP36L1,ZMIZ1,GATA4,FZD4,FGFR1,EMP2,HEY2,FOXF1,CD34,ITGB8,FGF9,NPR2,PTPRJ,EPOR,ITGAV,CAV1
GO:BP	nephron epithelium development	GO:0072009	1.02664e-07	6.98858	127	1801	32	26963	AQP1,WNT7B,ADAMTS16,KIF26B,PODXL,TCF21,HS3ST3B1,FGF1,NOTCH1,GPC3,FMN1,WNT11,FOXC2,WNT4,FGF2,OSR1,WT1,WNK4,CD34,FGF8,ACAT1,WNT2B,MAGED1,HS2ST1,GLI3,HES1,NPNT,LZTS2,BMP4,NOTCH2,PBX1,AMPD2
GO:BP	stem cell differentiation	GO:0048863	1.09271e-07	6.96149	270	1801	50	26963	SFRP2,SOX6,WNT7B,WNT3,SEMA7A,WNT10A,KRT14,SFRP1,ESR1,FRZB,ALDH1A2,PHF19,NRP1,TRP63,TGFB2,SOX10,NOTCH1,SOX18,NRP2,PDGFRA,SEMA6A,EOMES,HAND2,FGFR1,LTBP3,FOXC2,PRICKLE1,SEMA3C,FBXL17,SEMA6D,FGF2,OSR1,NOLC1,ACVR1,FZD1,RDH10,FN1,HIF1A,SEMA4C,GATA6,GPM6A,SOX5,MAPK3,HOXD4,HES1,RBBP7,SETD6,BMP4,MTA1,SEMA4G
GO:BP	cellular catabolic process	GO:0044248	1.12743e-07	6.94791	332	1801	57	26963	LEP,GGT5,ENPEP,ANPEP,NAALAD2,GPT,ILVBL,DPEP1,CTSH,FAH,MFSD2A,CRYL1,SLC16A3,CPQ,ECHS1,MME,HAL,SDSL,HPSE,SLC16A1,GNPDA1,MCCC1,LDHA,ECE1,HSD17B10,NUDT19,GPC1,ACAA2,NOS3,DBI,LIPE,ALDH5A1,ERAP1,ACAT1,GCSH,GUSB,ACAT2,KIF16B,BCAT2,CSAD,FAAH,ECHDC2,BDH2,ASRGL1,APOE,ABCA2,ZNRF3,CYP26A1,NEDD4,ALDH4A1,BCKDHB,SCLY,METTL20,PHYH,CHAC2,MCCC2,SORD
GO:BP	blood coagulation	GO:0007596	1.19317e-07	6.9233	180	1801	39	26963	ENTPD2,SYK,EMILIN1,GAS6,PDGFRA,SERPING1,TSPAN9,PROCR,SLC6A4,ITGB3,TSPAN32,ANGPTL2,TYRO3,PEAR1,SERPIND1,MERTK,PROZ,PLAT,C1QTNF1,EPHB2,HPSE,TSPAN8,SELP,FOXA2,IL6RA,PDGFA,ST3GAL4,PRKCA,PTPRJ,PRKG1,CAV1,ANXA5,APOE,CD9,VKORC1,MMRN1,ENPP4,NBEAL2,PLAU
GO:BP	cardiocyte differentiation	GO:0035051	1.224e-07	6.91222	188	1801	40	26963	SOX6,SGCD,IGF1,MYLK2,BMP10,COL14A1,TENM4,NEBL,TGFB2,PDGFRB,NOTCH1,SOX18,PDGFRA,GATA4,SMAD6,BVES,ABI3BP,EOMES,SHOX2,HAND2,PRICKLE1,SEMA3C,FDPS,HEY2,RXRA,ACVR1,SYNE1,GATA6,RARA,VCAM1,MEIS1,PRKG1,VANGL2,MAPK3,FZD7,KAT2A,HES1,BMP4,PDCD4,EGFR
GO:BP	regulation of RNA metabolic process	GO:0051252	1.25763e-07	6.90045	3611	1801	336	26963	SFRP2,SOX6,FST,DLX5,APLN,IGF1,FOXS1,TRP73,LEP,CEBPA,BMP10,DLX2,MYCL,MYT1,PKNOX2,AXIN2,RASD1,SFRP1,BMP15,CBFA2T3,IGF2,PLAC8,ID2,NDN,TRF,ID3,TCF7,PRRX2,ESR1,TCF21,GM13057,IRF5,PGR,NOTCH3,GLI1,LUM,TGFB3,PRRX1,GAS6,SMAD9,TSC22D3,HOXA13,HEY1,PRDM6,PHF19,LMX1B,HOXD11,MN1,TRP63,ROR1,CSDC2,SNAI3,CD74,DUSP15,MDFI,TGFB2,AEBP1,ID4,AKAP8L,SPIB,PPARGC1B,S1PR1,FGF1,HOXC8,SOX10,NOTCH1,SOX18,TLX2,KCNH2,ZFP36L1,S…
GO:BP	roof of mouth development	GO:0060021	1.31467e-07	6.88118	94	1801	27	26963	DLX5,TCF21,PRRX1,TGFB2,PDGFRA,DHRS3,LRRC32,FUZ,PKDCC,BNC2,GAS1,WNT11,FRAS1,WNT5A,HAND2,LEF1,EPHB2,OSR1,CDK20,JAG2,FZD1,ITGB8,INSIG1,BCOR,GLI3,CHD7,EPHB3
GO:BP	epithelial to mesenchymal transition	GO:0001837	1.45213e-07	6.83799	158	1801	36	26963	SFRP2,AXIN2,SFRP1,TGFB3,OLFM1,TGFB2,NOTCH1,LDLRAD4,SLC39A10,GJA1,FGFR2,FUZ,WNT11,WNT5A,EOMES,EFNA1,FGFR1,EMP2,DAG1,WNT4,LEF1,NOLC1,HEY2,ACVR1,FOXA2,FGF8,HIF1A,TGFBR3,IL17RD,CRB2,BAMBI,VANGL2,COL1A1,BMP4,PDCD4,MAD2L2
GO:BP	vesicle-mediated transport	GO:0016192	1.67711e-07	6.77544	1514	1801	167	26963	PTPN5,TGM2,ENPP2,APLN,HTR1D,PRSS12,SRPX,LEP,SPON2,CCR7,ITGB2,RHOBTB1,SYK,SSC5D,PTGDS,MEGF6,MYO5B,DNAJC6,TRF,SMPD3,ITGAL,RAMP2,ANGPT1,EPHA3,NPPC,HCK,GAS6,SYTL1,NPY1R,SYT5,CACNA1G,CFTR,SELE,C3,IL4RA,ACKR2,MLC1,EPN3,NOTCH1,MST1R,RHOU,ACKR4,MFSD2A,RAB11FIP4,SNPH,RAB6B,FCHO1,GPC3,EGF,CLU,NCF2,DNM1,LGALS3BP,NKD2,LDLR,CACNB4,MRC2,FUZ,PKDCC,ITGB3,SV2A,GAS1,SYT10,TYRO3,CNIH2,SLC17A7,BVES,PEAR1,RAP1GAP,WNT…
GO:BP	coronary vasculature morphogenesis	GO:0060977	1.76051e-07	6.75436	29	1801	15	26963	SGCD,ANGPT1,NRP1,FGF1,PDGFRB,NOTCH1,GATA4,SMAD6,HAND2,FGFR1,FGF2,HEY2,RXRA,FGF9,EPOR
GO:BP	positive regulation of ERK1 and ERK2 cascade	GO:0070374	1.78766e-07	6.74772	231	1801	45	26963	TNFAIP8L3,IGF1,SEMA7A,PDGFC,KDR,ESR1,ANGPT1,GAS6,NRP1,C3,FLT4,CD74,DUSP15,FGF1,PDGFRB,NOTCH1,PDGFRA,GPBAR1,EGF,C1QTNF3,ITGB3,FGFR3,HAND2,ARRB1,MIF,FGF2,PDE8A,FGF8,PDGFA,MAP2K1,EPOR,MAPK3,APOE,NPNT,CCL2,BMP4,NOD1,SHC1,EGFR,NOTCH2,VEGFB,BMPER,MFHAS1,CXCL12,CX3CL1
GO:BP	regulation of gliogenesis	GO:0014013	1.88259e-07	6.72524	137	1801	33	26963	ENPP2,LINGO1,IGF1,TRP73,DLX2,TENM4,RNF112,ID2,TRF,ID4,SOX10,NOTCH1,DLX1,LDLR,NTN1,SPINT1,DAAM2,GJC2,IL33,MYRF,MYCN,DAG1,VEGFC,TLR2,TNFRSF1B,CASZ1,HES1,TMEM98,CLCF1,BMP4,EGFR,IDH2,ATXN1
GO:BP	coagulation	GO:0050817	2.01954e-07	6.69475	183	1801	39	26963	ENTPD2,SYK,EMILIN1,GAS6,PDGFRA,SERPING1,TSPAN9,PROCR,SLC6A4,ITGB3,TSPAN32,ANGPTL2,TYRO3,PEAR1,SERPIND1,MERTK,PROZ,PLAT,C1QTNF1,EPHB2,HPSE,TSPAN8,SELP,FOXA2,IL6RA,PDGFA,ST3GAL4,PRKCA,PTPRJ,PRKG1,CAV1,ANXA5,APOE,CD9,VKORC1,MMRN1,ENPP4,NBEAL2,PLAU
GO:BP	positive regulation of phosphatidylinositol 3-kinase/protein kinase B signal transduction	GO:0051897	2.0355e-07	6.69133	199	1801	41	26963	IGFBP5,IGF1,LEP,PDGFC,KDR,IGF2,AKR1C14,ANGPT1,FAM110C,GAS6,ROR1,TGFB2,PDGFRB,MST1R,SERPINA12,PDGFRA,EGF,LTK,DCN,C1QTNF3,UNC5B,FGFR3,FGFR1,C1QTNF1,FGF2,HPSE,PRKD1,PRR5,FN1,SELP,VAV3,PLXNB1,PDGFA,PTPRJ,FER,NEDD4,EGFR,VEGFB,MFHAS1,CXCL12,CX3CL1
GO:BP	response to nutrient	GO:0007584	2.04215e-07	6.68991	191	1801	40	26963	POSTN,SFRP2,TNFRSF11B,ALPL,LEP,TNC,SFRP1,ASS1,IGFBP2,LIPG,GAS6,GSTT1,ALDH1A2,PEMT,MN1,SHANK2,ALAD,ADA,SCD1,GATA4,SLC6A4,ABCG8,ITGA2,SLC16A1,ARSB,RXRA,FOXA2,STC2,RARA,VCAM1,SLC37A4,PDK2,AACS,COL1A1,C2,NR1H4,CYP26A1,BCKDHB,CCL2,EGFR
GO:BP	cellular response to cytokine stimulus	GO:0071345	2.10778e-07	6.67617	1082	1801	129	26963	POSTN,SAA3,IL12RB1,CNTFR,DAPK1,LEP,ADAMTS12,IIGP1,ENTPD2,CEBPA,IL20RA,CCR7,CLDN1,CCDC3,MMP2,GBP6,EDAR,DOCK8,SYK,IL1RN,SFRP1,CRLF1,EDN2,ASS1,SMPD3,TCF7,ANGPT1,IRF5,GAS6,CXCL1,IL1R1,GBP9,IL4RA,CD74,ACKR2,CCR3,NOTCH1,RUFY4,NRP2,ZFP36L1,ACKR4,ALAD,PLVAP,STK39,SLIT3,ECM1,IL22RA1,IFNK,IGTP,CXCL15,PCOLCE,SRM,CACNB4,MAP3K5,IFI205,IL13RA1,LOX,IL33,FZD4,WNT5A,IRGM2,USP18,MME,BIRC7,PIK3R1,EPS8,DPYSL3,GBP3,B…
GO:BP	cell-cell adhesion via plasma-membrane adhesion molecules	GO:0098742	2.16122e-07	6.6653	275	1801	50	26963	FAT2,CLDN1,IL1RN,TENM4,CELSR1,ITGAL,CDH11,PCDH11X,MDGA1,SELE,CLDN15,CDH3,TGFB2,KIRREL3,CELSR2,NEXN,CDH18,PALLD,PCDH18,MMP24,PCDHB16,PCDHB22,PCDHB19,PCDHGB1,ALCAM,LGALS1,PCDHB18,ACVR1,SELP,PCDHGA10,PCDHGA1,PCDH19,PCDHGA4,PCDHGC4,PCDHB20,VCAM1,CRB2,CADM4,PCDHGB2,IGSF9,PCDHGA6,PCDHGB5,PTPRF,GPC4,PTPRD,LRFN3,PCDHB21,LRFN4,PCDHGB6,CX3CL1
GO:BP	negative regulation of nucleobase-containing compound metabolic process	GO:0045934	2.28654e-07	6.64082	1650	1801	178	26963	SFRP2,SOX6,FST,FOXS1,LEP,CEBPA,CDA,DLX2,AXIN2,RASD1,SFRP1,CBFA2T3,IGF2,ID2,NDN,ID3,TCF7,ESR1,TCF21,GM13057,NOTCH3,PRRX1,NPPC,GAS6,HEY1,PRDM6,PHF19,TRP63,SNAI3,DUSP15,MDFI,AEBP1,ID4,PPARGC1B,HOXC8,SOX10,NOTCH1,SOX18,ACTN3,TLE3,SCX,GJA1,POU3F1,FBLN5,DLX1,ZFP503,FOXO1,RUNX1T1,ESX1,IFI205,GATA4,TCF23,WNT11,IL33,ATOH8,WNT5A,EOMES,SHOX2,GLI2,KCNIP3,BATF3,HR,EFNA1,TET1,CREB3L1,GATA2,FGFR1,SAMD1,SALL2,FO…
GO:BP	nephron tubule development	GO:0072080	2.44303e-07	6.61207	103	1801	28	26963	AQP1,WNT7B,ADAMTS16,KIF26B,TCF21,HS3ST3B1,FGF1,NOTCH1,GPC3,FMN1,WNT11,WNT4,FGF2,OSR1,WT1,WNK4,FGF8,ACAT1,WNT2B,MAGED1,HS2ST1,GLI3,HES1,NPNT,LZTS2,BMP4,NOTCH2,PBX1
GO:BP	prostate gland development	GO:0030850	2.50553e-07	6.6011	54	1801	20	26963	IGF1,TNC,SERPINF1,MMP2,SFRP1,ESR1,GLI1,HOXA13,TRP63,ID4,NOTCH1,SULF1,WNT5A,GLI2,RXRA,HOXB13,RARA,RARG,GLI3,BMP4
GO:BP	negative regulation of biosynthetic process	GO:0009890	3.71713e-07	6.42979	2807	1801	271	26963	IGFBP5,SFRP2,SOX6,FST,NDRG2,CYGB,APLN,DAPK1,IGF1,FOXS1,LEP,CEBPA,DLX2,CCR7,PRKAA2,SERPINF1,CCDC3,MYT1,SERPINB1A,MUC16,AXIN2,RASD1,SSC5D,HHATL,SFRP1,KDR,BACE2,CBFA2T3,IGF2,AKR1C14,EMILIN1,ID2,NDN,SMPD3,ID3,TCF7,ESR1,ANGPT1,TCF21,GM13057,PGR,GCK,NOTCH3,TGFB3,PRRX1,NPPC,GAS6,SERPINB1C,HEY1,PRDM6,PHF19,TRP63,CSDC2,OLFM1,SNAI3,DUSP15,MDFI,CDH3,TGFB2,AEBP1,ID4,PPARGC1B,HOXC8,SOX10,NOTCH1,SOX18,SERPINA1…
GO:BP	odontogenesis of dentin-containing tooth	GO:0042475	3.76397e-07	6.42435	98	1801	27	26963	FST,WNT7B,TNFRSF11B,TNC,WNT10A,DLX2,EDAR,SMPD3,APCDD1,CFTR,TRP63,PDGFRA,DLX1,FOXO1,GLI2,HAND2,LEF1,JAG2,DMRT3,FAM20C,FGF8,NFIC,GATA6,GLI3,LRP4,BMP4,ITGA6
GO:BP	negative regulation of RNA metabolic process	GO:0051253	3.77667e-07	6.42289	1530	1801	167	26963	SFRP2,SOX6,FST,FOXS1,LEP,CEBPA,DLX2,AXIN2,RASD1,SFRP1,CBFA2T3,IGF2,ID2,NDN,ID3,TCF7,ESR1,TCF21,GM13057,NOTCH3,PRRX1,GAS6,HEY1,PRDM6,PHF19,TRP63,SNAI3,DUSP15,MDFI,AEBP1,ID4,PPARGC1B,HOXC8,SOX10,NOTCH1,SOX18,TLE3,SCX,POU3F1,FBLN5,DLX1,ZFP503,FOXO1,RUNX1T1,ESX1,IFI205,GATA4,TCF23,WNT11,IL33,ATOH8,WNT5A,EOMES,SHOX2,GLI2,KCNIP3,BATF3,HR,EFNA1,TET1,CREB3L1,GATA2,FGFR1,SAMD1,SALL2,FOXC2,HSF4,DKC1,MAGED2…
GO:BP	negative regulation of neurogenesis	GO:0050768	3.8671e-07	6.41261	171	1801	37	26963	WNT7B,LINGO1,WNT3,SEMA7A,DLX2,ID2,DRAXIN,NRP1,ID4,SOX10,NOTCH1,RTN4R,TLX2,SEMA6A,DLX1,LDLR,NTN1,DAAM2,WNT5A,GATA2,SEMA5A,MYCN,SEMA3C,EPHA7,ID1,NFATC4,SEMA6D,EPHB2,RGMA,SEMA4C,CASZ1,HES1,TMEM98,LRP4,BMP4,IDH2,SEMA4G
GO:BP	regulation of phosphatidylinositol 3-kinase/protein kinase B signal transduction	GO:0051896	4.06545e-07	6.39089	271	1801	49	26963	IGFBP5,IGF1,LEP,MMP3,PDGFC,KDR,IGF2,AKR1C14,ANGPT1,FAM110C,GAS6,ROR1,TGFB2,PDGFRB,MST1R,SERPINA12,PDGFRA,EGF,LTK,DCN,C1QTNF3,UNC5B,PIK3IP1,FGFR3,PTPN13,FGFR1,RCN3,DAG1,C1QTNF1,FGF2,HPSE,PRKD1,PRR5,FN1,SELP,VAV3,PLXNB1,PDGFA,SESN1,PTPRJ,FER,NEDD4,CLCF1,EGFR,VEGFB,PHLDA3,MFHAS1,CXCL12,CX3CL1
GO:BP	carbohydrate metabolic process	GO:0005975	4.0705e-07	6.39035	576	1801	81	26963	NEU2,CBR2,GBGT1,IGF1,LEP,LCTL,PRKAA2,IGFBP3,C1QTNF2,CHST11,ST8SIA1,CBFA2T3,IGF2,SMPD3,COL6A1,SEC1,GCK,NPY1R,LANCL3,YDJC,GNB3,GPT,SERPINA12,ALDH1A7,GRB10,ACTN3,PPP1R3D,PFKFB3,B3GALNT1,GALK1,EGF,MAN2A1,FOXO1,C1QTNF3,SLC25A12,CSGALNACT1,ENO3,PIK3R1,ENPP1,HK2,C1QTNF1,GNPDA1,ALDOC,ST6GALNAC6,PRKCE,LDHA,OAS1G,B4GALT2,FOXA2,ENO2,OAS1A,HIF1A,ST3GAL4,SCARB2,TPI1,UGT1A6A,IGFBP4,SLC37A4,HS2ST1,GUSB,PDK2,CHS…
GO:BP	cell growth	GO:0016049	4.21165e-07	6.37555	536	1801	77	26963	IGFBP5,POSTN,SFRP2,WNT3,IGF1,SEMA7A,TNC,CDA,BMP10,WFDC1,IGFBP3,COL14A1,SFRP1,EDN2,DCLK1,NDN,DRAXIN,FRZB,NRP1,OLFM1,FLT4,TGFB2,RTN4R,NRP2,FAM107A,MFSD2A,GJA1,SLIT3,SEMA6A,NTN1,RERG,GATA4,GAS1,WNT11,WNT5A,MGLL,SEMA5A,CXCL16,COBL,PRICKLE1,SEMA3C,CPNE5,PLXNA4,EPHA7,ENPP1,SEMA6D,FDPS,MMP14,ALCAM,MNDAL,WT1,PRR5,TAF9B,FN1,RND2,RGMA,SEMA4C,NPR2,SESN1,DCUN1D3,IGFBP4,PTPRJ,CYBA,MEIS1,PRKG1,NFIX,RARG,APOE,B…
GO:BP	cardiac ventricle development	GO:0003231	4.26364e-07	6.37022	141	1801	33	26963	SFRP2,BMP10,STRA6,ID2,HOXA13,TGFB2,NOTCH1,SLIT3,MYBPC3,GATA4,SMAD6,WNT11,WNT5A,DSP,HAND2,SMARCD3,FOXC2,SEMA3C,EGLN1,HEY2,FOXF1,RXRA,PTK7,ACVR1,FZD1,NOS3,FGF9,HIF1A,EPOR,VANGL2,CHD7,HES1,BMP4
GO:BP	telencephalon development	GO:0021537	4.35558e-07	6.36095	307	1801	53	26963	CNTNAP2,AQP1,DLX5,SEMA7A,TRP73,SLC1A2,DLX2,COL3A1,RTN4RL1,AKR1C14,SRD5A2,ID2,DRAXIN,MDGA1,PHACTR1,ID4,RTN4RL2,RTN4R,SHANK3,KIRREL3,MFSD2A,CCDC85C,ZMIZ1,DLX1,TACC1,WNT5A,EOMES,FGFR1,EFNA2,PLXNA4,LEF1,EPHB2,FGF8,DBI,SLC2A1,HIF1A,CDON,RARA,CCDC141,NFIB,NFIX,ULK4,GART,GLI3,CHD7,KAT2A,HES1,EPHB3,ATIC,BMP4,EGFR,CXCL12,MBOAT7
GO:BP	secretion	GO:0046903	4.42063e-07	6.35452	1083	1801	128	26963	AQP1,TGM2,SNCAIP,APLN,HTR1D,PRSS12,IGF1,ASIC1,TRP73,LEP,LTBP4,IGFBP3,ANO1,SYK,IL1RN,SOCS2,MYT1,PTGDS,SFRP1,EDN2,ALOX12B,SMPD3,ABCB4,RASL10B,GCK,TGFB3,NPPC,HCK,SYTL1,NPY1R,SYT5,CACNA1G,CFTR,IL4RA,CD74,TGFB2,NOTCH1,PTGS1,ATP7B,SLC38A3,CELSR2,APRT,GJA1,ADA,STK39,FBLN5,EGF,NKD2,FOXO1,CACNB4,C1QTNF3,WNK3,MAP2K6,TMEM132A,SLC6A4,SV2A,C1QTNF5,SYT10,TYRO3,FZD4,NEURL1A,PCSK6,GM28035,GPR68,MERTK,CACNA1C,GAT…
GO:BP	regulation of biomineral tissue development	GO:0070167	4.84834e-07	6.31441	99	1801	27	26963	NOTUM,MGP,SLC8A1,FBN2,GAS6,CFTR,S1PR1,NOTCH1,ACTN3,GJA1,ECM1,PKDCC,TMEM119,CD276,LTBP3,BMP6,WNT4,OSR1,HEY2,RXRA,ACVR1,FAM20C,NOS3,HIF1A,BCOR,ISG15,BMP4
GO:BP	intracellular chemical homeostasis	GO:0055082	4.8554e-07	6.31377	766	1801	99	26963	SLC39A4,AQP1,TGM2,WNT7B,IGF1,SCO2,SLC8A1,PRKAA2,SERPINF1,ANO1,MYT1,TRPC3,EDN2,ATP1B1,TRF,RYR3,PLCB2,GCK,NPPC,GAS6,NPY1R,CFTR,SLC30A2,TGFB2,TTPA,ATP7B,SLC38A3,SLC39A10,STK39,CACNB4,ATP2A3,C1QTNF3,GATA4,ITGB3,SV2A,SLC9A9,LACC1,XK,GM28035,WNT5A,GPR68,CACNA1C,ARRB1,PIK3R1,BMP6,BOK,OXCT1,STEAP4,NEO1,ENPP1,HK2,SLC24A3,PDE8B,FGF2,PRKD1,EGLN1,WNK4,CEMIP,PRKCE,NPTX1,FOXA2,RAB20,DBI,STC2,RAB38,SCNN1A,MT1,H…
GO:BP	cytokine production	GO:0001816	5.39265e-07	6.2682	832	1801	105	26963	POSTN,IL12RB1,NDRG2,IGF1,SEMA7A,LEP,SPON2,CCR7,SYK,ICOSL,SERPINB1A,MUC16,VTCN1,SSC5D,COL3A1,SULF2,ANGPT1,CD55,IRF5,LUM,TGFB3,GAS6,SERPINB1C,IL1R1,C3,TRIL,IL4RA,FLT4,CD74,CDH3,TGFB2,ADAMTS3,H2-M5,CLU,LRRC32,SULF1,IGTP,C1QTNF3,IFI205,GATA4,LACC1,WNT11,IL33,GPAM,RFTN1,WNT5A,IRGM2,CD276,MERTK,LBP,FGFR1,ARRB1,PIK3R1,AFAP1L2,MIF,NFATC4,LAPTM4B,LEF1,EPHB2,HPSE,IL17D,TLR2,SLC2A10,MNDAL,OAS2,CD34,TRIM30A,…
GO:BP	negative regulation of canonical Wnt signaling pathway	GO:0090090	5.66144e-07	6.24707	135	1801	32	26963	NOTUM,SFRP2,WNT5B,AXIN2,SFRP1,DRAXIN,GLI1,FRZB,SOX10,NOTCH1,TLE3,CCDC88C,GPC3,NKD2,FOXO1,FUZ,WNT11,WNT5A,PRICKLE1,FZD1,TMEM88,BICC1,MCC,TMEM64,CAV1,APOE,GLI3,ZNRF3,LZTS2,LRP4,DACT1,MAD2L2
GO:BP	peptidyl-tyrosine phosphorylation	GO:0018108	5.75939e-07	6.23962	239	1801	45	26963	SFRP2,ENPP2,IGF1,LEP,PDGFC,SYK,SFRP1,CRLF1,KDR,IGF2,ANGPT1,HCK,NRP1,CD74,PDGFRB,PDGFRA,TSPAN9,EGF,LTK,PKDCC,ITGB3,FGFR3,EFNA1,FGFR1,BMP6,CTF1,MIF,EPHA7,TMEM102,EPHB2,PRKCE,ACVR1,FGF8,IL6RA,CADM4,PTPRJ,CAV1,FER,PARP14,HES1,RASA1,CLCF1,LRP4,EGFR,VEGFB
GO:BP	collagen biosynthetic process	GO:0032964	5.99945e-07	6.22189	62	1801	21	26963	CYGB,EMILIN1,TGFB3,NPPC,ADAMTS3,PDGFRB,NOTCH1,SCX,GLI2,CREB3L1,ITGA2,RCN3,COL5A1,WNT4,FN1,IL6RA,COL1A1,PRDX5,NR1H4,CCL2,BMP4
GO:BP	regulation of defense response	GO:0031347	6.11539e-07	6.21358	823	1801	104	26963	PGC,IL12RB1,IGF1,SEMA7A,LGALS2,LEP,TNC,ADAMTS12,CEBPA,CCR7,WFDC1,SYK,GRPR,SERPINB1A,IGF2,EMILIN1,SUSD4,ESR1,ALOX5AP,CXCL1,IL1R1,C3,TRIL,CD74,SHANK3,CLEC2D,GJA1,SERPING1,ADA,H2-M5,STK39,IL22RA1,LDLR,IGTP,C1QTNF3,IFI205,TSPAN32,TYRO3,LACC1,IL33,AOC3,RFTN1,WNT5A,IRGM2,MGLL,CD276,LBP,USP18,FNDC4,PIK3R1,GBP3,EPHB2,PRKD1,TLR2,FOXF1,MNDAL,LGALS1,DNASE1,PRKCE,TAP2,TRIM30A,OAS1G,PTGIS,OAS1A,COLEC12,OASL1,…
GO:BP	response to decreased oxygen levels	GO:0036293	6.27635e-07	6.20229	384	1801	61	26963	POSTN,AQP1,CYGB,FNDC1,LEP,MMP2,AK4,SFRP1,KDR,CBFA2T3,ATP1B1,COL6A1,TGFB3,NPPC,TGFB2,NOTCH1,ZFP36L1,ALAD,ADA,FGFR2,SLC6A4,FZD4,ITGA2,PLAT,HK2,VEGFC,FAM162A,TLR2,MMP14,EGLN1,PRKCE,EEF2K,ECE1,EGLN3,PTGIS,ACAA2,MAP2K1,STC2,CPEB1,SLC2A1,HIF1A,TGFBR3,GATA6,VCAM1,UCP2,DDIT4,CAV1,ADO,PGK1,CAR9,CRYAB,CCL2,PDK1,AIFM1,SCFD1,PML,VEGFB,TBL2,CXCL12,HSPG2,PLAU
GO:BP	phagocytosis	GO:0006909	6.58526e-07	6.18143	223	1801	43	26963	TGM2,SRPX,LEP,SPON2,CCR7,ITGB2,SYK,ITGAL,HCK,GAS6,C3,MST1R,NCF2,LDLR,ITGB3,TYRO3,PEAR1,RAP1GAP,MERTK,LBP,ELMO1,GATA2,ITGA2,RAB20,XKR4,COLEC11,ICAM5,COLEC12,MYO18A,DOCK1,RARA,SIRPA,LRP1,PTPRJ,CYBA,ITGAV,ABR,NFIX,C2,SH3BP1,SCARB1,MYD88,CCL2
GO:BP	peptidyl-tyrosine modification	GO:0018212	7.64065e-07	6.11687	241	1801	45	26963	SFRP2,ENPP2,IGF1,LEP,PDGFC,SYK,SFRP1,CRLF1,KDR,IGF2,ANGPT1,HCK,NRP1,CD74,PDGFRB,PDGFRA,TSPAN9,EGF,LTK,PKDCC,ITGB3,FGFR3,EFNA1,FGFR1,BMP6,CTF1,MIF,EPHA7,TMEM102,EPHB2,PRKCE,ACVR1,FGF8,IL6RA,CADM4,PTPRJ,CAV1,FER,PARP14,HES1,RASA1,CLCF1,LRP4,EGFR,VEGFB
GO:BP	cardiac septum development	GO:0003279	8.13108e-07	6.08985	115	1801	29	26963	STRA6,ID2,HOXA13,NRP1,TGFB2,NOTCH1,NRP2,DHRS3,SLIT3,FUZ,GATA4,SMAD6,WNT11,WNT5A,SEMA3C,EGLN1,HEY2,PTK7,ACVR1,FZD1,FGF8,NOS3,PLXND1,GATA6,VANGL2,CHD7,HES1,BMP4,NOTCH2
GO:BP	cardiac septum morphogenesis	GO:0060411	8.19305e-07	6.08655	75	1801	23	26963	ID2,NRP1,TGFB2,NOTCH1,NRP2,DHRS3,SLIT3,GATA4,SMAD6,WNT11,SEMA3C,EGLN1,HEY2,ACVR1,FZD1,FGF8,NOS3,GATA6,VANGL2,CHD7,HES1,BMP4,NOTCH2
GO:BP	lung morphogenesis	GO:0060425	8.54094e-07	6.06849	69	1801	22	26963	WNT7B,IGF1,TNC,CELSR1,COL6A1,TCF21,CTSH,PDGFRA,LAMA1,GATA4,DAG1,ID1,FOXF1,RDH10,FOXA2,FGF8,MAP2K1,WNT2B,VANGL2,NFIB,MAPK3,BMP4
GO:BP	secondary alcohol metabolic process	GO:1902652	1.00077e-06	5.99967	153	1801	34	26963	SULT2B1,LEP,CEBPA,PRKAA2,CFTR,GNB3,FGF1,SERPINA12,LDLR,IDI1,HMGCS1,NSDHL,FDXR,SQLE,FGFR1,FDFT1,DHCR24,CYP51,LSS,FDPS,MVD,MSMO1,SREBF2,LIPE,DHCR7,CYP46A1,STARD4,MVK,INSIG1,APOE,SCARB1,IDH2,SOAT1,IDH3B
GO:BP	positive regulation of smooth muscle cell proliferation	GO:0048661	1.01553e-06	5.99331	116	1801	29	26963	IGFBP5,TGM2,IGF1,MMP9,MMP2,ID2,SMPD3,NOTCH3,S1PR1,PDGFRB,GJA1,FGFR2,SULF1,MAP3K5,ITGB3,ITGA2,PIK3R1,FGF2,IL6RA,FGF9,HIF1A,CYBA,MYD88,BMP4,SHC1,EGFR,NAMPT,RBPMS2,CX3CL1
GO:BP	negative regulation of transport	GO:0051051	1.09258e-06	5.96155	457	1801	68	26963	ASIC1,LEP,IGFBP3,IL1RN,SFRP1,EDN2,ESR1,ANGPT1,GCK,EPHA3,NPY1R,CD74,TGFB2,SLC43A1,NOTCH1,PTGS1,KCNH2,GRB10,GJA1,ADA,STK39,SNPH,EGF,CABP1,FOXO1,WNK3,PKDCC,ITGB3,CNIH2,RIN3,CYP51,NEO1,ENPP1,PDE8B,EPHB2,CERS1,TACR2,FOXF1,GABRE,WNK4,PRKCE,PACSIN2,GNAZ,SREBF2,NOS3,SIRPA,ITGAV,UCP2,PRKG1,CAV1,PFKL,ANXA5,ABR,INSIG1,SLC6A9,FIS1,ERBB3,TNFRSF1B,APOE,TBC1D4,ABCA2,CRYAB,NEDD4,HES1,SH3GL3,IDH2,INHBB,USP2
GO:BP	regulation of chemotaxis	GO:0050920	1.26057e-06	5.89943	236	1801	44	26963	SMOC2,CXCL14,WNT3,SEMA7A,CCR7,KDR,EDN2,GAS6,NRP1,CD74,S1PR1,FGF1,PDGFRB,NOTCH1,PDGFRA,STK39,SEMA6A,NBL1,WNT5A,LBP,FGFR1,ITGA2,SEMA5A,RIN3,SEMA3C,MIF,PLXNA4,TMEM102,SEMA6D,FGF2,VEGFC,PRKD1,ST6GAL1,FN1,SEMA4C,PTPRJ,STX4A,MAPK3,MMP28,CCL2,VEGFB,CXCL12,SEMA4G,CX3CL1
GO:BP	response to external biotic stimulus	GO:0043207	1.2885e-06	5.88991	1795	1801	187	26963	SPRR2A2,TMEM255A,PGC,AQP1,SAA3,IL12RB1,CXCL14,DAPK1,ALPL,LEP,IIGP1,CDA,SPON2,MMP3,CCR7,CLDN1,GBP6,SYK,GRPR,SERPINB1A,VTCN1,SSC5D,IGF2,DCLK1,EMILIN1,PLAC8,ASS1,SUSD4,TRF,COL6A1,ESR1,CST11,CD55,IRF5,HCK,CXCL1,IFI44,IRGC1,GBP9,C3,TRIL,SLFN8,IL4RA,CD74,TBKBP1,NOTCH1,MST1R,CLEC2D,LY6A,ALAD,GJA1,SERPING1,NEXN,H2-M5,SCD1,GPC3,CLU,PLSCR4,TFEB,NCF2,IL22RA1,IFNK,FGFR2,IGTP,CXCL15,STOX2,MAP3K5,IFI205,SMAD6,…
GO:BP	response to biotic stimulus	GO:0009607	1.32563e-06	5.87758	1832	1801	190	26963	SPRR2A2,TMEM255A,PGC,AQP1,SAA3,IL12RB1,CXCL14,DAPK1,ALPL,SRPX,LEP,IIGP1,CDA,SPON2,MMP3,CCR7,CLDN1,GBP6,SYK,GRPR,SERPINB1A,VTCN1,SSC5D,IGF2,DCLK1,EMILIN1,PLAC8,ASS1,SUSD4,TRF,COL6A1,ESR1,CST11,CD55,IRF5,HCK,CXCL1,IFI44,ABI3,IRGC1,GBP9,C3,PLK5,TRIL,SLFN8,IL4RA,CD74,TBKBP1,NOTCH1,MST1R,CLEC2D,LY6A,ALAD,GJA1,SERPING1,NEXN,H2-M5,SCD1,GPC3,CLU,PLSCR4,TFEB,NCF2,IL22RA1,IFNK,FGFR2,IGTP,CXCL15,STOX2,MAP3K…
GO:BP	ameboidal-type cell migration	GO:0001667	1.32965e-06	5.87626	245	1801	45	26963	AQP1,CYGB,ENPP2,SEMA7A,FAT2,MMP9,FBN2,NRP1,TGFB2,SOX10,CTSH,NRP2,GJA1,GPC3,SEMA6A,DAAM2,ITGB3,CD248,WNT5A,HAND2,FGFR1,ITGA2,SEMA3C,SEMA6D,FGF2,ARSB,PRKCE,ACVR1,FN1,FGF8,HIF1A,FUT8,SEMA4C,TNS1,DOCK1,CRB2,RREB1,MCC,LEFTY1,FER,SASH1,IQSEC1,PML,BMP4,SEMA4G
GO:BP	organophosphate biosynthetic process	GO:0090407	1.45618e-06	5.83679	581	1801	80	26963	ABCA8A,NPR1,CDA,AK4,SOCS2,ELOVL6,GUCY2G,NPPC,PEMT,APRT,ADA,CRYL1,NMNAT3,SLC25A12,AK5,TMEM150A,NME3,IDI1,GMPR,GPAM,HMGCS1,ITPKA,DCTD,SH3YL1,AMPD3,SERINC5,PIK3R1,NME4,CKMT1,FDPS,MVD,GNPDA1,LPCAT4,CAD,MTHFD1,ISYNA1,OAS1A,PDGFA,MAP2K1,RAB38,IPPK,ACAT1,NPR2,ACACA,TPI1,PANK3,PNPO,PDK2,PRKG1,CRLS1,ELOVL5,GPHN,PIK3C2B,MVK,PGK1,PRPS1,NR1H4,GART,ABCA2,UAP1L1,NDUFB2,DGKZ,PIGYL,PDK1,PRPS1L3,CKB,ATIC,NDUFB5,A…
GO:BP	artery morphogenesis	GO:0048844	1.47108e-06	5.83236	77	1801	23	26963	MYLK,COL3A1,STRA6,NOTCH3,PRRX1,HOXA13,NRP1,TGFB2,PDGFRB,NOTCH1,ZMIZ1,LDLR,WNT11,HAND2,FOXC2,HEY2,FOXF1,FGF8,FKBP10,APOE,CHD7,HES1,BMP4
GO:BP	smooth muscle cell differentiation	GO:0051145	1.47108e-06	5.83236	77	1801	23	26963	WNT7B,RAMP2,HEY1,PRDM6,PDGFRB,NOTCH1,SMAD6,SMARCD3,NFATC4,WNT4,HEY2,FOXF1,ACVR1,FGF9,GATA6,TMEM204,VANGL2,HES1,NPNT,BMP4,PDCD4,NOTCH2,RBPMS2
GO:BP	kidney morphogenesis	GO:0060993	1.62826e-06	5.78828	104	1801	27	26963	WNT7B,ADAMTS16,KIF26B,TCF21,HS3ST3B1,FGF1,GPC3,FMN1,WNT11,FRAS1,WNT4,FGF2,OSR1,WT1,WNK4,FGF8,GCNT1,WNT2B,MAGED1,HS2ST1,VANGL2,GLI3,HES1,NPNT,LZTS2,BMP4,PBX1
GO:BP	regulation of leukocyte migration	GO:0002685	1.66483e-06	5.77863	238	1801	44	26963	MADCAM1,CXCL14,CCR7,MMP9,DOCK8,EDN2,EMILIN1,SMPD3,GAS6,IL1R1,SELE,CD74,PLVAP,ADA,STK39,ECM1,NBL1,ITGB3,IL33,AOC3,WNT5A,LBP,ITGA2,PIK3R1,RIN3,MIF,TMEM102,VEGFC,MMP14,SPNS2,SELP,GCNT1,ST3GAL4,PTPRJ,ABR,MAPK3,CD9,MYD88,MMP28,LRCH1,CCL2,VEGFB,CXCL12,CX3CL1
GO:BP	vascular process in circulatory system	GO:0003018	1.66483e-06	5.77863	238	1801	44	26963	APLN,HTR1D,LEP,NPR1,MMP2,ADRA1B,KDR,EDN2,SMPD3,RAMP2,ANGPT1,NPPC,NPY1R,CACNA1G,CFTR,PTGS1,MFSD2A,GJA1,SMAD6,SLC6A4,ARHGAP42,MGLL,CACNA1C,FOXC2,BMP6,SNTA1,TACR2,ECE1,NOS3,MAP2K1,SLC2A1,HIF1A,SLC5A6,PTPRJ,PRKG1,CAV1,ABR,FAAH,APOE,PDE5A,GPR4,SHC1,EGFR,CX3CL1
GO:BP	regulation of molecular function	GO:0065009	1.70947e-06	5.76714	773	1801	98	26963	TGM2,DAPK1,ARHGEF16,FOXS1,LEP,CCR7,NGEF,EDN2,ID2,ATP1B1,ESR1,GAS6,CFTR,ADAP1,ROR1,MDFI,TGFB2,PPARGC1B,FGF1,PDGFRB,NOTCH1,CTSH,RTN4R,SHANK3,STK39,ASAP2,EGF,CLU,ECM1,RGS10,WNK3,CNIH2,WNT11,BVES,FZD4,WNT5A,EOMES,DOCK10,CACNA1C,FGFR1,SERINC5,ARRB1,EMP2,RCN3,CKMT1,MIF,NFATC4,WNT4,DOCK11,EPHB2,VEGFC,PRKD1,TRIB1,CARD10,CEMIP,BCAR3,FOXA2,PLXNB1,PTGIS,EDA2R,SH3BP5,SCARB2,MAGED1,PTPRJ,ITGAV,DBNDD2,PRKG1,FE…
GO:BP	sensory organ morphogenesis	GO:0090596	1.85957e-06	5.73059	310	1801	52	26963	AQP1,DLX5,LCTL,CELSR1,KDR,STRA6,FJX1,FBN2,KRT13,PRRX1,FRZB,TPRN,COL8A2,NOTCH1,MFSD2A,MAN2A1,NTN1,FUZ,GAS1,WNT5A,GLI2,GATA2,FGFR1,COL5A1,PDZD7,FGF2,EPHB2,OSR1,PTK7,BCAR3,FGF8,FGF9,HIF1A,CDON,USH1G,CRB2,TENM3,MEIS1,ABR,VANGL2,WHRN,MAPK3,INSIG1,RARG,GLI3,CHD7,CASZ1,HOXC13,ZHX2,BMP4,NOTCH2,ALMS1
GO:BP	small molecule catabolic process	GO:0044282	1.8907e-06	5.72338	385	1801	60	26963	LEP,CDA,AKR1C14,GCK,NAALAD2,GPT,ILVBL,DPEP1,FAH,ALDH1A7,ACTN3,MFSD2A,ADA,CRYL1,GALK1,SLC16A3,SLC25A12,ECHS1,ENO3,ALDH1B1,HAL,SDSL,OXCT1,SLC16A1,GNPDA1,MCCC1,LDHA,HSD17B10,NUDT19,ALDH2,ENO2,ACAA2,NOS3,DBI,LIPE,ALDH5A1,ACAT1,CYP46A1,TPI1,GCSH,ACAT2,BCAT2,CSAD,PFKL,FAAH,ECHDC2,PGK1,BDH2,ASRGL1,APOE,SCARB1,CYP26A1,ALDH4A1,BCKDHB,SCLY,METTL20,PHYH,ENPP4,MCCC2,SORD
GO:BP	biological process involved in interspecies interaction between organisms	GO:0044419	1.89465e-06	5.72247	1950	1801	199	26963	SPRR2A2,TMEM255A,PGC,AQP1,SAA3,IL12RB1,CXCL14,DAPK1,ALPL,LEP,IIGP1,SPON2,MMP3,CCR7,CLDN1,GBP6,SYK,SERPINB1A,VTCN1,SSC5D,IGF2,DCLK1,EMILIN1,PLAC8,ASS1,SUSD4,TRF,COL6A1,ESR1,CST11,CD55,IRF5,HCK,GAS6,CXCL1,IFI44,LY6E,NRP1,IRGC1,GBP9,C3,TRIL,SLFN8,IL4RA,CD74,TBKBP1,NOTCH1,MST1R,CLEC2D,LY6A,ALAD,GJA1,SERPING1,NEXN,H2-M5,SCD1,GPC3,CLU,PLSCR4,TFEB,NCF2,IL22RA1,IFNK,FGFR2,IGTP,CXCL15,STOX2,MAP3K5,IFI205,…
GO:BP	negative regulation of immune system process	GO:0002683	1.98804e-06	5.70157	554	1801	77	26963	TNFRSF11B,IGF1,CEBPA,VTCN1,SFRP1,COL3A1,IGF2,EMILIN1,SUSD4,ID2,ANGPT1,CD55,TGFB3,TSC22D3,IL4RA,CD74,TGFB2,CLEC2D,SERPING1,ADA,H2-M5,HLX,LDLR,LRRC32,IGTP,NBL1,IFI205,TSPAN32,TYRO3,IL33,GPAM,IRGM2,GPR68,CD276,MERTK,USP18,GATA2,PIK3R1,RIN3,MIF,RUNX3,ILDR2,IL17D,TRIB1,FOXF1,MNDAL,TAP2,TRIM30A,FN1,OAS1G,OAS1A,TMEM176A,NLRX1,RARA,PTPRJ,ZFP608,LYPLAL1,FER,ABR,PARP14,NMI,FBXO7,PDE5A,TAP1,GLI3,BST2,MMP28,…
GO:BP	negative regulation of macromolecule metabolic process	GO:0010605	2.21504e-06	5.65462	3101	1801	290	26963	IGFBP5,SFRP2,SOX6,FST,NDRG2,APLN,DAPK1,IGF1,FOXS1,LEP,CEBPA,DLX2,CCR7,PRKAA2,SERPINF1,CCDC3,IGFBP3,MYT1,SERPINB1A,MUC16,AXIN2,RASD1,SSC5D,HHATL,SFRP1,KDR,BACE2,CBFA2T3,IGF2,EMILIN1,ID2,NDN,SMPD3,ID3,TCF7,ESR1,ANGPT1,TCF21,GM13057,PGR,NOTCH3,TGFB3,PRRX1,NPPC,GAS6,SERPINB1C,HEY1,PRDM6,PHF19,TRP63,CSDC2,OLFM1,SNAI3,DUSP15,MDFI,CDH3,TGFB2,AEBP1,ID4,PPARGC1B,HOXC8,SOX10,NOTCH1,SOX18,GRIN2C,INPP5J,GRB1…
[truncated: 530 more rows]
