# Supplementary material for: Angiopoietin-like protein 2 mediates vasculopathy-driven fibrogenesis in a mouse model of systemic sclerosis
Source: J Clin Invest. 2025 Jun 20;135(15):e177123. doi: 10.1172/JCI177123 (PMC12321390; doi:10.1172/JCI177123)
Supplement: Supporting data values [file jci-135-177123-s253.xlsx]

## Sheet: Fig 1B
Vessel density (fold change)
WT	Snail tg
0.784325	2.13119
1.01433	2.77214
1.20134	2.86961

## Sheet: Fig 1C
% mean vessel area (fold change)
WT	Snail tg
0.948644	2.09735
1.14342	2.09402
0.907932	2.26982

## Sheet: Fig 1E
Average number of endothelial cells/field
WT	Snail tg
41	83
48	86
40	78

## Sheet: Fig 1F
Ki67/PECAM-1 double positive endothelial cells per field
WT	Snail tg
1	12
0	8
0	7

## Sheet: Fig 1G
Endothelin 1 mRNA (fold change)
whole skin
WT	Snail tg
0.942628	1.61
1.02572	2.41
1.03427	1.82
isolated endothelial cells
WT	Snail tg
1	1.54
1	1.34428
1	1.6063

## Sheet: Fig 1H
PDGF-B mRNA (fold change)
whole skin
WT	Snail tg
0.912389	3.23
1.10172	3.26131
1	2.39202
isolated endothelial cells
WT	Snail tg
1	6.16924
1	7.6458
1	6.04138

## Sheet: Fig 1I
Dye extravasated per mg tissue (fold change)
WT	Snail tg
1.04931	2.61189
1.11316	2.05577
0.837536	3.31258

## Sheet: Fig 1L
CTGF mRNA (fold change)
WT	Snail tg
1	4.89907
1	3.72552
1	5.207
αSMA mRNA (fold change)
WT	Snail tg
1	1.60533
1	1.30572
1	1.33547

## Sheet: Fig S1A
PECAM-1+/Claudin-5+ vascular structures
WT	Snail tg
3	0
5	0
6	1

## Sheet: Fig S1B
PECAM-1+/VE-Cadherin+ vascular structures
WT	Snail tg
6	2
5	1
7	1

[truncated: 62 more sheets: Fig S1C, Fig S1D, Fig 2C, Fig 2D, Fig 2E, Fig S2A, Fig S2B, Fig S2C, Fig S2D, Fig S2E, Fig S2F, Fig 3A, Fig 3C, Fig 3D, Fig 3F, Fig 3G, Fig S3B, Fig S3D, Fig S3E, Fig S3F …]
